# Supplementary material for: From 13C-lignin to 13C-mycelium: Agaricus bisporus uses polymeric lignin as a carbon source
Source: Sci Adv. 2024 Apr 19;10(16):eadl3419. doi: 10.1126/sciadv.adl3419 (PMC11029805; doi:10.1126/sciadv.adl3419)
Supplement: Supplementary file 2 — Data S1 [file sciadv.adl3419_data_s1.zip]

Archive with 1 entries (1 files):
- adl3419_Data S1.xlsx
