# Supplementary material for: From 13C-lignin to 13C-mycelium: Agaricus bisporus uses polymeric lignin as a carbon source
Source: Sci Adv. 2024 Apr 19;10(16):eadl3419. doi: 10.1126/sciadv.adl3419 (PMC11029805; doi:10.1126/sciadv.adl3419)
Supplement: Supplementary file 2 — Data S1 [file sciadv.adl3419_data_s1.zip › adl3419_Data S1.xlsx]

## Sheet: parameters
Parameter	Value
Version	1.6.17.0
User name	ameri001
Machine name	PSGS4104
Date of writing	2023-01-09 13:24:57
Include contaminants	TRUE
PSM FDR	0.01
PSM FDR Crosslink	0.01
Protein FDR	0.01
Site FDR	0.01
Use Normalized Ratios For Occupancy	TRUE
Min. peptide Length	7
Min. score for unmodified peptides	0
Min. score for modified peptides	40
Min. delta score for unmodified peptides	0
Min. delta score for modified peptides	6
Min. unique peptides	0
Min. razor peptides	1
Min. peptides	1
Use only unmodified peptides and	TRUE
Modifications included in protein quantification	Oxidation (M);Acetyl (Protein N-term)
Peptides used for protein quantification	Razor
Discard unmodified counterpart peptides	TRUE
Label min. ratio count	2
Use delta score	FALSE
iBAQ	TRUE
iBAQ log fit	TRUE
Match between runs	FALSE
Find dependent peptides	FALSE
Fasta file	T:\Databases\AgaricusBisporus\Abisporus_varbisporusH97.v2.FilteredModels3.proteins.fasta
Decoy mode	revert
Include contaminants	TRUE
Advanced ratios	TRUE
Fixed andromeda index folder	D:\Andromeda\AgaricusH97
Combined folder location	T:\ProteomicsData\2023\2023-02-01_Duran_Lignin\MaxQout\AgaBisH97_9+10
Second peptides	TRUE
Stabilize large LFQ ratios	TRUE
Separate LFQ in parameter groups	FALSE
Require MS/MS for LFQ comparisons	TRUE
Calculate peak properties	FALSE
Main search max. combinations	200
Advanced site intensities	TRUE
Write msScans table	FALSE
Write msmsScans table	FALSE
Write ms3Scans table	FALSE
Write allPeptides table	TRUE
Write mzRange table	FALSE
Write DIA fragments table	FALSE
Write pasefMsmsScans table	FALSE
Write accumulatedPasefMsmsScans table	FALSE
Max. peptide mass [Da]	4600
Min. peptide length for unspecific search	8
Max. peptide length for unspecific search	25
Razor protein FDR	TRUE
Disable MD5	FALSE
Max mods in site table	3
Match unidentified features	FALSE
Epsilon score for mutations	T:\ProteomicsData\2023\2023-02-01_Duran_Lignin\MaxQout\AgaBisH97_9+10
Evaluate variant peptides separately	TRUE
Variation mode	None
MS/MS tol. (FTMS)	20 ppm
Top MS/MS peaks per Da interval. (FTMS)	12
Da interval. (FTMS)	100
MS/MS deisotoping (FTMS)	TRUE
MS/MS deisotoping tolerance (FTMS)	7
MS/MS deisotoping tolerance unit (FTMS)	ppm
MS/MS higher charges (FTMS)	TRUE
MS/MS water loss (FTMS)	TRUE
MS/MS ammonia loss (FTMS)	TRUE
MS/MS dependent losses (FTMS)	TRUE
MS/MS recalibration (FTMS)	FALSE
MS/MS tol. (ITMS)	0.5 Da
Top MS/MS peaks per Da interval. (ITMS)	8
Da interval. (ITMS)	100
MS/MS deisotoping (ITMS)	FALSE
MS/MS deisotoping tolerance (ITMS)	0.15
MS/MS deisotoping tolerance unit (ITMS)	Da
MS/MS higher charges (ITMS)	TRUE
MS/MS water loss (ITMS)	TRUE
MS/MS ammonia loss (ITMS)	TRUE
MS/MS dependent losses (ITMS)	TRUE
MS/MS recalibration (ITMS)	FALSE
MS/MS tol. (TOF)	40 ppm
Top MS/MS peaks per Da interval. (TOF)	10
Da interval. (TOF)	100
MS/MS deisotoping (TOF)	TRUE
MS/MS deisotoping tolerance (TOF)	0.01
MS/MS deisotoping tolerance unit (TOF)	Da
MS/MS higher charges (TOF)	TRUE
MS/MS water loss (TOF)	TRUE
MS/MS ammonia loss (TOF)	TRUE
MS/MS dependent losses (TOF)	TRUE
MS/MS recalibration (TOF)	FALSE
MS/MS tol. (Unknown)	20 ppm
Top MS/MS peaks per Da interval. (Unknown)	12
Da interval. (Unknown)	100
MS/MS deisotoping (Unknown)	TRUE
MS/MS deisotoping tolerance (Unknown)	7
MS/MS deisotoping tolerance unit (Unknown)	ppm
MS/MS higher charges (Unknown)	TRUE
MS/MS water loss (Unknown)	TRUE
MS/MS ammonia loss (Unknown)	TRUE
MS/MS dependent losses (Unknown)	TRUE
MS/MS recalibration (Unknown)	FALSE
Site tables	Oxidation (M)Sites.txt

## Sheet: summary
	Raw file	Experiment	Enzyme	Enzyme mode	Enzyme first search	Enzyme mode first search	Use enzyme first search	Variable modifications	Fixed modifications	Multi modifications	Variable modifications first search	Use variable modifications first search	Requantify	Multiplicity	Max. missed cleavages	Labels0	LC-MS run type	Time-dependent recalibration	MS	MS/MS	MS/MS Submitted	MS/MS Submitted (SIL)	MS/MS Submitted (PEAK)	MS/MS Identified	MS/MS Identified (SIL)	MS/MS Identified (PEAK)	MS/MS Identified [%]	MS/MS Identified (SIL) [%]	MS/MS Identified (PEAK) [%]	Peptide Sequences Identified	Peaks	Peaks Sequenced	Peaks Sequenced [%]	Peaks Repeatedly Sequenced	Peaks Repeatedly Sequenced [%]	Isotope Patterns	Isotope Patterns Sequenced	Isotope Patterns Sequenced (z>1)	Isotope Patterns Sequenced [%]	Isotope Patterns Sequenced (z>1) [%]	Isotope Patterns Repeatedly Sequenced	Isotope Patterns Repeatedly Sequenced [%]	Recalibrated	Av. Absolute Mass Deviation [ppm]	Mass Standard Deviation [ppm]	Av. Absolute Mass Deviation [mDa]	Mass Standard Deviation [mDa]	Label free norm param
Lg12C_A15Ia	KD10a	10a	Trypsin/P	Specific			FALSE	Oxidation (M);Acetyl (Protein N-term)	Carbamidomethyl (C)			FALSE	FALSE	1	2		Standard		3899	19504	26083	12925	13158	3133	2707	426	12	21	3.2	797	412108	13273	3.2	2734	21	31473	6893	5642	22	23	2530	37	+	0.60632	0.85961	0.44813	0.68559
Lg12C_A15Ib	KD10b	10b	Trypsin/P	Specific			FALSE	Oxidation (M);Acetyl (Protein N-term)	Carbamidomethyl (C)			FALSE	FALSE	1	2		Standard		3651	20060	26710	13410	13300	2417	2056	361	9	15	2.7	731	349375	13353	3.8	2938	22	27193	6978	5696	26	28	2554	37	+	0.80886	1.0806	0.58603	0.84253
Lg12C_A15IIa	KD9a	9a	Trypsin/P	Specific			FALSE	Oxidation (M);Acetyl (Protein N-term)	Carbamidomethyl (C)			FALSE	FALSE	1	2		Standard		2412	22121	29314	14928	14386	3293	2855	438	11	19	3	951	220547	15095	6.8	3211	21	19168	7319	6135	38	41	3040	42	+	0.85043	1.0988	0.62923	0.87226
Lg12C_A15IIb	KD9b	9b	Trypsin/P	Specific			FALSE	Oxidation (M);Acetyl (Protein N-term)	Carbamidomethyl (C)			FALSE	FALSE	1	2		Standard		2955	21197	29242	13152	16090	3073	2707	366	11	21	2.3	782	279864	14050	5	3034	22	22674	6939	5669	31	33	2577	37	+	0.62133	0.88878	0.47156	0.73922
	Total																		12917	82882	111349	54415	56934	11916	10325	1591	11	19	2.8	1155	1261894					100508	28129	23142	28	30	10701	38		0.72492	0.99022	0.53643	0.7907
The mass spectrometry proteomics data have been deposited to the ProteomeXchange Consortium via the PRIDE [1] partner repository with the dataset identifier PXD045077 and 10.6019/PXD045077
[1] Perez-Riverol Y, Bai J, Bandla C, Hewapathirana S, García-Seisdedos D, Kamatchinathan S, Kundu D, Prakash A, Frericks-Zipper A, Eisenacher M, Walzer M, Wang S, Brazma A, Vizcaíno JA (2022). The PRIDE database resources in 2022: A Hub for mass spectrometry-based proteomics evidences. Nucleic Acids Res 50(D1):D543-D552 (PubMed ID: 34723319).

## Sheet: peptides
Sequence	N-term cleavage window	C-term cleavage window	Amino acid before	First amino acid	Second amino acid	Second last amino acid	Last amino acid	Amino acid after	A Count	R Count	N Count	D Count	C Count	Q Count	E Count	G Count	H Count	I Count	L Count	K Count	M Count	F Count	P Count	S Count	T Count	W Count	Y Count	V Count	U Count	O Count	Length	Missed cleavages	Mass	Proteins	Leading razor protein	Start position	End position	Unique (Groups)	Unique (Proteins)	Charges	PEP	Score	Experiment 10a	Experiment 10b	Experiment 9a	Experiment 9b	Intensity	Intensity 10a	Intensity 10b
VATVSLPR	IMLIKLSSPATLNSRVATVSLPRSCAAAGT	PATLNSRVATVSLPRSCAAAGTECLISGWG	R	V	A	P	R	S	1	1	0	0	0	0	0	0	0	0	1	0	0	0	1	1	1	0	0	2	0	0	8	0	841.502	CON__P00761	CON__P00761	108	115	yes	yes	1;2	0.0015745	124.59	10	3	8	10	56859000000	14103000000	13908000000
ENQLTSYNVANAK	INQEYYGVPERDQARENQLTSYNVANAKGR	ARENQLTSYNVANAKGRRFAIEYTVTEGDN	R	E	N	A	K	G	2	0	3	0	0	1	1	0	0	0	1	1	0	0	0	1	1	0	1	1	0	0	13	0	1450.71	194888	194888	108	120	yes	yes	2;3	1.3277e-70	248.96	19	19	23	27	5717300000	1997900000	2014800000
LAPDGFER	LADTKTFNFDLVNTRLAPDGFERDTVVING	FDLVNTRLAPDGFERDTVVINGEFPGTLVQ	R	L	A	E	R	D	1	1	0	1	0	0	1	1	0	0	1	0	0	1	1	0	0	0	0	0	0	0	8	0	903.445	146228;139148	139148	33	40	no	no	1;2	0.00010273	133.6	20	26	9	18	5643500000	3113500000	41351000
FISDDGKEYTGDAILPDNTIDASMSTR	LLLLPFAVSAQRFVRFISDDGKEYTGDAIL	AILPDNTIDASMSTRARVVEGDILGDFHVT	R	F	I	T	R	A	2	1	1	5	0	0	1	2	0	3	1	1	1	1	1	3	3	0	1	0	0	0	27	1	2931.34	211605	211605	22	48	yes	yes	2;3;4	7.6102e-101	237.16	14	15	9	13	4218600000	1268600000	1807700000
YAGASNSDPTTELGPR	GPRDFVGGTNSAILRYAGASNSDPTTELGP	AGASNSDPTTELGPRNNRLVENNLHALGSP	R	Y	A	P	R	N	2	1	1	1	0	0	1	2	0	0	1	0	0	0	2	2	2	0	1	0	0	0	16	0	1634.75	184993	184993	302	317	yes	yes	2	1.1166e-174	325.93	6	4	6	6	3869800000	964300000	1070600000
VPGLSSELRPR	VIEAGPSNKDVFETRVPGLSSELRPRYDWN	FETRVPGLSSELRPRYDWNYTTIPQDALGG	R	V	P	P	R	Y	0	2	0	0	0	0	1	1	0	0	2	0	0	0	2	2	0	0	0	1	0	0	11	1	1209.68	230189	230189	84	94	yes	yes	2;3	2.3968e-08	143.96	17	21	17	22	3623800000	1832100000	4784800
APSAITVGATTIGDAR	AGNDNANAANTSPARAPSAITVGATTIGDA	PSAITVGATTIGDARASFSNFGSVVDVFAP	R	A	P	A	R	A	4	1	0	1	0	0	0	2	0	2	0	0	0	0	1	1	3	0	0	1	0	0	16	0	1499.79	194648	194648	282	297	yes	yes	2;3	6.5968e-116	287.45	47	36	3	43	3443100000	1707900000	379130000
TYTISIR	______________________________	______________________________	M	T	Y	I	R	V	0	1	0	0	0	0	0	0	0	2	0	0	0	0	0	1	2	0	1	0	0	0	7	0	852.471	194888	194888	2	8	yes	yes	1;2	2.6765e-35	214.01	20	27	36	20	2629800000	557160000	787170000
LLDQEMHPIAQEGPGK	APEVEPTTVNVPGHKLLDQEMHPIAQEGPG	LDQEMHPIAQEGPGKLGDGPPDKHITLNIA	K	L	L	G	K	L	1	0	0	1	0	2	2	2	1	1	2	1	1	0	2	0	0	0	0	0	0	0	16	0	1761.87	139148	139148	327	342	yes	yes	2;3	5.4672e-99	259	12	12	6	6	2523600000	1838400000	11222000
SVEFATDADSPK	LVTRIVSAENGTDFRSVEFATDADSPKIQL	DFRSVEFATDADSPKIQLRAKKEVIVSGGV	R	S	V	P	K	I	2	0	0	2	0	0	1	0	0	0	0	1	0	1	1	2	1	0	0	1	0	0	12	0	1265.58	230189	230189	280	291	yes	yes	2	8.9451e-23	159.4	12	19	14	8	2334100000	1337500000	11881000
SANVFAVK	HVAGTAAGSQFGVAKSANVFAVKVLSDQGS	SQFGVAKSANVFAVKVLSDQGSGSITDIVS	K	S	A	V	K	V	2	0	1	0	0	0	0	0	0	0	0	1	0	1	0	1	0	0	0	2	0	0	8	0	834.46	194648	194648	197	204	yes	yes	1;2	9.7308e-08	153.78	4	1	2	2	2079300000	527430000	558340000
INPDDPTDLK	VALVNAGSNTIALFKINPDDPTDLKMIGEP	IALFKINPDDPTDLKMIGEPVCSGGEFPVS	K	I	N	L	K	M	0	0	1	3	0	0	0	0	0	1	1	1	0	0	2	0	1	0	0	0	0	0	10	0	1126.55	135011	135011	97	106	yes	yes	2	8.403e-06	129.42	6	7	10	4	2031100000	652380000	816310000
FLEQQNQVLQTK	KSLNNQFASFIDKVRFLEQQNQVLQTKWEL	KVRFLEQQNQVLQTKWELLQQVDTSTRTHN	R	F	L	T	K	W	0	0	1	0	0	4	1	0	0	0	2	1	0	1	0	0	1	0	0	1	0	0	12	0	1474.78	CON__P35908v2;CON__P35908;CON__Q9R0H5;CON__Q6NXH9;CON__P04264;CON__Q7Z794	CON__P04264	200	211	no	no	2;3	1.4537e-56	237.37	4	2	8	6	2001400000	859770000	519120000
ISNAGMPTTDIAR	FTPSIYTPDAPLGQRISNAGMPTTDIARVY	QRISNAGMPTTDIARVYHSTVTLTQKGNLL	R	I	S	A	R	V	2	1	1	1	0	0	0	1	0	2	0	0	1	0	1	1	2	0	0	0	0	0	13	0	1345.67	193900;179427;193903	193900	381	393	no	no	2	3.895e-26	191.53	3	2	2	5	1609900000	119180000	652580000
GEYVLTMGGSGTSGSLR	TNWKYANGGTWDEVRGEYVLTMGGSGTSGS	YVLTMGGSGTSGSLRFVSSDTDESFVATFG	R	G	E	L	R	F	0	1	0	0	0	0	1	5	0	0	2	0	1	0	0	3	2	0	1	1	0	0	17	0	1670.79	194888;194894;75698	194888	39	55	no	no	2;3	6.9719e-38	182.07	34	35	35	30	1527700000	559120000	61353000
LAADDFR	TTDNANILLQIDNARLAADDFRLKYENEVA	LLQIDNARLAADDFRLKYENEVALRQSVEA	R	L	A	F	R	L	2	1	0	2	0	0	0	0	0	0	1	0	0	1	0	0	0	0	0	0	0	0	7	0	806.392	CON__P13645;CON__Q7Z3Y7;CON__Q148H6;CON__P05784;CON__Q2M2I5;CON__Q14532;CON__A2AB72;CON__O76015;CON__O76013;CON__O76014;CON__REFSEQ:XP_986630;CON__Q92764;CON__A2A5Y0;CON__P08779;CON__Q9Z2K1;CON__Q3ZAW8;CON__A2A4G1;CON__P19001;CON__P02533;CON__Q04695;CON__ENSEMBL:ENSP00000377550;CON__Q14525;CON__Q9UE12;CON__Q15323;CON__Q497I4;CON__P08727	CON__P13645	229	235	no	no	2	4.0693e-07	148.28	1		1	1	1527100000	546460000	0
VTMQNLNDR	GGFGGDGGLLSGNEKVTMQNLNDRLASYLD	LSGNEKVTMQNLNDRLASYLDKVRALEESN	K	V	T	D	R	L	0	1	2	1	0	1	0	0	0	0	1	0	1	0	0	0	1	0	0	1	0	0	9	0	1089.52	CON__P13645;CON__Q7Z3Y7;CON__Q148H6;CON__Q7Z3Z0;CON__Q7Z3Y8;CON__Q7Z3Y9;CON__P08779;CON__Q9Z2K1;CON__Q3ZAW8;CON__A2A4G1;CON__P02533	CON__P13645	148	156	no	no	2	1.7558e-12	167.24	1	2	1	1	1418100000	514590000	0
GAPEVEPTTVNVPGHK	PNLNISLTLAILRYKGAPEVEPTTVNVPGH	APEVEPTTVNVPGHKLLDQEMHPIAQEGPG	K	G	A	H	K	L	1	0	1	0	0	0	2	2	1	0	0	1	0	0	3	0	2	0	0	3	0	0	16	0	1630.83	139148	139148	311	326	yes	yes	2;3	2.0269e-37	181.66	7	4	1	3	1350400000	160760000	13018000
DFVGGTNSAILR	VDNYWIRANSSNGPRDFVGGTNSAILRYAG	GPRDFVGGTNSAILRYAGASNSDPTTELGP	R	D	F	L	R	Y	1	1	1	1	0	0	0	2	0	1	1	0	0	1	0	1	1	0	0	1	0	0	12	0	1248.65	184993	184993	290	301	yes	yes	2	1.2614e-39	182.39	20	16	10	8	1267900000	8098000	457820000
ALEESNYELEGK	QNLNDRLASYLDKVRALEESNYELEGKIKE	KVRALEESNYELEGKIKEWYEKHGNSHQGE	R	A	L	G	K	I	1	0	1	0	0	0	4	1	0	0	2	1	0	0	0	1	0	0	1	0	0	0	12	0	1380.64	CON__P13645	CON__P13645	166	177	no	no	2	2.6121e-30	173.32	9	5	3	7	1250400000	2031300	317090000
AQYEEIAQR	NSRNLDLDSIIAEVKAQYEEIAQRSKEEAE	IIAEVKAQYEEIAQRSKEEAEALYHSKYEE	K	A	Q	Q	R	S	2	1	0	0	0	2	2	0	0	1	0	0	0	0	0	0	0	0	1	0	0	0	9	0	1106.54	CON__P35908v2;CON__P35908;CON__P02538;CON__P04259;CON__P48668;CON__P19013	CON__P35908v2	354	362	no	no	2	6.5098e-13	173.68	1	1	1	1	999460000	359750000	176810000
GVHVTVAAGNDNANAANTSPAR	ASSSLDSAVASLTSRGVHVTVAAGNDNANA	AGNDNANAANTSPARAPSAITVGATTIGDA	R	G	V	A	R	A	6	1	4	1	0	0	0	2	1	0	0	0	0	0	1	1	2	0	0	3	0	0	22	0	2106.02	194648	194648	260	281	yes	yes	2;3	4.8215e-156	300.03	5	4	5	4	988070000	193940000	252490000
MLSSQAFK	IDPAILREGIRSARRMLSSQAFKGFVGETV	GIRSARRMLSSQAFKGFVGETVFPPSDATS	R	M	L	F	K	G	1	0	0	0	0	1	0	0	0	0	1	1	1	1	0	2	0	0	0	0	0	0	8	0	910.458	230189	230189	495	502	yes	yes	2	0.005979	102.71	2	3	2	2	882550000	349490000	2439400
NMQDMVEDYR	DQLKSDQSRLDSELKNMQDMVEDYRNKYED	DSELKNMQDMVEDYRNKYEDEINKRTNAEN	K	N	M	Y	R	N	0	1	1	2	0	1	1	0	0	0	0	0	2	0	0	0	0	0	1	1	0	0	10	0	1299.52	CON__P04264	CON__P04264	258	267	yes	yes	2	5.8277e-18	155.58	8	6	8	5	880970000	231050000	146010000
SQYEQLAEQNR	AAPGVDLTQLLNNMRSQYEQLAEQNRKDAE	NNMRSQYEQLAEQNRKDAEAWFNEKSKELT	R	S	Q	N	R	K	1	1	1	0	0	3	2	0	0	0	1	0	0	0	0	1	0	0	1	0	0	0	11	0	1364.63	CON__P13645	CON__P13645	323	333	yes	yes	2;3	3.2407e-79	259.4	2	2	2	3	857900000	12216000	221550000
AQIGVGQGPELQEK	GARNFVFNNVVPFDRAQIGVGQGPELQEKL	RAQIGVGQGPELQEKLKQSILEFNAQLESS	R	A	Q	E	K	L	1	0	0	0	0	3	2	3	0	1	1	1	0	0	1	0	0	0	0	1	0	0	14	0	1452.76	139121	139121	152	165	yes	yes	2;3	8.5777e-32	176.45	2	1	2		817210000	0	421560000
SEITELR	TTEIDNNIEQISSYKSEITELRRNVQALEI	IEQISSYKSEITELRRNVQALEIELQSQLA	K	S	E	L	R	R	0	1	0	0	0	0	2	0	0	1	1	0	0	0	0	1	1	0	0	0	0	0	7	0	846.445	CON__P13645	CON__P13645	363	369	no	no	2	4.7566e-05	143.02	1	1	1	1	797410000	229120000	124550000
GSISLSNNDPFSHPLIDLNMFGEEIDPAILR	TVLQFAVVNLYTVSRGSISLSNNDPFSHPL	DLNMFGEEIDPAILREGIRSARRMLSSQAF	R	G	S	L	R	E	1	1	3	3	0	0	2	2	1	4	4	0	1	2	3	4	0	0	0	0	0	0	31	0	3410.68	230189	230189	456	486	yes	yes	3;4	1.6609e-112	241.04	5	7	10	4	776150000	28933000	18322000
SQYEQLAEQNRK	AAPGVDLTQLLNNMRSQYEQLAEQNRKDAE	NMRSQYEQLAEQNRKDAEAWFNEKSKELTT	R	S	Q	R	K	D	1	1	1	0	0	3	2	0	0	0	1	1	0	0	0	1	0	0	1	0	0	0	12	1	1492.73	CON__P13645	CON__P13645	323	334	yes	yes	2;3	8.4656e-45	221.91	2	1	1	2	771310000	235830000	116030000
TLLEGEESR	MNTKLALDLEIATYRTLLEGEESRMSGECA	EIATYRTLLEGEESRMSGECAPNVSVSVST	R	T	L	S	R	M	0	1	0	0	0	0	3	1	0	0	2	0	0	0	0	1	1	0	0	0	0	0	9	0	1032.51	CON__P04264	CON__P04264	484	492	no	no	2	1.0903e-05	143.73	1			1	723800000	410370000	0
INSDDPTDLK	LATVNAGSNTIVAFKINSDDPTDLKMLGKP	IVAFKINSDDPTDLKMLGKPVNSYGEFPVA	K	I	N	L	K	M	0	0	1	3	0	0	0	0	0	1	1	1	0	0	1	1	1	0	0	0	0	0	10	0	1116.53	134879	134879	126	135	yes	yes	2	7.494e-10	158.57	1	1	1	1	703470000	185980000	231060000
LENEIQTYR	CQNTEYQQLLDIKIRLENEIQTYRSLLEGE	LDIKIRLENEIQTYRSLLEGEGSSGGGGRG	R	L	E	Y	R	S	0	1	1	0	0	1	2	0	0	1	1	0	0	0	0	0	1	0	1	0	0	0	9	0	1164.58	CON__P13645	CON__P13645	442	450	no	no	2	3.1809e-27	204.36	3	1	6	2	690440000	411120000	0
VQALEEANNDLENK	TMQELNSRLASYLDKVQALEEANNDLENKI	KVQALEEANNDLENKIQDWYDKKGPAAIQK	K	V	Q	N	K	I	2	0	3	1	0	1	3	0	0	0	2	1	0	0	0	0	0	0	0	1	0	0	14	0	1585.76	CON__P35527	CON__P35527	171	184	yes	yes	2;3	7.9547e-71	220.25	2	2	3	3	681140000	211320000	127310000
SFALPDGK	LDLLERTLPANLFPRSFALPDGKIFMAAAN	PANLFPRSFALPDGKIFMAAANQTIIYDFE	R	S	F	G	K	I	1	0	0	1	0	0	0	1	0	0	1	1	0	1	1	1	0	0	0	0	0	0	8	0	833.428	193900;179427;193903	193900	213	220	no	no	1;2	0.00056774	127.46	2	2	3	1	677590000	223480000	256420000
VDPEIQNVK	EVSVNQSLLQPLNVKVDPEIQNVKAQEREQ	QPLNVKVDPEIQNVKAQEREQIKTLNNKFA	K	V	D	V	K	A	0	0	1	1	0	1	1	0	0	1	0	1	0	0	1	0	0	0	0	2	0	0	9	0	1040.55	CON__P35908v2;CON__P35908	CON__P35908v2	167	175	no	no	2	0.00015298	128.61	1	1	1	1	667570000	205910000	116240000
LASYLDK	LTANEKSTMQELNSRLASYLDKVQALEEAN	TMQELNSRLASYLDKVQALEEANNDLENKI	R	L	A	D	K	V	1	0	0	1	0	0	0	0	0	0	2	1	0	0	0	1	0	0	1	0	0	0	7	0	808.433	CON__P13645;CON__P05784;CON__Q99456;CON__P08779;CON__A2A4G1;CON__P19001;CON__P02533;CON__Q04695;CON__P35527;CON__P08727	CON__P35527	164	170	no	no	1;2	0.00020966	130.04	1		1	1	652170000	376420000	0
GVISGIPSGTLNDLAHNA	SPAAMSTKIKSLSLKGVISGIPSGTLNDLA	SGIPSGTLNDLAHNA_______________	K	G	V	N	A	-	2	0	2	1	0	0	0	3	1	2	2	0	0	0	1	2	1	0	0	1	0	0	18	0	1734.89	194648	194648	370	387	yes	yes	2	1.7467e-30	163.51	1	1	2	2	576930000	326770000	1162900
SLSLSVAR	LGINQRKSDNDSNLRSLSLSVARDRIRGID	DNDSNLRSLSLSVARDRIRGIDYIFLDEVS	R	S	L	A	R	D	1	1	0	0	0	0	0	0	0	0	2	0	0	0	0	3	0	0	0	1	0	0	8	0	831.481	72723	72723	130	137	yes	yes	1;2	0.0059614	117.93	3	1	5	2	551570000	124730000	96710000
IEISELNR	QITAGRHGDSVRNSKIEISELNRVIQRLRS	DSVRNSKIEISELNRVIQRLRSEIDNVKKQ	K	I	E	N	R	V	0	1	1	0	0	0	2	0	0	2	1	0	0	0	0	1	0	0	0	0	0	0	8	0	972.524	CON__P35908v2;CON__P35908;CON__P04264	CON__P04264	396	403	no	no	2	2.7136e-18	183.9	3	4	5	4	549200000	308040000	3227500
LESDGLLAR	GNQGEALSPLPGELRLESDGLLARDERTAC	LPGELRLESDGLLARDERTACDWQLFATDQ	R	L	E	A	R	D	1	1	0	1	0	0	1	1	0	0	3	0	0	0	0	1	0	0	0	0	0	0	9	0	972.524	221245	221245	253	261	yes	yes	2	0.0014341	119.29	1	1		1	542360000	308040000	0
LIVVGPEER	FSMVEEEHKEPTVYKLIVVGPEERIVGIHM	EPTVYKLIVVGPEERIVGIHMIGQGSDEAM	K	L	I	E	R	I	0	1	0	0	0	0	2	1	0	1	1	0	0	0	1	0	0	0	0	2	0	0	9	0	1010.58	141355	141355	414	422	yes	yes	2	0.0038897	107.66	2	2	2	3	541980000	193390000	191460000
EYTGDAILPDNTIDASMSTR	VSAQRFVRFISDDGKEYTGDAILPDNTIDA	AILPDNTIDASMSTRARVVEGDILGDFHVT	K	E	Y	T	R	A	2	1	1	3	0	0	1	1	0	2	1	0	1	0	1	2	3	0	1	0	0	0	20	0	2168.99	211605	211605	29	48	yes	yes	2;3	2.3207e-67	210.34	2	1	1	2	536480000	233660000	105240000
SSVTPVIGR	IWDLSTLDQGIPGPRSSVTPVIGRSAVCWS	GIPGPRSSVTPVIGRSAVCWSRYSSCTGNF	R	S	S	G	R	S	0	1	0	0	0	0	0	1	0	1	0	0	0	0	1	2	1	0	0	2	0	0	9	0	914.519	134879	134879	304	312	yes	yes	2	4.4185e-19	187.55	1			1	533950000	328860000	0
QEYEQLIAK	VAPGKDLTKTLNDMRQEYEQLIAKNRKDIE	TLNDMRQEYEQLIAKNRKDIENQYETQITQ	R	Q	E	A	K	N	1	0	0	0	0	2	2	0	0	1	1	1	0	0	0	0	0	0	1	0	0	0	9	0	1120.58	CON__P35527	CON__P35527	328	336	yes	yes	2	5.801e-27	199.68	1	1	1	1	508850000	110400000	87325000
IQLWEPAQR	DVLSLDGPGITPIQRIQLWEPAQRAGLMID	ITPIQRIQLWEPAQRAGLMIDNNHMQGMAL	R	I	Q	Q	R	A	1	1	0	0	0	2	1	0	0	1	1	0	0	0	1	0	0	1	0	0	0	0	9	0	1139.61	135011	135011	369	377	yes	yes	2	4.5175e-27	201.97	6	2	4	4	507260000	277510000	2254700
SPSVISYDR	TTAQWFDEASDPFTRSPSVISYDREIDAVV	SDPFTRSPSVISYDREIDAVVKDDPRAWIP	R	S	P	D	R	E	0	1	0	1	0	0	0	0	0	1	0	0	0	0	1	3	0	0	1	1	0	0	9	0	1022.5	180451;181949	180451	393	401	no	no	2	1.0967e-07	147.51	1	1	1	1	505850000	121540000	144930000
YKGAPEVEPTTVNVPGHK	RNPNLNISLTLAILRYKGAPEVEPTTVNVP	APEVEPTTVNVPGHKLLDQEMHPIAQEGPG	R	Y	K	H	K	L	1	0	1	0	0	0	2	2	1	0	0	2	0	0	3	0	2	0	1	3	0	0	18	1	1921.99	139148	139148	309	326	yes	yes	3;4	6.1711e-24	156.13	4	2	1	2	488920000	222770000	116640000
ELSGEFPFK	YTNASFNDLLLETAKELSGEFPFKLDMNDG	LLETAKELSGEFPFKLDMNDGRPLGLTWTQ	K	E	L	F	K	L	0	0	0	0	0	0	2	1	0	0	1	1	0	2	1	1	0	0	0	0	0	0	9	0	1052.52	230189	230189	211	219	yes	yes	1;2	0.00017853	113.41	29	16	20	8	459240000	251760000	12096000
QIVQEIVNK	QAGLNTTTRAGPLARQIVQEIVNKDLDPFA	AGPLARQIVQEIVNKDLDPFAQLLYNPVQW	R	Q	I	N	K	D	0	0	1	0	0	2	1	0	0	2	0	1	0	0	0	0	0	0	0	2	0	0	9	0	1069.61	190790	190790	470	478	yes	yes	2	6.4907e-13	173.69	1	1	1	1	436300000	113300000	120860000
SKAEAESLYQSK	IIAEVKAQNEDIAQKSKAEAESLYQSKYEE	AQKSKAEAESLYQSKYEELQITAGRHGDSV	K	S	K	S	K	Y	2	0	0	0	0	1	2	0	0	0	1	2	0	0	0	3	0	0	1	0	0	0	12	1	1339.66	CON__P04264	CON__P04264	365	376	yes	yes	2;3	8.5236e-36	197.3	2	1	2	2	432250000	116380000	26831000
LTSPTSVEVK	NFEKEGVEFHHGTARLTSPTSVEVKRGDGS	HGTARLTSPTSVEVKRGDGSTYTLNGDRIT	R	L	T	V	K	R	0	0	0	0	0	0	1	0	0	0	1	1	0	0	1	2	2	0	0	2	0	0	10	0	1059.58	141355	141355	127	136	yes	yes	2	1.3672e-05	122.13	2		2	3	431610000	253850000	0
MTLTPEGIER	EELSSQTPASDQCSRMTLTPEGIERGWEIE	DQCSRMTLTPEGIERGWEIERMLEPRMMPE	R	M	T	E	R	G	0	1	0	0	0	0	2	1	0	1	1	0	1	0	1	0	2	0	0	0	0	0	10	0	1145.58	193900;179427;193903	193900	303	312	no	no	2	6.7609e-22	192.14	3	2	1	4	424710000	122300000	0
IYHSTVTLTQK	QRISNAGMPTTDIARIYHSTVTLTQKGNLL	DIARIYHSTVTLTQKGNLLIAGSNPNGRVV	R	I	Y	Q	K	G	0	0	0	0	0	1	0	0	1	1	1	1	0	0	0	1	3	0	1	1	0	0	11	0	1289.7	193903	193903	398	408	yes	yes	2;3	1.4416e-66	258.52	2	1	1	2	415930000	195600000	45521000
MTLDDFR	TVGNNKTLLDIDNTRMTLDDFRIKFEMEQN	LLDIDNTRMTLDDFRIKFEMEQNLRQGVDA	R	M	T	F	R	I	0	1	0	2	0	0	0	0	0	0	1	0	1	1	0	0	1	0	0	0	0	0	7	0	896.406	CON__P35527	CON__P35527	234	240	yes	yes	2	2.2512e-11	164.1	2	1	5	2	408370000	103050000	41027000
LSSPATLNSR	NFNGNTLDNDIMLIKLSSPATLNSRVATVS	IMLIKLSSPATLNSRVATVSLPRSCAAAGT	K	L	S	S	R	V	1	1	1	0	0	0	0	0	0	0	2	0	0	0	1	3	1	0	0	0	0	0	10	0	1044.56	CON__P00761	CON__P00761	98	107	yes	yes	2	1.8137e-14	172.94	1	1	1	1	403170000	140010000	0
FVSSDTDESFVATFGVHNYK	YVLTMGGSGTSGSLRFVSSDTDESFVATFG	TDESFVATFGVHNYKRWCDIVTNLTNEQTA	R	F	V	Y	K	R	1	0	1	2	0	0	1	1	1	0	0	1	0	3	0	3	2	0	1	3	0	0	20	0	2249.03	194888	194888	56	75	yes	yes	2;3	5.9973e-164	314.04	43	36	14	39	400820000	119040000	44190000
VLDELTLTK	ALRQSVEADINGLRRVLDELTLTKADLEMQ	INGLRRVLDELTLTKADLEMQIESLTEELA	R	V	L	T	K	A	0	0	0	1	0	0	1	0	0	0	3	1	0	0	0	0	2	0	0	1	0	0	9	0	1030.59	CON__P13645	CON__P13645	258	266	yes	yes	2	0.00015224	128.69	2	1	1	1	388740000	171950000	88725000
LLDQEMHPIR	ARHVEPTTVNVPGHKLLDQEMHPIRQEGPG	VPGHKLLDQEMHPIRQEGPGKLGDGPPDKH	K	L	L	I	R	Q	0	1	0	1	0	1	1	0	1	1	2	0	1	0	1	0	0	0	0	0	0	0	10	0	1250.64	146228	146228	327	336	yes	yes	2;3	1.5781e-09	148.91	4	4	3	4	385580000	82757000	135720000
SLVTGSELAR	GGQGHNIAANVLLYRSLVTGSELARQIGDA	VLLYRSLVTGSELARQIGDARLSKAYAANA	R	S	L	A	R	Q	1	1	0	0	0	0	1	1	0	0	2	0	0	0	0	2	1	0	0	1	0	0	10	0	1031.56	68812	68812	384	393	yes	yes	2	0.00023669	119.21	1	1	1	2	361250000	89668000	103270000
TQAQWNDLANTAR	TASNAIGGRSPYTCRTQAQWNDLANTARNS	CRTQAQWNDLANTARNSGFKTIRILGFDCG	R	T	Q	A	R	N	3	1	2	1	0	2	0	0	0	0	1	0	0	0	0	0	2	1	0	0	0	0	13	0	1487.71	190276	190276	42	54	yes	yes	2	4.8789e-57	234.67	1			1	356960000	200490000	0
LNDLEDALQQAK	AEQRGENALKDAKNKLNDLEDALQQAKEDL	KNKLNDLEDALQQAKEDLARLLRDYQELMN	K	L	N	A	K	E	2	0	1	2	0	2	1	0	0	0	3	1	0	0	0	0	0	0	0	0	0	0	12	0	1356.69	CON__P04264	CON__P04264	444	455	yes	yes	2	2.2893e-117	294.15	2	3	2	2	343150000	131700000	85843000
STVLGGTSSSDFGFPAPLITGTK	LYVGNRILAPDGFNRSTVLGGTSSSDFGFP	SSDFGFPAPLITGTKGDRFQLNVINQLTDT	R	S	T	T	K	G	1	0	0	1	0	0	0	4	0	1	2	1	0	2	2	4	4	0	0	1	0	0	23	0	2239.14	184993	184993	39	61	yes	yes	2;3	6.4355e-277	388.06	4	1	2	4	339220000	94738000	75853000
SLVNLGGSK	GGGGSFGAGGGFGSRSLVNLGGSKSISISV	GGFGSRSLVNLGGSKSISISVARGGGRGSG	R	S	L	S	K	S	0	0	1	0	0	0	0	2	0	0	2	1	0	0	0	2	0	0	0	1	0	0	9	0	873.492	CON__P04264	CON__P04264	66	74	yes	yes	1;2	6.0686e-05	133.58	1	1	1	1	339130000	177180000	3607300
SLNNQFASFIDK	PEIQKVKSREREQIKSLNNQFASFIDKVRF	QIKSLNNQFASFIDKVRFLEQQNQVLQTKW	K	S	L	D	K	V	1	0	2	1	0	1	0	0	0	1	1	1	0	2	0	2	0	0	0	0	0	0	12	0	1382.68	CON__P04264	CON__P04264	186	197	no	no	2	6.7586e-25	185.18	3	2	1	2	333470000	79496000	63153000
DAFSDQALSVHNSYR	AIASFVSATVLNDKRDAFSDQALSVHNSYR	DAFSDQALSVHNSYRAQYGAGALTYDNNLA	R	D	A	Y	R	A	2	1	1	2	0	1	0	0	1	0	1	0	0	1	0	3	0	0	1	1	0	0	15	0	1708.78	136361;192845	136361	25	39	yes	no	2;3	3.56e-64	241.84	7	2	2	5	329610000	186050000	8123000
YEELQITAGR	AQKSKAEAESLYQSKYEELQITAGRHGDSV	LYQSKYEELQITAGRHGDSVRNSKIEISEL	K	Y	E	G	R	H	1	1	0	0	0	1	2	1	0	1	1	0	0	0	0	0	1	0	1	0	0	0	10	0	1178.59	CON__P04264	CON__P04264	377	386	yes	yes	2	1.7773e-21	191.85	13	6	11	15	318330000	151690000	7198000
SAGSDTINWDNPVR	PHPMHLHGHVFDVVRSAGSDTINWDNPVRR	RSAGSDTINWDNPVRRDVVNIGTSTSDNAT	R	S	A	V	R	R	1	1	2	2	0	0	0	1	0	1	0	0	0	0	1	2	1	1	0	1	0	0	14	0	1530.71	184993	184993	429	442	yes	yes	2	2.3293e-144	312.78	8	10	7	6	312080000	292800000	8902800
QGVDADINGLR	LDDFRIKFEMEQNLRQGVDADINGLRQVLD	QNLRQGVDADINGLRQVLDNLTMEKSDLEM	R	Q	G	L	R	Q	1	1	1	2	0	1	0	2	0	1	1	0	0	0	0	0	0	0	0	1	0	0	11	0	1156.58	CON__P35527	CON__P35527	251	261	yes	yes	2	5.7678e-65	242.83	1	1	1	1	308420000	78760000	44457000
DYQELMNTK	DALQQAKEDLARLLRDYQELMNTKLALDLE	LARLLRDYQELMNTKLALDLEIATYRTLLE	R	D	Y	T	K	L	0	0	1	1	0	1	1	0	0	0	1	1	1	0	0	0	1	0	1	0	0	0	9	0	1140.51	CON__P04264	CON__P04264	464	472	no	no	2	3.5463e-08	156.75	2	2		1	289700000	153100000	96541000
FNGGPETPFAVVNVEQGK	IIPVQDSGLINGKGRFNGGPETPFAVVNVE	GPETPFAVVNVEQGKRYRFRVIAISCRPFF	R	F	N	G	K	R	1	0	2	0	0	1	2	3	0	0	0	1	0	2	2	0	1	0	0	3	0	0	18	0	1888.93	139148	139148	201	218	yes	yes	2;3	5.3615e-116	276.03	1	4	3	3	284220000	15239000	145360000
LKYENEVALR	LLQIDNARLAADDFRLKYENEVALRQSVEA	ADDFRLKYENEVALRQSVEADINGLRRVLD	R	L	K	L	R	Q	1	1	1	0	0	0	2	0	0	0	2	1	0	0	0	0	0	0	1	1	0	0	10	1	1233.67	CON__P13645	CON__P13645	236	245	yes	yes	2;3	1.7301e-18	152.07	7	2	6	2	281090000	24075000	51757000
GTVITHIQRPDYPR	NMSFISEVSVDENLKGTVITHIQRPDYPRI	KGTVITHIQRPDYPRIIDFDIGTINNHDYV	K	G	T	P	R	I	0	2	0	1	0	1	0	1	1	2	0	0	0	0	2	0	2	0	1	1	0	0	14	1	1651.88	135011	135011	315	328	yes	yes	3;4	7.2012e-14	135.58	3	3	9	4	279740000	73178000	58915000
VFAQGNFAK	TIDGPDGLYPDLPSRVFAQGNFAKIPFISG	PDLPSRVFAQGNFAKIPFISGTNLDEGTAF	R	V	F	A	K	I	2	0	1	0	0	1	0	1	0	0	0	1	0	2	0	0	0	0	0	1	0	0	9	0	980.508	209388	209388	317	325	yes	yes	2	8.9649e-05	135.35	1	1	1	1	278410000	66626000	74471000
LAAQGIDPR	KALAHIAELPAPLPKLAAQGIDPRTGEFVG	PAPLPKLAAQGIDPRTGEFVGGYVSWGGGS	K	L	A	P	R	T	2	1	0	1	0	1	0	1	0	1	1	0	0	0	1	0	0	0	0	0	0	0	9	0	939.514	194179	194179	227	235	yes	yes	2	0.0010564	123.98	1	1		1	277700000	86190000	103270000
GFSSGSAVVSGGSR	SCKSRGRGGGGGGFRGFSSGSAVVSGGSRR	RGFSSGSAVVSGGSRRSTSSFSCLSRHGGG	R	G	F	S	R	R	1	1	0	0	0	0	0	4	0	0	0	0	0	1	0	5	0	0	0	2	0	0	14	0	1253.6	CON__P35908v2;CON__P35908	CON__P35908v2	21	34	no	no	2	9.9056e-18	155.26	1	2		1	262630000	116100000	76591000
TPSYISYVGFIDQTLLGLPADDFGGELDPHGADLR	RVMPAGTIKGLQVIKTPSYISYVGFIDQTL	DDFGGELDPHGADLRGNPMGGVVYSKNFTS	K	T	P	L	R	G	2	1	0	5	0	1	1	5	1	2	5	0	0	2	3	2	2	0	2	1	0	0	35	0	3748.83	195909	195909	129	163	yes	yes	3;4	3.9146e-84	208.58	2	2	2		262450000	40637000	29365000
GLPSTGGTVEVDVSTIEK	VTSKLFTMNGTYKLRGLPSTGGTVEVDVST	STGGTVEVDVSTIEKNAAGYLTITPVAAAS	R	G	L	E	K	N	0	0	0	1	0	0	2	3	0	1	1	1	0	0	1	2	3	0	0	3	0	0	18	0	1787.92	145028	145028	48	65	yes	yes	2;3	2.388e-58	215.61	31	32	34	37	256720000	88933000	30409000
VVDASVIPFAPAGHTQEPVYAFAEHASALIAK	VVNPDFRVKGTSGLRVVDASVIPFAPAGHT	PVYAFAEHASALIAKSYS____________	R	V	V	A	K	S	8	0	0	1	0	1	2	1	2	2	1	1	0	2	3	2	1	0	1	4	0	0	32	0	3305.71	230189	230189	565	596	yes	yes	3;4	4.7975e-46	147.54	9	13	6	8	252110000	14220000	25972000
ALQPLYDAAK	LVNPAPGVVDFDSFRALQPLYDAAKAAGIW	FDSFRALQPLYDAAKAAGIWVVLRPGPYIN	R	A	L	A	K	A	3	0	0	1	0	1	0	0	0	0	2	1	0	0	1	0	0	0	1	0	0	0	10	0	1088.59	152299	152299	90	99	yes	yes	2	0.0016761	99.139	1	1	1	1	250380000	61637000	88728000
AASSGRPTIASMSLGGGASSSLDSAVASLTSR	SITDIVSGLNFVGQRAASSGRPTIASMSLG	ASSSLDSAVASLTSRGVHVTVAAGNDNANA	R	A	A	S	R	G	6	2	0	1	0	0	0	4	0	1	3	0	1	0	1	10	2	0	0	1	0	0	32	1	2951.46	194648	194648	228	259	yes	yes	3;4	1.4695e-69	187.69	2	1	3	2	246910000	49037000	63756000
VSVILNANQPVDNYWMR	DPVEIQNVDIYAAQRVSVILNANQPVDNYW	VILNANQPVDNYWMRAPMTGGNPARNPNLN	R	V	S	M	R	A	1	1	3	1	0	1	0	0	0	1	1	0	1	0	1	1	0	1	1	3	0	0	17	0	2018	139148	139148	268	284	yes	yes	2;3	3.1135e-116	284.32	5	3	2	4	246170000	89386000	51875000
DYQELMNVK	EALQQAKEDLARLLRDYQELMNVKLALDVE	LARLLRDYQELMNVKLALDVEIATYRKLLE	R	D	Y	V	K	L	0	0	1	1	0	1	1	0	0	0	1	1	1	0	0	0	0	0	1	1	0	0	9	0	1138.53	CON__P35908v2;CON__P35908;CON__P12035;CON__Q01546	CON__P35908v2	462	470	no	no	2	6.4511e-05	133.55	2	2	2	2	243140000	78026000	43725000
QVLDNLTMEK	QNLRQGVDADINGLRQVLDNLTMEKSDLEM	INGLRQVLDNLTMEKSDLEMQYETLQEELM	R	Q	V	E	K	S	0	0	1	1	0	1	1	0	0	0	2	1	1	0	0	0	1	0	0	1	0	0	10	0	1189.6	CON__P35527	CON__P35527	262	271	yes	yes	2	2.1967e-06	139.02	2	1		2	240900000	102560000	24046000
SLLEGEGSSGGGGR	LDIKIRLENEIQTYRSLLEGEGSSGGGGRG	RSLLEGEGSSGGGGRGGGSFGGGYGGGSSG	R	S	L	G	R	G	0	1	0	0	0	0	2	6	0	0	2	0	0	0	0	3	0	0	0	0	0	0	14	0	1261.59	CON__P13645	CON__P13645	451	464	yes	yes	2	6.3603e-18	157.38	1			1	239310000	155150000	0
DAWIQADENR	SLQLMPCNPTFLSARDAWIQADENRYDGAN	FLSARDAWIQADENRYDGANRCTLWRAFAS	R	D	A	N	R	Y	2	1	1	2	0	1	1	0	0	1	0	0	0	0	0	0	0	1	0	0	0	0	10	0	1216.55	74932	74932	549	558	yes	yes	2	2.1949e-14	171.99	3	3	4	2	236650000	112440000	2499200
FAIEYTVTEGDNLK	NQLTSYNVANAKGRRFAIEYTVTEGDNLKA	RFAIEYTVTEGDNLKANLIIG_________	R	F	A	L	K	A	1	0	1	1	0	0	2	1	0	1	1	1	0	1	0	0	2	0	1	1	0	0	14	0	1598.78	194888	194888	124	137	yes	yes	2;3	1.5823e-76	251.43	16	12	27	13	235410000	89193000	20807000
YIVAGGGTQLR	PVVTSVGHIRDPALRYIVAGGGTQLRSSYF	PALRYIVAGGGTQLRSSYFLSRFSRPADLI	R	Y	I	L	R	S	1	1	0	0	0	1	0	3	0	1	1	0	0	0	0	0	1	0	1	1	0	0	11	0	1133.62	220085	220085	295	305	yes	yes	2	0.00021749	106.68	1	1	1	4	231080000	85764000	0
YLDGLTAER	NLEPIFQGYIDSLKRYLDGLTAERTSQNSE	IDSLKRYLDGLTAERTSQNSELNNMQDLVE	R	Y	L	E	R	T	1	1	0	1	0	0	1	1	0	0	2	0	0	0	0	0	1	0	1	0	0	0	9	0	1036.52	CON__P35908v2;CON__P35908	CON__P35908v2	239	247	yes	no	2	0.0036032	110.12	1	1		1	229710000	112820000	56268000
MIEQNLLDER	YDTISVNHIVPPFYKMIEQNLLDERVFSFR	PPFYKMIEQNLLDERVFSFRLGSSDEDGGE	K	M	I	E	R	V	0	1	1	1	0	1	2	0	0	1	2	0	1	0	0	0	0	0	0	0	0	0	10	0	1259.62	192052	192052	228	237	yes	yes	2	1.1453e-09	156.92	2	1	1	2	228530000	81890000	56558000
GFDSVPIRPGETTNVK	INFPESAGEPPSVLRGFDSVPIRPGETTNV	FDSVPIRPGETTNVKMTLSRYDLSIWDVNA	R	G	F	V	K	M	0	1	1	1	0	0	1	2	0	1	0	1	0	1	2	1	2	0	0	2	0	0	16	1	1715.88	195052	195052	823	838	yes	yes	2;3	3.3425e-31	177.42	2	2	2	2	227950000	64406000	68522000
EIETYHNLLEGGQEDFESSGAGK	QEYSLLLSIKMRLEKEIETYHNLLEGGQED	LEGGQEDFESSGAGKIGLGGRGGSGGSYGR	K	E	I	G	K	I	1	0	1	1	0	1	5	4	1	1	2	1	0	1	0	2	1	0	1	0	0	0	23	0	2509.12	CON__P35527	CON__P35527	450	472	yes	yes	3	1.5103e-79	224.1	1	1	2	3	226350000	45261000	36460000
RPEDVLPSEQIFFVPK	SPTVPVLLQILSGAKRPEDVLPSEQIFFVP	PEDVLPSEQIFFVPKNSLIEVNIPGEGAHP	K	R	P	P	K	N	0	1	0	1	0	1	2	0	0	1	1	1	0	2	3	1	0	0	0	2	0	0	16	1	1900.01	146228;139148	139148	388	403	no	no	2;3	1.1685e-22	147.24	16	14	20	13	223760000	87600000	13160000
AAWGETFGPYADR	VDTGILTTHNQFGGRAAWGETFGPYADRDG	GRAAWGETFGPYADRDGNGHGTHVAGTAAG	R	A	A	D	R	D	3	1	0	1	0	0	1	2	0	0	0	0	0	1	1	0	1	1	1	0	0	0	13	0	1439.65	194648	194648	162	174	yes	yes	2	1.3254e-44	215.06	4	1	4	4	223650000	131820000	0
VLSDQGSGSITDIVSGLNFVGQR	SQFGVAKSANVFAVKVLSDQGSGSITDIVS	SITDIVSGLNFVGQRAASSGRPTIASMSLG	K	V	L	Q	R	A	0	1	1	2	0	2	0	4	0	2	2	0	0	1	0	4	1	0	0	3	0	0	23	0	2348.2	194648	194648	205	227	yes	yes	2;3	0	506.26	13	17	9	9	222970000	8771900	15648000
AGKPGGDTTEAEDITEDDAR	DEAKTRMKLELLKARAGKPGGDTTEAEDIT	GDTTEAEDITEDDARSTSDISAASILMDPL	R	A	G	A	R	S	3	1	0	4	0	0	3	3	0	1	0	1	0	0	1	0	3	0	0	0	0	0	20	1	2046.9	222358	222358	206	225	yes	yes	2;3	7.1257e-55	200.94	1	2	1	1	220230000	50572000	75135000
QSLEASLAETEGR	VQALEIELQSQLALKQSLEASLAETEGRYC	LKQSLEASLAETEGRYCVQLSQIQAQISAL	K	Q	S	G	R	Y	2	1	0	0	0	1	3	1	0	0	2	0	0	0	0	2	1	0	0	0	0	0	13	0	1389.67	CON__P13645	CON__P13645	387	399	no	no	2;3	6.4243e-57	232.14	2		4	1	215550000	69225000	0
TNAENEFVTIKK	VEDYRNKYEDEINKRTNAENEFVTIKKDVD	NKRTNAENEFVTIKKDVDGAYMTKVDLQAK	R	T	N	K	K	D	1	0	2	0	0	0	2	0	0	1	0	2	0	1	0	0	2	0	0	1	0	0	12	1	1392.72	CON__P04264	CON__P04264	278	289	yes	yes	2;3	4.8746e-36	209.97	2	2	2	2	214970000	47769000	26610000
ITDFVDVTVVGIVEDIK	ILWAGRTSATHGVSRITDFVDVTVVGIVED	DFVDVTVVGIVEDIKTPEDRDEAVIELNAI	R	I	T	I	K	T	0	0	0	3	0	0	1	1	0	3	0	1	0	1	0	0	2	0	0	5	0	0	17	0	1861.01	192945	192945	90	106	yes	yes	2;3	9.5207e-38	184.21	4	4	7	4	214070000	15932000	4302900
AGVIPISAHQDTIGPMTR	NNLAGIKPTVGLTSRAGVIPISAHQDTIGP	IPISAHQDTIGPMTRSIADAAIVLSVIAGK	R	A	G	T	R	S	2	1	0	1	0	1	0	2	1	3	0	0	1	0	2	1	2	0	0	1	0	0	18	0	1862.97	151641	151641	119	136	yes	yes	3	1.7268e-06	90.714	2	2	2	2	211790000	49897000	69891000
LTTSMYTADAAQGK				L	T	G	K		3	0	0	1	0	1	0	1	0	0	1	1	1	0	0	1	3	0	1	0	0	0	14	0	1456.69		REV__206241			yes	yes	2	0.012352	50.194		1			208160000	0	208160000
QISNLQQSISDAEQR	RVIQRLRSEIDNVKKQISNLQQSISDAEQR	QISNLQQSISDAEQRGENALKDAKNKLNDL	K	Q	I	Q	R	G	1	1	1	1	0	4	1	0	0	2	1	0	0	0	0	3	0	0	0	0	0	0	15	0	1715.84	CON__P04264	CON__P04264	418	432	yes	yes	2;3	3.9074e-107	283.43	3	2		2	207710000	100600000	40606000
YENEVALR	QIDNARLAADDFRLKYENEVALRQSVEADI	ADDFRLKYENEVALRQSVEADINGLRRVLD	K	Y	E	L	R	Q	1	1	1	0	0	0	2	0	0	0	1	0	0	0	0	0	0	0	1	1	0	0	8	0	992.493	CON__P13645	CON__P13645	238	245	yes	yes	2	2.3346e-07	151.27	1			1	205120000	130390000	0
LSENPEWNVLVIEAGPSNK	IVAGGGTAGLVVASRLSENPEWNVLVIEAG	PEWNVLVIEAGPSNKDVFETRVPGLSSELR	R	L	S	N	K	D	1	0	3	0	0	0	3	1	0	1	2	1	0	0	2	2	0	1	0	2	0	0	19	0	2095.06	230189	230189	59	77	yes	yes	2;3	5.0912e-235	358.74	9	9	6	6	204260000	4812900	162870000
GQLESLSGAR	DQIDFWQDALPRDLKGQLESLSGARVLKIN	PRDLKGQLESLSGARVLKINGRDPKVAIDA	K	G	Q	A	R	V	1	1	0	0	0	1	1	2	0	0	2	0	0	0	0	2	0	0	0	0	0	0	10	0	1016.53	190790	190790	191	200	yes	yes	2	6.2896e-21	187	1	1		1	203510000	112370000	6963900
VSLIGASSSTHGNQMGAR	ITNVHLFQGQTSGLRVSLIGASSSTHGNQM	IGASSSTHGNQMGARTIFPAVSCSGTTCTI	R	V	S	A	R	T	2	1	1	0	0	1	0	3	1	1	1	0	1	0	0	4	1	0	0	1	0	0	18	0	1771.86	181085	181085	932	949	yes	yes	2;3	1.1206e-17	143.67	2	2	2	3	202310000	56975000	55568000
SLPANLFPR	PKDGGIPRPLDLLERSLPANLFPRSFALPD	LDLLERSLPANLFPRSFALPDGKIFMAAGN	R	S	L	P	R	S	1	1	1	0	0	0	0	0	0	0	2	0	0	1	2	1	0	0	0	0	0	0	9	0	1013.57	193903	193903	207	215	yes	yes	2	1.1418e-07	146.94	2	4	5	5	201880000	51693000	68258000
TLLDIDNTR	DLKDQIVDLTVGNNKTLLDIDNTRMTLDDF	TVGNNKTLLDIDNTRMTLDDFRIKFEMEQN	K	T	L	T	R	M	0	1	1	2	0	0	0	0	0	1	2	0	0	0	0	0	2	0	0	0	0	0	9	0	1059.56	CON__P35527	CON__P35527	225	233	yes	yes	2	2.3091e-19	190.51	2	2	7	1	197780000	110910000	83708000
VYHSTVTLTQK	QRISNAGMPTTDIARVYHSTVTLTQKGNLL	DIARVYHSTVTLTQKGNLLIAGSSPNPVVV	R	V	Y	Q	K	G	0	0	0	0	0	1	0	0	1	0	1	1	0	0	0	1	3	0	1	2	0	0	11	0	1275.68	193900	193900	394	404	yes	yes	2;3	1.5124e-21	185.27	2	2	2	2	196660000	51084000	71064000
NIEATLQDAK	TRTYGIEFRMASSIRNIEATLQDAKRPVAV	ASSIRNIEATLQDAKRPVAVGLPGYILPMD	R	N	I	A	K	R	2	0	1	1	0	1	1	0	0	1	1	1	0	0	0	0	1	0	0	0	0	0	10	0	1101.57	180451	180451	290	299	yes	yes	2	4.4065e-09	145.84	1	2		1	196380000	64771000	82886000
IKFEMEQNLR	LLDIDNTRMTLDDFRIKFEMEQNLRQGVDA	LDDFRIKFEMEQNLRQGVDADINGLRQVLD	R	I	K	L	R	Q	0	1	1	0	0	1	2	0	0	1	1	1	1	1	0	0	0	0	0	0	0	0	10	1	1306.67	CON__P35527	CON__P35527	241	250	yes	yes	2;3	7.0108e-07	139.15	2	2	5	2	195850000	38594000	27518000
GFTSSVQGLK	EPTVIPFTVINDDQKGFTSSVQGLKDLTGF	NDDQKGFTSSVQGLKDLTGFDIENFPGDVP	K	G	F	L	K	D	0	0	0	0	0	1	0	2	0	0	1	1	0	1	0	2	1	0	0	1	0	0	10	0	1022.54	210060	210060	98	107	yes	yes	2	0.00028072	117.4	1	1	1	1	195730000	45484000	51693000
TAAENDFVTLK	VEDYKKKYEDEINKRTAAENDFVTLKKDVD	INKRTAAENDFVTLKKDVDNAYMIKVELQS	R	T	A	L	K	K	2	0	1	1	0	0	1	0	0	0	1	1	0	1	0	0	2	0	0	1	0	0	11	0	1207.61	CON__P35908v2;CON__P35908	CON__P35908v2	276	286	yes	no	2	1.1167e-06	134.23	1	1	2	1	194490000	90932000	50377000
YTPPGNFEGQFPENVGRPQ	GSPFGSGEWTNILCRYTPPGNFEGQFPENV	GNFEGQFPENVGRPQ_______________	R	Y	T	P	Q	-	0	1	2	0	0	2	2	3	0	0	0	0	0	2	4	0	1	0	1	1	0	0	19	1	2132.99	136361	136361	151	169	yes	yes	2;3	1.3384e-93	256.51	2	2	1	1	194170000	62031000	73963000
AATTPVVTSVGHIR	AWPVFAISHDLGNVRAATTPVVTSVGHIRD	RAATTPVVTSVGHIRDPALRYIVAGGGTQL	R	A	A	I	R	D	2	1	0	0	0	0	0	1	1	1	0	0	0	0	1	1	3	0	0	3	0	0	14	0	1407.78	220085	220085	276	289	yes	yes	3	5.6762e-06	101.53	1	1	1	1	191850000	54671000	51203000
LPDDKLDGLDPSSGENSPHIEFQFGQISHQLPPSGVPR	PLAQGGRLNHLTWVRLPDDKLDGLDPSSGE	FGQISHQLPPSGVPREAPIPSEASIDTVLQ	R	L	P	P	R	E	0	1	1	4	0	3	2	4	2	2	4	1	0	2	6	5	0	0	0	1	0	0	38	1	4110.01	230189	230189	392	429	yes	yes	4;5	1.0034e-54	160.52	8	7	18	13	191450000	26621000	22452000
VKPIQQLLSPLSPER	VVEGDILGDFHVTDKVKPIQQLLSPLSPER	VKPIQQLLSPLSPERTRTVRCVGFNYVEHN	K	V	K	E	R	T	0	1	0	0	0	2	1	0	0	1	3	1	0	0	3	2	0	0	0	1	0	0	15	1	1703.99	211605	211605	66	80	yes	yes	2;3	8.9753e-25	175.29	27	29	24	30	190650000	64036000	26717000
YVGLTIGNENSDDPNNIINK	VRSFQSAVQQFGASRYVGLTIGNENSDDPN	IGNENSDDPNNIINKVNQVRNTLRSAGINT	R	Y	V	N	K	V	0	0	5	2	0	0	1	2	0	3	1	1	0	0	1	1	1	0	1	1	0	0	20	0	2189.06	190276	190276	121	140	yes	yes	2;3	3.4675e-109	264.22	2	2	2	2	190210000	51826000	48102000
WELLQQVDTSTR	KVRFLEQQNQVLQTKWELLQQVDTSTRTHN	QTKWELLQQVDTSTRTHNLEPYFESFINNL	K	W	E	T	R	T	0	1	0	1	0	2	1	0	0	0	2	0	0	0	0	1	2	1	0	1	0	0	12	0	1474.74	CON__P04264	CON__P04264	212	223	yes	yes	2	1.375e-33	202.03	5		7	3	190170000	106200000	0
TSAVGDMVALVNAGSNTIALFK	NPPVADSLFSQGSTKTSAVGDMVALVNAGS	VALVNAGSNTIALFKINPDDPTDLKMIGEP	K	T	S	F	K	I	4	0	2	1	0	0	0	2	0	1	2	1	1	1	0	2	2	0	0	3	0	0	22	0	2178.14	135011	135011	75	96	yes	yes	2;3	9.8587e-223	340.73	6	4	3	7	190030000	4005800	3957900
GDEYLPSTLPSR	RSTSFYVQKLFSLNRGDEYLPSTLPSRTGT	LNRGDEYLPSTLPSRTGTLHWSVVRKTSNN	R	G	D	S	R	T	0	1	0	1	0	0	1	1	0	0	2	0	0	0	2	2	1	0	1	0	0	0	12	0	1333.65	194576	194576	543	554	yes	yes	2	7.8907e-07	121.6		1	1		186040000	0	98472000
VVEGDILGDFHVTDK	LPDNTIDASMSTRARVVEGDILGDFHVTDK	VVEGDILGDFHVTDKVKPIQQLLSPLSPER	R	V	V	D	K	V	0	0	0	3	0	0	1	2	1	1	1	1	0	1	0	0	1	0	0	3	0	0	15	0	1642.82	211605	211605	51	65	yes	yes	2;3	6.2956e-31	185.51	23	32	26	24	184620000	38439000	43501000
QSVEADINGLR	ADDFRLKYENEVALRQSVEADINGLRRVLD	VALRQSVEADINGLRRVLDELTLTKADLEM	R	Q	S	L	R	R	1	1	1	1	0	1	1	1	0	1	1	0	0	0	0	1	0	0	0	1	0	0	11	0	1200.61	CON__P13645;CON__Q2M2I5;CON__ENSEMBL:ENSP00000377550;CON__P13646-1	CON__P13645	246	256	no	no	2	9.7285e-22	188.3	1	1	1	1	179790000	50925000	26926000
RFAIEYTVTEGDNLK	ENQLTSYNVANAKGRRFAIEYTVTEGDNLK	RFAIEYTVTEGDNLKANLIIG_________	R	R	F	L	K	A	1	1	1	1	0	0	2	1	0	1	1	1	0	1	0	0	2	0	1	1	0	0	15	1	1754.88	194888	194888	123	137	yes	yes	2;3	1.5732e-18	154.74	40	27	22	31	177000000	48550000	30236000
WCDIVTNLTNEQTALVINQEYYGVPER	DESFVATFGVHNYKRWCDIVTNLTNEQTAL	TALVINQEYYGVPERDQARENQLTSYNVAN	R	W	C	E	R	D	1	1	3	1	1	2	3	1	0	2	2	0	0	0	1	0	3	1	2	3	0	0	27	0	3224.54	194888	194888	77	103	yes	yes	3	2.2906e-118	248.16	2	1	7	2	173380000	13666000	7538100
LTYMDSDSVR	DKMQEAGLYLMYDMRLTYMDSDSVRTQVNH	MYDMRLTYMDSDSVRTQVNHIKSRPNLLLW	R	L	T	V	R	T	0	1	0	2	0	0	0	0	0	0	1	0	1	0	0	2	1	0	1	1	0	0	10	0	1185.53	227535	227535	268	277	yes	yes	2	0.0013043	91.087			1	1	171390000	0	0
DPNDPHASLYDVDNDDTVITLADWYHTSAK	STQYCDGLRGAFVVRDPNDPHASLYDVDND	DTVITLADWYHTSAKELSGSFPAEEATLIN	R	D	P	A	K	E	3	0	2	7	0	0	0	0	2	1	2	1	0	0	2	2	3	1	2	2	0	0	30	0	3387.52	184993	184993	149	178	yes	yes	3;4	1.0198e-74	208.86	17	16	7	14	166390000	46662000	20764000
AEAESLYQSK	AEVKAQNEDIAQKSKAEAESLYQSKYEELQ	AQKSKAEAESLYQSKYEELQITAGRHGDSV	K	A	E	S	K	Y	2	0	0	0	0	1	2	0	0	0	1	1	0	0	0	2	0	0	1	0	0	0	10	0	1124.54	CON__P04264	CON__P04264	367	376	yes	yes	2	3.213e-06	138.98	1			1	165130000	87524000	0
VTVSVQDSSGLNNANFGTPPDGQSGQMR	FQNNNFGKGGSGNDRVTVSVQDSSGLNNAN	ANFGTPPDGQSGQMRMFLWDRTNPMRDGAL	R	V	T	M	R	M	1	1	3	2	0	3	0	4	0	0	1	0	1	1	2	4	2	0	0	3	0	0	28	0	2862.32	74932	74932	350	377	yes	yes	3	7.1799e-17	106.88	2	2	2	2	164900000	35391000	37127000
QPSFQANLDAAR	SGSGNQFIFNFDASRQPSFQANLDAARTNA	ASRQPSFQANLDAARTNAFYVVNTVHDFTY	R	Q	P	A	R	T	3	1	1	1	0	2	0	0	0	0	1	0	0	1	1	1	0	0	0	0	0	0	12	0	1316.65	74932	74932	298	309	yes	yes	2	7.1316e-25	184.71		3		1	164600000	0	161530000
YANGGTWDEVR	TPKGFFRPVERTNWKYANGGTWDEVRGEYV	TNWKYANGGTWDEVRGEYVLTMGGSGTSGS	K	Y	A	V	R	G	1	1	1	1	0	0	1	2	0	0	0	0	0	0	0	0	1	1	1	1	0	0	11	0	1266.56	194888	194888	28	38	yes	yes	2	0.00063989	94.309		1	1	1	163080000	0	40651000
VEYLNPPYMTVERPQLSNVPK	NPVVVNDTQYPSEFRVEYLNPPYMTVERPQ	PYMTVERPQLSNVPKQIAFNSQFSVDVSIP	R	V	E	P	K	Q	0	1	2	0	0	1	2	0	0	0	2	1	1	0	4	1	1	0	2	3	0	0	21	1	2473.27	193900;193903	193900	430	450	no	no	3	2.3263e-14	113.17	2	2	2	2	162540000	46822000	52626000
FAIPAGALQR	NSTNNRNSIEETDEKFAIPAGALQRGDNVV	ETDEKFAIPAGALQRGDNVVTVVQDNMGLD	K	F	A	Q	R	G	3	1	0	0	0	1	0	1	0	1	1	0	0	1	1	0	0	0	0	0	0	0	10	0	1042.59	152299	152299	770	779	yes	yes	2	0.0047882	81.191		1	1	1	162290000	0	84042000
NVYAIGDVAGK	KGDIVVDEYQNTNVKNVYAIGDVAGKWLLT	TNVKNVYAIGDVAGKWLLTPVAIAAGRRLS	K	N	V	G	K	W	2	0	1	1	0	0	0	2	0	1	0	1	0	0	0	0	0	0	1	2	0	0	11	0	1105.58	141355	141355	315	325	yes	yes	2	0.0045051	70.1	1	1		1	160340000	58991000	59141000
GTTPEANFDEHPGFFAVWDIQADGSLSEK	IAFSEDESKLFVAVKGTTPEANFDEHPGFF	FAVWDIQADGSLSEKYLRVPVPEGGQQPFS	K	G	T	E	K	Y	3	0	1	3	0	1	3	3	1	1	1	1	0	3	2	2	2	1	0	1	0	0	29	0	3164.44	134879	134879	225	253	yes	yes	3	2.5344e-31	141.38	8	6	5	8	157090000	51206000	22606000
DVDGAYMTK	NKRTNAENEFVTIKKDVDGAYMTKVDLQAK	FVTIKKDVDGAYMTKVDLQAKLDNLQQEID	K	D	V	T	K	V	1	0	0	2	0	0	0	1	0	0	0	1	1	0	0	0	1	0	1	1	0	0	9	0	998.438	CON__P04264	CON__P04264	290	298	yes	yes	2	0.01822	68.625	2	2		2	156530000	58776000	45737000
SFQSAVQQFGASR	GSVAGANGQIDNEVRSFQSAVQQFGASRYV	VRSFQSAVQQFGASRYVGLTIGNENSDDPN	R	S	F	S	R	Y	2	1	0	0	0	3	0	1	0	0	0	0	0	2	0	3	0	0	0	1	0	0	13	0	1411.68	190276	190276	108	120	yes	yes	2;3	3.0341e-57	237.68	1		3	1	154430000	82190000	0
YDGSFPGSSR	NDCAKYLNGRGVGSRYDGSFPGSSRVGSCT	GVGSRYDGSFPGSSRVGSCTGLTGKASTFS	R	Y	D	S	R	V	0	1	0	1	0	0	0	2	0	0	0	0	0	1	1	3	0	0	1	0	0	0	10	0	1071.46	196962	196962	333	342	yes	yes	2	0.00029697	116.73	1	1		1	153560000	51449000	57286000
LEGTIPGSR	GTFGVTVGASSRDKRLEGTIPGSR______	SSRDKRLEGTIPGSR_______________	R	L	E	S	R	-	0	1	0	0	0	0	1	2	0	1	1	0	0	0	1	1	1	0	0	0	0	0	9	0	928.498	195052	195052	876	884	yes	yes	2	0.003389	111.95	1	1	1	1	153370000	41514000	44931000
LSLVGQDK	DQQKMASAFSDAMVKLSLVGQDKSQLIDCS	FSDAMVKLSLVGQDKSQLIDCSDVIPRTIP	K	L	S	D	K	S	0	0	0	1	0	1	0	1	0	0	2	1	0	0	0	1	0	0	0	1	0	0	8	0	858.481	221245	221245	290	297	yes	yes	2	0.00016081	138.83	1	1	1	1	151090000	38041000	43100000
LVFMDAQLSEDGK	MDLGFSSHAFHSSSRLVFMDAQLSEDGKTL	SRLVFMDAQLSEDGKTLSIKSPPNNRVYPP	R	L	V	G	K	T	1	0	0	2	0	1	1	1	0	0	2	1	1	1	0	1	0	0	0	1	0	0	13	0	1451.7	193900;193903	193900	493	505	no	no	2	2.4635e-35	208.6	3	2	2	3	148610000	31070000	34896000
LEQEIATYR	QQNQEYKILLDVKTRLEQEIATYRRLLEGE	LDVKTRLEQEIATYRRLLEGEDAHLSSSQF	R	L	E	Y	R	R	1	1	0	0	0	1	2	0	0	1	1	0	0	0	0	0	1	0	1	0	0	0	9	0	1121.57	CON__P08779;CON__Q9Z2K1;CON__Q3ZAW8;CON__A2A4G1;CON__P19001;CON__Q9D312;CON__Q8N1A0;CON__P02533;CON__Q04695;CON__ENSEMBL:ENSP00000377550;CON__P13646-1;CON__P35900;CON__Q61782;CON__P08727	CON__P02533	408	416	no	no	2	8.3811e-27	195.06	1	1	2	1	147960000	70205000	0
DGALENDIVVHENTHGVTNR	GQMRMFLWDRTNPMRDGALENDIVVHENTH	NDIVVHENTHGVTNRLVGGGTARCLRGLES	R	D	G	N	R	L	1	1	3	2	0	0	2	2	2	1	1	0	0	0	0	0	2	0	0	3	0	0	20	0	2189.05	74932	74932	389	408	yes	yes	3;4	1.5961e-47	192.62	4	1	5	3	147820000	43126000	48383000
QSVEADINGLRR	ADDFRLKYENEVALRQSVEADINGLRRVLD	ALRQSVEADINGLRRVLDELTLTKADLEMQ	R	Q	S	R	R	V	1	2	1	1	0	1	1	1	0	1	1	0	0	0	0	1	0	0	0	1	0	0	12	1	1356.71	CON__P13645;CON__ENSEMBL:ENSP00000377550;CON__P13646-1	CON__P13645	246	257	no	no	2;3	1.3752e-25	188.91	2	1	2	2	146730000	42003000	16332000
PFTALSDPGADVPVTPGYQQVGDFLSTMDYEAELVVVIGK	GTNTTLPEFPILFFKPFTALSDPGADVPVT	STMDYEAELVVVIGKKAFNISEAEALDVVA	K	P	F	G	K	K	3	0	0	4	0	2	2	4	0	1	3	1	1	2	4	2	3	0	2	6	0	0	40	0	4225.08	211605	211605	112	151	yes	yes	3;4	8.2789e-54	152.31	2	1	3	1	146350000	19957000	6499100
DLNTAQANLK	GPLLKLIADRIAAQRDLNTAQANLKATIEK	IAAQRDLNTAQANLKATIEKQKALAAMQAD	R	D	L	L	K	A	2	0	2	1	0	1	0	0	0	0	2	1	0	0	0	0	1	0	0	0	0	0	10	0	1086.57	192949	192949	243	252	yes	yes	2	4.4499e-21	188.98	1	1	1	1	146100000	34552000	35836000
AQYEEIANR	NNRNLDLDSIIAEVKAQYEEIANRSRTEAE	IIAEVKAQYEEIANRSRTEAESWYQTKYEE	K	A	Q	N	R	S	2	1	1	0	0	1	2	0	0	1	0	0	0	0	0	0	0	0	1	0	0	0	9	0	1092.52	CON__P13647	CON__P13647	344	352	yes	yes	2	1.2705e-07	145.34	2	1		1	145810000	73873000	37864000
VPGLSSELR	VIEAGPSNKDVFETRVPGLSSELRPRYDWN	DVFETRVPGLSSELRPRYDWNYTTIPQDAL	R	V	P	L	R	P	0	1	0	0	0	0	1	1	0	0	2	0	0	0	1	2	0	0	0	1	0	0	9	0	956.529	230189	230189	84	92	yes	yes	2	0.0023498	117.39	1	1	1	1	143030000	40238000	36971000
TYADLAIK	LALEWETLSKYTGNRTYADLAIKALAHIAE	SKYTGNRTYADLAIKALAHIAELPAPLPKL	R	T	Y	I	K	A	2	0	0	1	0	0	0	0	0	1	1	1	0	0	0	0	1	0	1	0	0	0	8	0	893.486	194179	194179	205	212	yes	yes	2	0.032588	69.198	1	1	1	1	142900000	35127000	37274000
EAPIPSEASIDTVLQFAVVNLYTVSR	FGQISHQLPPSGVPREAPIPSEASIDTVLQ	TVLQFAVVNLYTVSRGSISLSNNDPFSHPL	R	E	A	S	R	G	3	1	1	1	0	1	2	0	0	2	2	0	0	1	2	3	2	0	1	4	0	0	26	0	2818.48	230189	230189	430	455	yes	yes	2;3;4	6.6421e-151	283.49	1	2	3	3	142550000	31030000	1594500
SLLESTGQR	LQSRGKNADTAKGVRSLLESTGQRIASSKT	TAKGVRSLLESTGQRIASSKTDGDPLQTVT	R	S	L	Q	R	I	0	1	0	0	0	1	1	1	0	0	2	0	0	0	0	2	1	0	0	0	0	0	9	0	989.514	212650	212650	562	570	yes	yes	2	0.029533	70.919		1	1	1	140580000	0	61177000
ELSGSFPAEEATLINGLGR	DTVITLADWYHTSAKELSGSFPAEEATLIN	SFPAEEATLINGLGRYSGGPTSPLAIVNVE	K	E	L	G	R	Y	2	1	1	0	0	0	3	3	0	1	3	0	0	1	1	2	1	0	0	0	0	0	19	0	1959.99	184993	184993	179	197	yes	yes	2;3	3.5558e-109	267.93	2	2	2	2	139130000	32118000	27685000
RIEDYSAQVIPGDGVR	GDWNPSGRLPYTIAKRIEDYSAQVIPGDGV	IEDYSAQVIPGDGVRDILSIPYDDRLQIDY	K	R	I	V	R	D	1	2	0	2	0	1	1	2	0	2	0	0	0	0	1	1	0	0	1	2	0	0	16	1	1773.9	195052	195052	687	702	yes	yes	2;3	1.3484e-11	127.71	2	2	1	2	139090000	36762000	46436000
VDDDSVNEHIDVQEDHDK	QDAPSFPTVNFDAFRVDDDSVNEHIDVQED	DSVNEHIDVQEDHDKVVREVGAASIVLLKN	R	V	D	D	K	V	0	0	1	6	0	1	2	0	2	1	0	1	0	0	0	1	0	0	0	3	0	0	18	0	2107.89	195052	195052	457	474	yes	yes	3;4	2.7885e-31	164.53	2	2	1	2	138800000	38540000	50720000
VESAMTTTELR	TIPVHIKGGVVLPLRVESAMTTTELRTKDF	LPLRVESAMTTTELRTKDFEFVVATGQDGT	R	V	E	L	R	T	1	1	0	0	0	0	2	0	0	0	1	0	1	0	0	1	3	0	0	1	0	0	11	0	1236.6	64273;190944	190944	760	770	no	no	2	2.4868e-21	179.8	2	2	2	2	138740000	31352000	37437000
AIYAGGVGAHGLHDLGPDPLFSQGTIDINSEK	IAADINSDGMMTLRRAIYAGGVGAHGLHDL	DPLFSQGTIDINSEKQVLATVNAGSNTIVA	R	A	I	E	K	Q	3	0	1	3	0	1	1	6	2	3	3	1	0	1	2	2	1	0	1	1	0	0	32	0	3248.61	134879	134879	77	108	yes	yes	3;4	3.7677e-28	117.22	11	3	12	17	138070000	23101000	2360900
EVIVSGGVINSPQILMNSGIGGR	ATDADSPKIQLRAKKEVIVSGGVINSPQIL	INSPQILMNSGIGGREVLGANGIDTLVDNP	K	E	V	G	R	E	0	1	2	0	0	1	1	5	0	4	1	0	1	0	1	3	0	0	0	3	0	0	23	0	2296.22	230189	230189	299	321	yes	yes	2;3	3.3357e-138	289.18	4	4	5	4	137360000	37551000	33892000
ISISTSGGSFR	GYGSRSLYNLGGSKRISISTSGGSFRNRFG	GSKRISISTSGGSFRNRFGAGAGGGYGFGG	R	I	S	F	R	N	0	1	0	0	0	0	0	2	0	2	0	0	0	1	0	4	1	0	0	0	0	0	11	0	1110.57	CON__P13647	CON__P13647	74	84	yes	yes	2	0.00027362	104.39	2	1	1	1	136920000	42987000	21976000
IRLENEIQTYR	TECQNTEYQQLLDIKIRLENEIQTYRSLLE	LDIKIRLENEIQTYRSLLEGEGSSGGGGRG	K	I	R	Y	R	S	0	2	1	0	0	1	2	0	0	2	1	0	0	0	0	0	1	0	1	0	0	0	11	1	1433.76	CON__P13645	CON__P13645	440	450	yes	yes	2;3	2.4995e-14	174.77	2	2	2	2	134810000	44959000	5665900
VLSLTGDLK	GPHLVRTATLESRGRVLSLTGDLKEGVRLT	LESRGRVLSLTGDLKEGVRLTVIGPKSIRQ	R	V	L	L	K	E	0	0	0	1	0	0	0	1	0	0	3	1	0	0	0	1	1	0	0	1	0	0	9	0	944.554	152299	152299	592	600	yes	yes	2	0.0028388	114.89	1	1	1		134600000	47435000	47837000
ADSNNVLNPGGAGR	RGLAVAQSSNSFILRADSNNVLNPGGAGRD	RADSNNVLNPGGAGRDSVRVRSRNTYSHHV	R	A	D	G	R	D	2	1	3	1	0	0	0	3	0	0	1	0	0	0	1	1	0	0	0	1	0	0	14	0	1340.64	195916	195916	76	89	yes	yes	2	3.8243e-40	208.15	1	1	1	1	133850000	28430000	36347000
TGVLALGSFSDNSLDGLSNALLTGLLNLK	GSRNVAQFFMLDDGKTGVLALGSFSDNSLD	DGLSNALLTGLLNLKSLGATQLVVDVSNNG	K	T	G	L	K	S	2	0	3	2	0	0	0	4	0	0	9	1	0	1	0	4	2	0	0	1	0	0	29	0	2902.57	190790	190790	388	416	yes	yes	3	1.7106e-73	202.58	1	1	1		131740000	22537000	4451400
TSSAVPDFSPGTYVINSSSGIR	MGEGWSDAMADWSEKTSSAVPDFSPGTYVI	FSPGTYVINSSSGIRSFPYSTSSSVNPLTY	K	T	S	I	R	S	1	1	1	1	0	0	0	2	0	2	0	0	0	1	2	6	2	0	1	2	0	0	22	0	2241.09	74932	74932	441	462	yes	yes	2;3	4.7919e-78	216.68	1	1	2	1	130120000	30319000	37983000
ELTTEIDNNIEQISSYK	QNRKDAEAWFNEKSKELTTEIDNNIEQISS	TTEIDNNIEQISSYKSEITELRRNVQALEI	K	E	L	Y	K	S	0	0	2	1	0	1	3	0	0	3	1	1	0	0	0	2	2	0	1	0	0	0	17	0	1995.96	CON__P13645	CON__P13645	346	362	yes	yes	2;3	9.9206e-199	350.8	3	2	2	2	130090000	55692000	31085000
HVEPTTVNVPGHK	NISLTLAILRYHGARHVEPTTVNVPGHKLL	ARHVEPTTVNVPGHKLLDQEMHPIRQEGPG	R	H	V	H	K	L	0	0	1	0	0	0	1	1	2	0	0	1	0	0	2	0	2	0	0	3	0	0	13	0	1413.74	146228	146228	314	326	yes	yes	2;3	1.4735e-13	130.1	5	1	3	4	129330000	35537000	808540
TYGIEFR	WNAPTSFTLQPGQTRTYGIEFRMASSIRNI	TLQPGQTRTYGIEFRMASSIRNIEATLQDA	R	T	Y	F	R	M	0	1	0	0	0	0	1	1	0	1	0	0	0	1	0	0	1	0	1	0	0	0	7	0	884.439	180451	180451	277	283	yes	yes	2	0.00028889	133.47	1	1	1	1	129190000	33418000	36429000
DVDNAYMIK	NKRTAAENDFVTLKKDVDNAYMIKVELQSK	FVTLKKDVDNAYMIKVELQSKVDLLNQEIE	K	D	V	I	K	V	1	0	1	2	0	0	0	0	0	1	0	1	1	0	0	0	0	0	1	1	0	0	9	0	1067.5	CON__P35908v2;CON__P35908	CON__P35908v2	288	296	yes	no	2	0.0004575	113.5	2	2	1	2	129040000	67266000	27395000
NVQDAIADAEQR	QRLQGEIAHVKKQCKNVQDAIADAEQRGEH	QCKNVQDAIADAEQRGEHALKDARNKLNDL	K	N	V	Q	R	G	3	1	1	2	0	2	1	0	0	1	0	0	0	0	0	0	0	0	0	1	0	0	12	0	1328.63	CON__P35908v2;CON__P35908	CON__P35908v2	419	430	yes	no	2;3	9.9026e-18	166.55	3	1	1	1	128210000	56038000	27276000
DVYINPNTGR	AIHAPHMEWSTCSNRDVYINPNTGRGGRDQ	TCSNRDVYINPNTGRGGRDQSVPSMLSNVM	R	D	V	G	R	G	0	1	2	1	0	0	0	1	0	1	0	0	0	0	1	0	1	0	1	1	0	0	10	0	1147.56	68978	68978	337	346	yes	yes	2	5.7745e-06	134.26	1	1	1	1	127730000	35665000	44290000
VMVGSGATPPVEDQGVPI	YIFLTVGDVSSPGVRVMVGSGATPPVEDQG	GSGATPPVEDQGVPI_______________	R	V	M	P	I	-	1	0	0	1	0	1	1	3	0	1	0	0	1	0	3	1	1	0	0	4	0	0	18	0	1751.88	193903	193903	543	560	yes	yes	2	1.6851e-07	97.734	2	1	2	2	126370000	42518000	16898000
TSQNSELNNMQDLVEDYKK	IDSLKRYLDGLTAERTSQNSELNNMQDLVE	SELNNMQDLVEDYKKKYEDEINKRTAAEND	R	T	S	K	K	K	0	0	3	2	0	2	2	0	0	0	2	2	1	0	0	2	1	0	1	1	0	0	19	1	2255.04	CON__P35908v2;CON__P35908	CON__P35908v2	248	266	yes	no	3	9.9126e-36	163.45	3		2	2	125290000	47379000	0
DLYNTADYVPSATSR	ASCLSTTVITPDCLRDLYNTADYVPSATSR	DLYNTADYVPSATSRNAIGIAGYLDEFANR	R	D	L	S	R	N	2	1	1	2	0	0	0	0	0	0	1	0	0	0	1	2	2	0	2	1	0	0	15	0	1671.77	193429	193429	226	240	yes	yes	2	1.3023e-39	194.06	1	1	1	1	124940000	31446000	25544000
VVTPDGELK	SPSLGLGVDRVLEIKVVTPDGELKIANECQ	RVLEIKVVTPDGELKIANECQNEDLFWALR	K	V	V	L	K	I	0	0	0	1	0	0	1	1	0	0	1	1	0	0	1	0	1	0	0	2	0	0	9	0	956.518	207587	207587	256	264	yes	yes	2	0.0077459	85.161	1	1	1	1	123880000	29244000	36846000
IASFSLEEK	FGPAWDAAYAKARSKIASFSLEEKVNVTTG	AKARSKIASFSLEEKVNVTTGVGWMGGRCV	K	I	A	E	K	V	1	0	0	0	0	0	2	0	0	1	1	1	0	1	0	2	0	0	0	0	0	0	9	0	1022.53	195052	195052	166	174	yes	yes	2	0.0045936	101.64	1	2	1	1	123680000	34449000	38280000
QYAQPSQAEVTK	SNEAGAGSWLAAMMKQYAQPSQAEVTKLEQ	MMKQYAQPSQAEVTKLEQFVDTVLSGSLQN	K	Q	Y	T	K	L	2	0	0	0	0	3	1	0	0	0	0	1	0	0	1	1	1	0	1	1	0	0	12	0	1348.66	180451;181949	180451	434	445	no	no	2	7.9952e-05	99.568	1		1	1	122660000	46607000	0
ILVDITNDGQR	ALHRYTFPAGTDHPRILVDITNDGQRSSTD	DHPRILVDITNDGQRSSTDPVMTLDPDTAK	R	I	L	Q	R	S	0	1	1	2	0	1	0	1	0	2	1	0	0	0	0	0	1	0	0	1	0	0	11	0	1242.66	191588	191588	188	198	yes	yes	2	8.5258e-10	145.72	1	1	1	1	121910000	33536000	31602000
YGTMPAQWK	GLTEYDAFLFGIPTRYGTMPAQWKAFWDAT	FGIPTRYGTMPAQWKAFWDATGGLWAAGKL	R	Y	G	W	K	A	1	0	0	0	0	1	0	1	0	0	0	1	1	0	1	0	1	1	1	0	0	0	9	0	1080.51	194638	194638	144	152	yes	yes	2	3.7163e-08	150.84	2	2	2	1	121790000	34044000	33474000
DILSIPYDDR	IEDYSAQVIPGDGVRDILSIPYDDRLQIDY	GDGVRDILSIPYDDRLQIDYRHFDANGIEP	R	D	I	D	R	L	0	1	0	3	0	0	0	0	0	2	1	0	0	0	1	1	0	0	1	0	0	0	10	0	1205.59	195052	195052	703	712	yes	yes	2	2.7965e-09	151.44	2	4	3	4	119380000	28053000	38590000
MASAFSDAMVK	RTACDWQLFATDQQKMASAFSDAMVKLSLV	DQQKMASAFSDAMVKLSLVGQDKSQLIDCS	K	M	A	V	K	L	3	0	0	1	0	0	0	0	0	0	0	1	2	1	0	2	0	0	0	1	0	0	11	0	1156.53	221245	221245	279	289	yes	yes	2	3.2735e-05	113.71	2	3	3	3	119070000	22665000	32737000
LFENTFPNTLDTTVR	ISDMKTLLKDPDIARLFENTFPNTLDTTVR	LFENTFPNTLDTTVRYYSQEENLAFIITGD	R	L	F	V	R	Y	0	1	2	1	0	0	1	0	0	0	2	0	0	2	1	0	4	0	0	1	0	0	15	0	1766.88	227791	227791	90	104	yes	yes	2;3	3.784e-63	234.17	2	2	2	1	119010000	31513000	46966000
SEITELRR	TTEIDNNIEQISSYKSEITELRRNVQALEI	EQISSYKSEITELRRNVQALEIELQSQLAL	K	S	E	R	R	N	0	2	0	0	0	0	2	0	0	1	1	0	0	0	0	1	1	0	0	0	0	0	8	1	1002.55	CON__P13645	CON__P13645	363	370	no	no	2	1.2984e-26	193.96	1	1	1	1	118790000	36114000	17779000
FEMEQNLR	DIDNTRMTLDDFRIKFEMEQNLRQGVDADI	LDDFRIKFEMEQNLRQGVDADINGLRQVLD	K	F	E	L	R	Q	0	1	1	0	0	1	2	0	0	0	1	0	1	1	0	0	0	0	0	0	0	0	8	0	1065.49	CON__P35527	CON__P35527	243	250	yes	yes	2	1.7031e-07	145.04	2	2	1	2	118570000	38632000	31346000
IPVNNKLTSSTMR	FPGTLVQVNKGDSVRIPVNNKLTSSTMRRS	VRIPVNNKLTSSTMRRSVSIHWHGFFQART	R	I	P	M	R	R	0	1	2	0	0	0	0	0	0	1	1	1	1	0	1	2	2	0	0	1	0	0	13	1	1459.78	139148	139148	64	76	yes	yes	2;3	8.7539e-08	115.34	2	4	2	2	117750000	29759000	45646000
FQLNVINQLTDTTMLR	FGFPAPLITGTKGDRFQLNVINQLTDTTML	QLNVINQLTDTTMLRSTSIHWHGLFQAGSS	R	F	Q	L	R	S	0	1	2	1	0	2	0	0	0	1	3	0	1	1	0	0	3	0	0	1	0	0	16	0	1906	184993	184993	65	80	yes	yes	2;3	2.7653e-134	303.71	5	4	6	4	117730000	9858800	7246000
EVLGANGIDTLVDNPSVGK	INSPQILMNSGIGGREVLGANGIDTLVDNP	ANGIDTLVDNPSVGKNLSDQAATIIMLDTT	R	E	V	G	K	N	1	0	2	2	0	0	1	3	0	1	2	1	0	0	1	1	1	0	0	3	0	0	19	0	1896.98	230189	230189	322	340	yes	yes	2;3	8.6933e-131	255.34	5	5	1	3	116700000	11930000	11319000
LFGPPEYKDEK	LTPVAIAAGRRLSNRLFGPPEYKDEKQSYE	LSNRLFGPPEYKDEKQSYENIPTVVFAHPP	R	L	F	E	K	Q	0	0	0	1	0	0	2	1	0	0	1	2	0	1	2	0	0	0	1	0	0	0	11	1	1321.66	141355	141355	343	353	yes	yes	3	0.00018003	93.345	1	1	1	1	115440000	30569000	23037000
FPGGNNLEGQTVATR	DIATTLAEMGPSFWRFPGGNNLEGQTVATR	FPGGNNLEGQTVATRWQWNATVGPMETRPG	R	F	P	T	R	W	1	1	2	0	0	1	1	3	0	0	1	0	0	1	1	0	2	0	0	1	0	0	15	0	1559.77	194576	194576	251	265	yes	yes	2;3	9.1804e-77	248.19	3	2	2	1	113830000	96908000	8656500
IQDSIATNPQFSFVSPR	GKYNLTVATELRIQRIQDSIATNPQFSFVS	DSIATNPQFSFVSPRFITAYAESTFPINFF	R	I	Q	P	R	F	1	1	1	1	0	2	0	0	0	2	0	0	0	2	2	3	1	0	0	1	0	0	17	0	1905.96	183842	183842	218	234	yes	yes	2;3	6.9365e-134	300.07	2	2	2	2	112520000	26192000	44015000
TSNNQIIIK	LPSRTGTLHWSVVRKTSNNQIIIKVSNTGG	WSVVRKTSNNQIIIKVSNTGGSTSRLTFNL	K	T	S	I	K	V	0	0	2	0	0	1	0	0	0	3	0	1	0	0	0	1	1	0	0	0	0	0	9	0	1029.58	194576	194576	566	574	yes	yes	2	5.8385e-19	185.55	1	1	1	1	111620000	27823000	28014000
GSIAPFSATVMPGK	DGCPSTEYKRLDPPKGSIAPFSATVMPGKN	KGSIAPFSATVMPGKNALMSADPGIGYTIW	K	G	S	G	K	N	2	0	0	0	0	0	0	2	0	1	0	1	1	1	2	2	1	0	0	1	0	0	14	0	1361.7	135011	135011	227	240	yes	yes	2	1.242e-05	102.53	2	2	2	2	111360000	26948000	33927000
VGLGDPIAGTFMLVAPNPTA	ETPISLFNISAFAARVGLGDPIAGTFMLVA	PIAGTFMLVAPNPTA_______________	R	V	G	T	A	-	3	0	1	1	0	0	0	3	0	1	2	0	1	1	3	0	2	0	0	2	0	0	20	0	1940.01	193513	193513	186	205	yes	yes	2;3	3.867e-57	208.72	1	2	3	3	111280000	4402000	32424000
TLPANLFPR	PKDGGIPRPLDLLERTLPANLFPRSFALPD	LDLLERTLPANLFPRSFALPDGKIFMAAAN	R	T	L	P	R	S	1	1	1	0	0	0	0	0	0	0	2	0	0	1	2	0	1	0	0	0	0	0	9	0	1027.58	193900	193900	204	212	yes	yes	2	1.2943e-07	145.04	2	4	1	1	110780000	30802000	36985000
LGATVVDPADIPSAEEIVR	SINVAFEQALNVIRRLGATVVDPADIPSAE	VVDPADIPSAEEIVRSNNETVVLDTEFKVQ	R	L	G	V	R	S	3	1	0	2	0	0	2	1	0	2	1	0	0	0	2	1	1	0	0	3	0	0	19	0	1951.03	151641	151641	215	233	yes	yes	2;3	6.1582e-46	188.48	2	2	2	1	110590000	23056000	40116000
GGSGGSHGGGSGFGGESGGSYGGGEEASGSGGGYGGGSGK	GGGSGGGYGGGSGSRGGSGGSHGGGSGFGG	EASGSGGGYGGGSGKSSHS___________	R	G	G	G	K	S	1	0	0	0	0	0	3	23	1	0	0	1	0	1	0	8	0	0	2	0	0	0	40	0	3222.27	CON__P35527	CON__P35527	580	619	yes	yes	3	1.9963e-140	253.8	1	1	1	1	109930000	19641000	15988000
LLEGEDAHLSSSQFSSGSQSSR	DVKTRLEQEIATYRRLLEGEDAHLSSSQFS	HLSSSQFSSGSQSSRDVTSSSRQIRTKVMD	R	L	L	S	R	D	1	1	0	1	0	2	2	2	1	0	3	0	0	1	0	8	0	0	0	0	0	0	22	0	2308.06	CON__P02533;CON__Q61782	CON__P02533	418	439	no	no	3	9.1247e-79	216.44	1	1	1	1	109460000	30063000	21117000
ITGSFQALGTR	INGRDPKVAIDANAKITGSFQALGTRQNSF	ANAKITGSFQALGTRQNSFFSSYRAGADWT	K	I	T	T	R	Q	1	1	0	0	0	1	0	2	0	1	1	0	0	1	0	1	2	0	0	0	0	0	11	0	1149.61	190790	190790	219	229	yes	yes	2	1.0436e-14	163.88	1			1	108850000	66252000	0
LPDIPNNVR	NQTIIYDFEANTETRLPDIPNNVRITNPLD	ANTETRLPDIPNNVRITNPLDGTATLLPLH	R	L	P	V	R	I	0	1	2	1	0	0	0	0	0	1	1	0	0	0	2	0	0	0	0	1	0	0	9	0	1036.57	193900;179427	193900	242	250	no	no	2	0.00029834	101.33	1	1		2	107480000	107480000	0
SLDLDSIIAEVK	QISETNVILSMDNNRSLDLDSIIAEVKAQN	NNRSLDLDSIIAEVKAQNEDIAQKSKAEAE	R	S	L	V	K	A	1	0	0	2	0	0	1	0	0	2	2	1	0	0	0	2	0	0	0	1	0	0	12	0	1301.71	CON__P04264	CON__P04264	344	355	no	no	2;3	4.5041e-25	188.04	10	18	8	13	107450000	1739900	11528000
IEDYSAQVIPGDGVR	DWNPSGRLPYTIAKRIEDYSAQVIPGDGVR	IEDYSAQVIPGDGVRDILSIPYDDRLQIDY	R	I	E	V	R	D	1	1	0	2	0	1	1	2	0	2	0	0	0	0	1	1	0	0	1	2	0	0	15	0	1617.8	195052	195052	688	702	yes	yes	2;3	6.0184e-18	152.31	2	2	2	2	107230000	36784000	24989000
VLDELTLAR	NLRMSVEADINGLRRVLDELTLARADLEMQ	INGLRRVLDELTLARADLEMQIESLKEELA	R	V	L	A	R	A	1	1	0	1	0	0	1	0	0	0	3	0	0	0	0	0	1	0	0	1	0	0	9	0	1028.59	CON__P08779;CON__A2A4G1;CON__P19001;CON__P02533;CON__Q04695;CON__P08727	CON__P02533	224	232	no	no	2	0.00046059	127.02	1		1	1	104480000	49174000	0
LHAEGITGEGIK	PPDSESTHIMTGVDKLHAEGITGEGIKIGI	VDKLHAEGITGEGIKIGILDTGVDYNHPSL	K	L	H	I	K	I	1	0	0	0	0	0	2	3	1	2	1	1	0	0	0	0	1	0	0	0	0	0	12	0	1223.65	212650	212650	158	169	yes	yes	2;3	4.4504e-18	172.56	2	2	1	2	104450000	35940000	41191000
STSFYVQK	WTPNLVGFDAGNVYRSTSFYVQKLFSLNRG	DAGNVYRSTSFYVQKLFSLNRGDEYLPSTL	R	S	T	Q	K	L	0	0	0	0	0	1	0	0	0	0	0	1	0	1	0	2	1	0	1	1	0	0	8	0	958.476	194576	194576	529	536	yes	yes	2	0.00023924	135.87		1		1	104080000	0	66813000
SGETENTVIADLVVALGLGQIK	QLSQSDGWGVMVSHRSGETENTVIADLVVA	VIADLVVALGLGQIKTGAPARSERVAKYNA	R	S	G	I	K	T	2	0	1	1	0	1	2	3	0	2	3	1	0	0	0	1	2	0	0	3	0	0	22	0	2226.21	189297	189297	375	396	yes	yes	2;3	1.751e-198	336.37	2	2	2	2	103620000	27723000	7783700
AYDAGGVGVHGIQNPPVADSLFSQGSTK	VASDIGSDGKVTLRRAYDAGGVGVHGIQNP	NPPVADSLFSQGSTKTSAVGDMVALVNAGS	R	A	Y	T	K	T	3	0	1	2	0	2	0	5	1	1	1	1	0	1	2	3	1	0	1	3	0	0	28	0	2771.35	135011	135011	47	74	yes	yes	3;4	2.6167e-73	202.98	1	1	1	1	102080000	4617700	5718300
ELDEIALR	HKYEHVFALNQTAMKELDEIALRCNYAGYM	LNQTAMKELDEIALRCNYAGYMDEFVTYPP	K	E	L	L	R	C	1	1	0	1	0	0	2	0	0	1	2	0	0	0	0	0	0	0	0	0	0	0	8	0	957.513	79914	79914	219	226	yes	yes	2	0.002505	124.59	1			1	101570000	57295000	0
ADLQTFFR	NAIGIAGYLDEFANRADLQTFFRRFRPDAV	LDEFANRADLQTFFRRFRPDAVGFNYTTVQ	R	A	D	F	R	R	1	1	0	1	0	1	0	0	0	0	1	0	0	2	0	0	1	0	0	0	0	0	8	0	996.503	193429	193429	256	263	yes	yes	2	2.294e-18	185.42	1	1	1	1	101540000	23702000	26496000
FASFIDK	VKAQEREQIKTLNNKFASFIDKVRFLEQQN	QIKTLNNKFASFIDKVRFLEQQNQVLQTKW	K	F	A	D	K	V	1	0	0	1	0	0	0	0	0	1	0	1	0	2	0	1	0	0	0	0	0	0	7	0	826.423	CON__P35908v2;CON__P35908;CON__Q9R0H5;CON__Q6NXH9;CON__Q3SY84;CON__Q7RTS7;CON__Q32MB2;CON__P02538;CON__O95678;CON__Q8VED5;CON__P05787;CON__Q6ISB0;CON__P07744;CON__Q6IME9;CON__Q14CN4-1;CON__Q9H552;CON__P08729;CON__Q3KNV1;CON__Q9DCV7;CON__Q9NSB2;CON__P04259;CON__P13647;CON__P48668;CON__P19013;CON__P12035;CON__Q01546;CON__Q7Z794	CON__P35908v2	189	195	no	no	1;2	7.8832e-05	139.31	2		1	1	100870000	67105000	0
LQSQMATFR	DDICYTEFTAGQIARLQSQMATFRGVFV__	AGQIARLQSQMATFRGVFV___________	R	L	Q	F	R	G	1	1	0	0	0	2	0	0	0	0	1	0	1	1	0	1	1	0	0	0	0	0	9	0	1080.54	134948	134948	270	278	yes	yes	2	2.3683e-13	176.09	2	2	2	2	99715000	32868000	26207000
SFPYSTSSSVNPLTYGDLSR	FSPGTYVINSSSGIRSFPYSTSSSVNPLTY	TSSSVNPLTYGDLSRLDEVHDIGEVWANIL	R	S	F	S	R	L	0	1	1	1	0	0	0	1	0	0	2	0	0	1	2	6	2	0	2	1	0	0	20	0	2177.03	74932	74932	463	482	yes	yes	2;3	4.5523e-109	260.78	3	2	2	2	98657000	23348000	28592000
QVGHSEWISGDSSTIR	GNHRYHLGDITFRARQVGHSEWISGDSSTI	VGHSEWISGDSSTIRRKVTPLPVSGNTLAA	R	Q	V	I	R	R	0	1	0	1	0	1	1	2	1	2	0	0	0	0	0	4	1	1	0	1	0	0	16	0	1757.83	180451	180451	84	99	yes	yes	3	6.0577e-09	112.03	1	1		1	97257000	30003000	41344000
SSTFVDGGAIR	LCEACSHQVQFDPTKSSTFVDGGAIRTITF	DPTKSSTFVDGGAIRTITFATGGGVDPVIG	K	S	S	I	R	T	1	1	0	1	0	0	0	2	0	1	0	0	0	1	0	2	1	0	0	1	0	0	11	0	1108.55	192428	192428	105	115	yes	yes	2	6.0697e-10	150.17	1	1	1	1	97004000	24642000	27804000
TAAENDFVTLKK	VEDYKKKYEDEINKRTAAENDFVTLKKDVD	NKRTAAENDFVTLKKDVDNAYMIKVELQSK	R	T	A	K	K	D	2	0	1	1	0	0	1	0	0	0	1	2	0	1	0	0	2	0	0	1	0	0	12	1	1335.7	CON__P35908v2;CON__P35908	CON__P35908v2	276	287	yes	no	2;3	5.0355e-10	140	1	1	2	2	96893000	23586000	15097000
DAEAWFNEK	NMRSQYEQLAEQNRKDAEAWFNEKSKELTT	AEQNRKDAEAWFNEKSKELTTEIDNNIEQI	K	D	A	E	K	S	2	0	1	1	0	0	2	0	0	0	0	1	0	1	0	0	0	1	0	0	0	0	9	0	1108.48	CON__P13645;CON__Q7Z3Y7;CON__Q148H6;CON__Q7Z3Z0;CON__Q7Z3Y8	CON__P13645	335	343	yes	no	2	2.6127e-12	162.25	1	1	3	1	96813000	42595000	23150000
LGVFADIWTFATDQSAAINTELQEGMEVLTR	DFENLKPNIDDICTKLGVFADIWTFATDQS	AINTELQEGMEVLTRKKFQTKLHLLMAQIE	K	L	G	T	R	K	4	1	1	2	0	2	3	2	0	2	3	0	1	2	0	1	4	1	0	2	0	0	31	0	3425.68	192949	192949	282	312	yes	yes	3;4	1.719e-69	186.84	1		2	1	96360000	16931000	0
AGLMIDNNHMQGMALYFK	ITPIQRIQLWEPAQRAGLMIDNNHMQGMAL	MIDNNHMQGMALYFKK______________	R	A	G	F	K	K	2	0	2	1	0	1	0	2	1	1	2	1	3	1	0	0	0	0	1	0	0	0	18	0	2052.96	135011	135011	378	395	yes	yes	3	2.0584e-08	107.98	3	3	2	4	95835000	20568000	17930000
VNYVDANTAR	DFFEFQAISDPTHGRVNYVDANTARSRGLA	PTHGRVNYVDANTARSRGLAVAQSSNSFIL	R	V	N	A	R	S	2	1	2	1	0	0	0	0	0	0	0	0	0	0	0	0	1	0	1	2	0	0	10	0	1121.55	195916	195916	50	59	yes	yes	2	3.2635e-09	149.82	1	1	1	1	95492000	22776000	29520000
DIENQYETQITQIEHEVSSSGQEVQSSAK	DMRQEYEQLIAKNRKDIENQYETQITQIEH	HEVSSSGQEVQSSAKEVTQLRHGVQELEIE	K	D	I	A	K	E	1	0	1	1	0	5	5	1	1	3	0	1	0	0	0	5	2	0	1	2	0	0	29	0	3263.51	CON__P35527	CON__P35527	340	368	yes	yes	3;4	9.7459e-153	289.66	4	2	2	3	95033000	39005000	3560200
GAFIVYDPR	WYHSHLSTQYCDGLRGAFIVYDPRDPLRHL	YCDGLRGAFIVYDPRDPLRHLYDVDDESTV	R	G	A	P	R	D	1	1	0	1	0	0	0	1	0	1	0	0	0	1	1	0	0	0	1	1	0	0	9	0	1036.53	146228	146228	140	148	yes	yes	2	0.0078822	84.568	1			2	93246000	47620000	0
VNPAFNIYR	PGCDVWDLIFEEAIRVNPAFNIYRIFDTFP	FEEAIRVNPAFNIYRIFDTFPILWDVLGFP	R	V	N	Y	R	I	1	1	2	0	0	0	0	0	0	1	0	0	0	1	1	0	0	0	1	1	0	0	9	0	1092.57	79914	79914	271	279	yes	yes	2	9.7847e-06	143.85	1		1	1	92532000	37569000	0
ASLENSLEETK	MQNLEIELQSQLSMKASLENSLEETKGRYC	LSMKASLENSLEETKGRYCMQLAQIQEMIG	K	A	S	T	K	G	1	0	1	0	0	0	3	0	0	0	2	1	0	0	0	2	1	0	0	0	0	0	11	0	1219.59	CON__P08779;CON__Q9Z2K1;CON__Q3ZAW8;CON__P02533	CON__P02533	353	363	no	no	2	2.3431e-15	174.41	2	1	1	1	92360000	30143000	14235000
ALLIDGTTLTQDVLDEIHELYK	LTGQAQNSRLDDYIRALLIDGTTLTQDVLD	TLTQDVLDEIHELYKENDTSLGGPFNTGDP	R	A	L	Y	K	E	1	0	0	3	0	1	2	1	1	2	5	1	0	0	0	0	3	0	1	1	0	0	22	0	2499.31	191068	191068	373	394	yes	yes	3	7.6365e-42	172.84	1	1	1	1	92139000	29443000	5312700
APSTYGGGLSVSSSR	GSSRISSVLAGGSCRAPSTYGGGLSVSSSR	APSTYGGGLSVSSSRFSSGGAYGLGGGYGG	R	A	P	S	R	F	1	1	0	0	0	0	0	3	0	0	1	0	0	0	1	5	1	0	1	1	0	0	15	0	1424.69	CON__P02533	CON__P02533	42	56	yes	yes	2	8.7944e-31	182.23	1	1	1	1	91713000	24911000	17485000
NKYEDEINKR	DSELKNMQDMVEDYRNKYEDEINKRTNAEN	VEDYRNKYEDEINKRTNAENEFVTIKKDVD	R	N	K	K	R	T	0	1	2	1	0	0	2	0	0	1	0	2	0	0	0	0	0	0	1	0	0	0	10	2	1307.65	CON__P02538;CON__Q8VED5;CON__P05787;CON__H-INV:HIT000016045;CON__P04259;CON__P04264;CON__P13647;CON__P48668	CON__P04264	268	277	no	no	2;3	2.5621e-30	206.73	6	2	3	4	90600000	32354000	17168000
FSQAASFNYNK	GSGSSADISLIPPLKFSQAASFNYNKCGNI	PPLKFSQAASFNYNKCGNIGASCPDANCPK	K	F	S	N	K	C	2	0	2	0	0	1	0	0	0	0	0	1	0	2	0	2	0	0	1	0	0	0	11	0	1275.59	192200	192200	104	114	yes	yes	2	1.0573e-30	208.25	1	1	1	1	89405000	19858000	22696000
ALEEANADLEVK	QNLNDRLASYLDKVRALEEANADLEVKIRD	KVRALEEANADLEVKIRDWYQRQRPAEIKD	R	A	L	V	K	I	3	0	1	1	0	0	3	0	0	0	2	1	0	0	0	0	0	0	0	1	0	0	12	0	1300.65	CON__P08779;CON__P02533;CON__ENSEMBL:ENSP00000377550;CON__P13646-1	CON__P02533	135	146	no	no	2	3.4699e-13	158.79	1	1	1	2	89236000	26179000	16122000
AVWEEVVAR	DLNLPLTAEIVNNPRAVWEEVVARLL____	IVNNPRAVWEEVVARLL_____________	R	A	V	A	R	L	2	1	0	0	0	0	2	0	0	0	0	0	0	0	0	0	0	1	0	3	0	0	9	0	1057.56	190790	190790	670	678	yes	yes	2	0.0050431	97.798	1	1		2	89164000	44515000	593240
SGGVGFANTGFGGIK	SALPNALQVDFPNGRSGGVGFANTGFGGIK	SGGVGFANTGFGGIKVTSGTTYTGSFFYRF	R	S	G	I	K	V	1	0	1	0	0	0	0	6	0	1	0	1	0	2	0	1	1	0	0	1	0	0	15	0	1367.68	194576	194576	115	129	yes	yes	2	9.4452e-18	147.26		1	1	1	88287000	0	34785000
QAVHIAPEAFQVASAEFADQIDFWQDALPR	YLPIPLVLLTDSSGRQAVHIAPEAFQVASA	EFADQIDFWQDALPRDLKGQLESLSGARVL	R	Q	A	P	R	D	7	1	0	3	0	4	2	0	1	2	1	0	0	3	2	1	0	1	0	2	0	0	30	0	3369.64	190790	190790	158	187	yes	yes	3;4	1.7525e-135	267.63	1	2	1	3	88177000	9864600	5116500
LDMNDGRPLGLTWTQYTIDQR	LLETAKELSGEFPFKLDMNDGRPLGLTWTQ	RPLGLTWTQYTIDQRGERSSSATAYLEGTG	K	L	D	Q	R	G	0	2	1	3	0	2	0	2	0	1	3	0	1	0	1	0	3	1	1	0	0	0	21	1	2492.21	230189	230189	220	240	yes	yes	3	5.1264e-95	244.31	2	3	2	2	88105000	6175300	21277000
IMITETGWPSR	QTVIPALRNACGNKKIMITETGWPSRGGSN	GNKKIMITETGWPSRGGSNGAGVASLDNER	K	I	M	S	R	G	0	1	0	0	0	0	1	1	0	2	0	0	1	0	1	1	2	1	0	0	0	0	11	0	1289.64	190276	190276	216	226	yes	yes	2	2.7437e-10	150.08	3	4	2	2	86255000	8732300	9746300
AVLTVSAMSGPR	PALVHTHDWQWYIDKAVLTVSAMSGPRVGF	IDKAVLTVSAMSGPRVGFTNVGLMGETVLT	K	A	V	P	R	V	2	1	0	0	0	0	0	1	0	0	1	0	1	0	1	2	1	0	0	2	0	0	12	0	1187.63	180451	180451	541	552	yes	yes	2	7.1357e-07	114.4	2	2	2	2	85979000	21346000	23490000
IADLGGENDSPSR	SSGIPPTATFDEVTRIADLGGENDSPSREL	TRIADLGGENDSPSRELSRFMAEVAQNHAT	R	I	A	S	R	E	1	1	1	2	0	0	1	2	0	1	1	0	0	0	1	2	0	0	0	0	0	0	13	0	1329.62	188444	188444	264	276	yes	yes	2	3.9718e-19	175.49	1	1	1	1	85758000	21922000	25146000
LGAEVTVVEFLDAIGGVGIDSEVAK	GGGIIGLEMGSVWSRLGAEVTVVEFLDAIG	LDAIGGVGIDSEVAKQFQRTLTKQGLKFKL	R	L	G	A	K	Q	3	0	0	2	0	0	3	4	0	2	2	1	0	1	0	1	1	0	0	5	0	0	25	0	2487.31	193748	193748	236	260	yes	yes	2;3	1.3318e-121	270.51	2	1	2	2	85523000	13499000	6898700
VLAQFQK	DDFDAEGVAFVQSNRVLAQFQK________	VAFVQSNRVLAQFQK_______________	R	V	L	Q	K	-	1	0	0	0	0	2	0	0	0	0	1	1	0	1	0	0	0	0	0	1	0	0	7	0	832.481	217832	217832	504	510	yes	yes	2	0.011337	105.42	1	1	1	1	85055000	21225000	29145000
TSEDEPVFR	AKWNDRSRTEMLFNKTSEDEPVFRSISTDA	EMLFNKTSEDEPVFRSISTDAKLLERCEFW	K	T	S	F	R	S	0	1	0	1	0	0	2	0	0	0	0	0	0	1	1	1	1	0	0	1	0	0	9	0	1078.49	115910;217766	115910	502	510	no	no	2	1.168e-12	170.66	1	1	1	1	84878000	19721000	24312000
QVAQLLGK	GSRTLEYAFEDFGIRQVAQLLGKEDDMARY	FEDFGIRQVAQLLGKEDDMARYTNRSLFYR	R	Q	V	G	K	E	1	0	0	0	0	2	0	1	0	0	2	1	0	0	0	0	0	0	0	1	0	0	8	0	855.518	203798	203798	535	542	yes	yes	2	0.0021227	89.369	1	1		1	84416000	0	45734000
GTFDFPTGVNVAR	TTVEMSFKEGKLDVKGTFDFPTGVNVARVR	VKGTFDFPTGVNVARVRFLNVEKAPKKVKV	K	G	T	A	R	V	1	1	1	1	0	0	0	2	0	0	0	0	0	2	1	0	2	0	0	2	0	0	13	0	1379.68	64273;190944	190944	819	831	no	no	2	9.0157e-19	172.98	1	1	1	1	84335000	24021000	24256000
GGVVLPLR	SLTNVDFTTIPVHIKGGVVLPLRVESAMTT	TIPVHIKGGVVLPLRVESAMTTTELRTKDF	K	G	G	L	R	V	0	1	0	0	0	0	0	2	0	0	2	0	0	0	1	0	0	0	0	2	0	0	8	0	809.512	64273;190944	190944	752	759	no	no	2	0.0097273	103.28	1	1	1	1	84033000	21465000	24012000
GAILESGSQATSLNSFASR	NSILFLNSPLEKLARGAILESGSQATSLNS	ESGSQATSLNSFASRREIDWQNFVSGVASC	R	G	A	S	R	R	3	1	1	0	0	1	1	2	0	1	2	0	0	1	0	5	1	0	0	0	0	0	19	0	1894.94	209388	209388	228	246	yes	yes	2;3	6.4014e-80	228.38	2	2	1	2	83647000	25880000	27126000
THISPADYSGENPK	VSKDTVQLFYSSLYRTHISPADYSGENPKW	RTHISPADYSGENPKWNSTEPYFDSFYCNW	R	T	H	P	K	W	1	0	1	1	0	0	1	1	1	1	0	1	0	0	2	2	1	0	1	0	0	0	14	0	1514.7	191588	191588	359	372	yes	yes	2;3	8.8652e-14	133.98	1	2	1	2	83210000	18995000	26505000
GADGWAPWGPALVHPSIIEDPQTLK	VDRGGQPRPQFSMGKGADGWAPWGPALVHP	ALVHPSIIEDPQTLKIWSKVNGELKQNSTT	K	G	A	L	K	I	3	0	0	2	0	1	1	3	1	2	2	1	0	0	4	1	1	2	0	1	0	0	25	0	2654.35	211605	211605	196	220	yes	yes	3	1.8483e-13	100.44	1	2	10		83181000	1405600	9226200
DGGIPRPLDLLER	NNDDPVNNLEFFPPKDGGIPRPLDLLERTL	PKDGGIPRPLDLLERTLPANLFPRSFALPD	K	D	G	E	R	T	0	2	0	2	0	0	1	2	0	1	3	0	0	0	2	0	0	0	0	0	0	0	13	1	1449.79	193900;193903	193900	191	203	no	no	2;3	4.4575e-09	116.63	22	11	20	23	81553000	19284000	13966000
SPTAVFNYDTR	______________________________	LAPRSPTAVFNYDTRYDEPNVSLSTTSCSA	R	S	P	T	R	Y	1	1	1	1	0	0	0	0	0	0	0	0	0	1	1	1	2	0	1	1	0	0	11	0	1269.6	210060	210060	9	19	yes	yes	2	2.7971e-05	123.11	1	1	1	1	81540000	18276000	26255000
QVLATVNAGSNTIVAFK	DPLFSQGTIDINSEKQVLATVNAGSNTIVA	LATVNAGSNTIVAFKINSDDPTDLKMLGKP	K	Q	V	F	K	I	3	0	2	0	0	1	0	1	0	1	1	1	0	1	0	1	2	0	0	3	0	0	17	0	1731.95	134879	134879	109	125	yes	yes	2;3	2.9744e-49	179.93	8	4	38	12	80050000	9483100	7070500
SAGSDTINWDNPVRR	PHPMHLHGHVFDVVRSAGSDTINWDNPVRR	SAGSDTINWDNPVRRDVVNIGTSTSDNATI	R	S	A	R	R	D	1	2	2	2	0	0	0	1	0	1	0	0	0	0	1	2	1	1	0	1	0	0	15	1	1686.81	184993	184993	429	443	yes	yes	3	4.2035e-24	163.27	2		2	2	79739000	34244000	0
IILDDKR	______________________________	______________________________	M	I	I	K	R	N	0	1	0	2	0	0	0	0	0	2	1	1	0	0	0	0	0	0	0	0	0	0	7	1	871.513	194495	194495	2	8	yes	yes	2	0.003935	106.76	1	1	1	1	79411000	22706000	19784000
NLDLDSIIAEVK	SVTDTNVILSMDNSRNLDLDSIIAEVKAQY	NSRNLDLDSIIAEVKAQYEEIAQRSKEEAE	R	N	L	V	K	A	1	0	1	2	0	0	1	0	0	2	2	1	0	0	0	1	0	0	0	1	0	0	12	0	1328.72	CON__P35908v2;CON__P35908;CON__P02538;CON__O95678;CON__Q8VED5;CON__P04259;CON__P13647;CON__P48668	CON__P35908v2	342	353	no	no	2	2.0979e-18	175.15	5	6	11	7	78867000	2562200	3246800
SANTEGLGLEELGIK	GEQIDVDVVLWAIGRSANTEGLGLEELGIK	SANTEGLGLEELGIKLDKKGDIVVDEYQNT	R	S	A	I	K	L	1	0	1	0	0	0	3	3	0	1	3	1	0	0	0	1	1	0	0	0	0	0	15	0	1529.79	141355	141355	282	296	yes	yes	2	3.382e-31	189.33	1	1	1	1	78419000	19415000	26969000
IQDWYDK	KVQALEEANNDLENKIQDWYDKKGPAAIQK	ANNDLENKIQDWYDKKGPAAIQKNYSPYYN	K	I	Q	D	K	K	0	0	0	2	0	1	0	0	0	1	0	1	0	0	0	0	0	1	1	0	0	0	7	0	966.445	CON__P35527	CON__P35527	185	191	yes	yes	2	0.0079674	114.6	1			1	77144000	39056000	0
SKEEAEALYHSK	IIAEVKAQYEEIAQRSKEEAEALYHSKYEE	AQRSKEEAEALYHSKYEELQVTVGRHGDSL	R	S	K	S	K	Y	2	0	0	0	0	0	3	0	1	0	1	2	0	0	0	2	0	0	1	0	0	0	12	1	1390.67	CON__P35908v2;CON__P35908	CON__P35908v2	363	374	yes	no	2;3	4.3565e-13	149.02	3	2	2	3	76888000	26429000	11020000
LNDLEEALQQAK	AEQRGEHALKDARNKLNDLEEALQQAKEDL	RNKLNDLEEALQQAKEDLARLLRDYQELMN	K	L	N	A	K	E	2	0	1	1	0	2	2	0	0	0	3	1	0	0	0	0	0	0	0	0	0	0	12	0	1370.7	CON__P35908v2;CON__P35908	CON__P35908v2	442	453	yes	no	2	1.921e-117	296.35		1	1	1	76746000	0	18284000
QLTSYSVSDR	QEYYGVPYRDAARERQLTSYSVSDREGRKY	AARERQLTSYSVSDREGRKYTINYTVTDGN	R	Q	L	D	R	E	0	1	0	1	0	1	0	0	0	0	1	0	0	0	0	3	1	0	1	1	0	0	10	0	1154.56	194894	194894	109	118	yes	yes	2	0.0029459	90.906	1	1	1	1	76658000	10356000	18157000
DSPLAPPDFLVNAVQGITWR	DFSTIDTEVKTTQLKDSPLAPPDFLVNAVQ	PPDFLVNAVQGITWRLGFGVDDSTEPEEWQ	K	D	S	W	R	L	2	1	1	2	0	1	0	1	0	1	2	0	0	1	3	1	1	1	0	2	0	0	20	0	2195.14	190790	190790	616	635	yes	yes	2;3	2.0723e-19	140.1	3	2	3	3	76555000	2218600	0
YEELQQTAGR	ANRSRTEAESWYQTKYEELQQTAGRHGDDL	WYQTKYEELQQTAGRHGDDLRNTKHEISEM	K	Y	E	G	R	H	1	1	0	0	0	2	2	1	0	0	1	0	0	0	0	0	1	0	1	0	0	0	10	0	1193.57	CON__P13647	CON__P13647	365	374	no	no	2	4.9428e-06	135.79	1	1	1	1	76446000	22905000	14301000
GVLNEGGLFGER	QGKVGGYRDFPDKTRGVLNEGGLFGERQGW	KTRGVLNEGGLFGERQGWHFPGFDTSDWVE	R	G	V	E	R	Q	0	1	1	0	0	0	2	4	0	0	2	0	0	1	0	0	0	0	0	1	0	0	12	0	1246.63	152299	152299	836	847	yes	yes	2	9.2143e-13	154.84	1	1	1	1	76337000	19022000	23055000
TMSLASIEDNAPK	PSNVLWTNGEFDPWRTMSLASIEDNAPKRT	WRTMSLASIEDNAPKRTPSVNIPECNSVSS	R	T	M	P	K	R	2	0	1	1	0	0	1	0	0	1	1	1	1	0	1	2	1	0	0	0	0	0	13	0	1375.67	222358	222358	389	401	yes	yes	2	6.4582e-10	133.76	2	2	2	1	76276000	22684000	26134000
GIDAALQR	YFTALAFNEELGATRGIDAALQRHKLDALV	EELGATRGIDAALQRHKLDALVLPATGFTT	R	G	I	Q	R	H	2	1	0	1	0	1	0	1	0	1	1	0	0	0	0	0	0	0	0	0	0	0	8	0	842.461	151641	151641	319	326	yes	yes	2	0.013306	85.359	1	1	1	1	76224000	22942000	22418000
SLASLPR	VYYCICGEFILVIDKSLASLPRRQTDNAII	EFILVIDKSLASLPRRQTDNAIIIHTQHND	K	S	L	P	R	R	1	1	0	0	0	0	0	0	0	0	2	0	0	0	1	2	0	0	0	0	0	0	7	0	742.434	135486	135486	43	49	yes	yes	1	0.0049061	113.08		1	1	1	76221000	0	28276000
DTLHPSYAADTFWAQGVIDEL	VDPTCLGPLAVYVWKDTLHPSYAADTFWAQ	YAADTFWAQGVIDEL_______________	K	D	T	E	L	-	3	0	0	3	0	1	1	1	1	1	2	0	0	1	1	1	2	1	1	1	0	0	21	0	2348.1	139121	139121	252	272	yes	yes	2;3	3.098e-46	185.2	2		2	3	76159000	2613300	0
SGFSSVSVSR	RGFSANSARLPGVSRSGFSSVSVSRSRGSG	PGVSRSGFSSVSVSRSRGSGGLGGACGGAG	R	S	G	S	R	S	0	1	0	0	0	0	0	1	0	0	0	0	0	1	0	5	0	0	0	2	0	0	10	0	1011.5	CON__P02538	CON__P02538	31	40	yes	yes	2	3.6917e-14	168.25	1	1	1	1	76015000	26458000	16016000
DDWDNYAEITGNQALSWDSILPVMK	GCSSHNGMVYTRCSRDDWDNYAEITGNQAL	GNQALSWDSILPVMKRAEKFSKDSSHKPVK	R	D	D	M	K	R	2	0	2	4	0	1	1	1	0	2	2	1	1	0	1	2	1	2	1	1	0	0	25	0	2880.33	230189	230189	137	161	yes	yes	2;3	5.5126e-79	221.49	1		6	5	75936000	691140	0
NFVFNNVVPFDR	TYFATVDRLYAAGARNFVFNNVVPFDRAQI	GARNFVFNNVVPFDRAQIGVGQGPELQEKL	R	N	F	D	R	A	0	1	3	1	0	0	0	0	0	0	0	0	0	3	1	0	0	0	0	3	0	0	12	0	1466.73	139121	139121	140	151	yes	yes	2	1.8824e-33	199.08	2	2	1	3	75695000	25377000	25374000
TLSDYNIQK	QQRLIFAGKQLEDGRTLSDYNIQKESTLHL	QLEDGRTLSDYNIQKESTLHLVLLSVAVSS	R	T	L	Q	K	E	0	0	1	1	0	1	0	0	0	1	1	1	0	0	0	1	1	0	1	0	0	0	9	0	1080.55	192160;193235;133168	192160	55	63	yes	no	2	0.004966	98.458	1	1	1	1	75630000	17607000	20466000
YSGSGAVQSAEMVTR	NIALGNGALNLKVSRYSGSGAVQSAEMVTR	YSGSGAVQSAEMVTRDTFKFASVRTSMKSS	R	Y	S	T	R	D	2	1	0	0	0	1	1	2	0	0	0	0	1	0	0	3	1	0	1	2	0	0	15	0	1541.71	79454	79454	99	113	yes	yes	2	6.8498e-63	227.31	2	2	2	2	75513000	20407000	20000000
LGSSDEDGGEAVFGGIDESAYK	MIEQNLLDERVFSFRLGSSDEDGGEAVFGG	GGEAVFGGIDESAYKGKMHYVPIRQKAYWE	R	L	G	Y	K	G	2	0	0	3	0	0	3	5	0	1	1	1	0	1	0	3	0	0	1	1	0	0	22	0	2201.96	192052	192052	243	264	yes	yes	2;3	1.0863e-91	238.22	2	2	2	2	74271000	17984000	23603000
PLDLLER	NNLEFFPPKDGGIPRPLDLLERTLPANLFP	PKDGGIPRPLDLLERTLPANLFPRSFALPD	R	P	L	E	R	T	0	1	0	1	0	0	1	0	0	0	3	0	0	0	1	0	0	0	0	0	0	0	7	0	854.486	193900;179427;193903	193900	197	203	no	no	2	4.7244e-07	146.21	1			1	73985000	42934000	0
TVAEDFENLK	ELQQYVEKHPVHIAKTVAEDFENLKTDIQG	VHIAKTVAEDFENLKTDIQGFSKDFMAYIE	K	T	V	L	K	T	1	0	1	1	0	0	2	0	0	0	1	1	0	1	0	0	1	0	0	1	0	0	10	0	1164.57	192949	192949	150	159	yes	yes	2	0.001187	104.2	1	1	1	1	73714000	20806000	19309000
AGIGESATGPFK	VLAHFLYPTERSLFRAGIGESATGPFKSSP	LFRAGIGESATGPFKSSPPASVYDNPGLPF	R	A	G	F	K	S	2	0	0	0	0	0	1	3	0	1	0	1	0	1	1	1	1	0	0	0	0	0	12	0	1133.57	217832	217832	235	246	yes	yes	2	4.0628e-05	105.98	1	1	1	1	72812000	21975000	20715000
DPVGNSNADHPAFTPSIYTPDAPLGQR	INGAQSGYAAFAGVKDPVGNSNADHPAFTP	FTPSIYTPDAPLGQRISNAGMPTTDIARVY	K	D	P	Q	R	I	3	1	2	3	0	1	0	2	1	1	1	0	0	1	5	2	2	0	1	1	0	0	27	0	2836.34	193900	193900	354	380	yes	yes	3	1.613e-48	162.27	1	1	1	1	72498000	22750000	28444000
SQLISEFK	AFLGFSYEVTACQSRSQLISEFKDIRNHFN	VTACQSRSQLISEFKDIRNHFNSRYVRLYG	R	S	Q	F	K	D	0	0	0	0	0	1	1	0	0	1	1	1	0	1	0	2	0	0	0	0	0	0	8	0	950.507	192751	192751	84	91	yes	yes	2	0.011171	93.195	1	1	1	1	71615000	15762000	18249000
LAELEEALQK	AEQRGELALKDARNKLAELEEALQKAKQDM	DARNKLAELEEALQKAKQDMARLLREYQEL	K	L	A	Q	K	A	2	0	0	0	0	1	3	0	0	0	3	1	0	0	0	0	0	0	0	0	0	0	10	0	1142.62	CON__P13647	CON__P13647	432	441	yes	yes	2	3.7089e-06	138.06	1	1	1	1	71409000	23739000	10901000
WTLLQEQGTK	KVRFLEQQNKVLETKWTLLQEQGTKTVRQN	VLETKWTLLQEQGTKTVRQNLEPLFEQYIN	K	W	T	T	K	T	0	0	0	0	0	2	1	1	0	0	2	1	0	0	0	0	2	1	0	0	0	0	10	0	1202.63	CON__P02538;CON__P04259;CON__P13647;CON__P48668	CON__P02538	195	204	no	no	2	2.0967e-14	172.23	1	1	1	1	70861000	24581000	13675000
MIPDTFR	IGDESVMQLNGDDTKMIPDTFRKEQIDFIN	QLNGDDTKMIPDTFRKEQIDFINSIPVVLM	K	M	I	F	R	K	0	1	0	1	0	0	0	0	0	1	0	0	1	1	1	0	1	0	0	0	0	0	7	0	878.432	209388	209388	522	528	yes	yes	2	0.01054	104.11	2	1	1	2	70451000	25415000	12028000
NENDALPLK	KVVREVGAASIVLLKNENDALPLKKPRSLV	SIVLLKNENDALPLKKPRSLVLIGSDAGPG	K	N	E	L	K	K	1	0	2	1	0	0	1	0	0	0	2	1	0	0	1	0	0	0	0	0	0	0	9	0	1012.52	195052	195052	489	497	yes	yes	2	0.0049104	98.933			1	1	70205000	0	0
VTSATVMLSK	PTDQAFWTHAIPVGKVTSATVMLSKDNVNF	IPVGKVTSATVMLSKDNVNFGIRAVGKNGL	K	V	T	S	K	D	1	0	0	0	0	0	0	0	0	0	1	1	1	0	0	2	2	0	0	2	0	0	10	0	1035.56	188444	188444	426	435	yes	yes	2	3.6662e-06	129.83	1	1	2	1	70097000	17358000	20726000
GIDSDGFFGLNEQPK	RPNSPSEKQIPGASKGIDSDGFFGLNEQPK	GIDSDGFFGLNEQPKRVAVVGAGYIAVELA	K	G	I	P	K	R	0	0	1	2	0	1	1	3	0	1	1	1	0	2	1	1	0	0	0	0	0	0	15	0	1622.76	141355	141355	172	186	yes	yes	2	8.1111e-42	209.95	2	2	4	1	69743000	15461000	19674000
NAIGIAGYLDEFANR	DLYNTADYVPSATSRNAIGIAGYLDEFANR	NAIGIAGYLDEFANRADLQTFFRRFRPDAV	R	N	A	N	R	A	3	1	2	1	0	0	1	2	0	2	1	0	0	1	0	0	0	0	1	0	0	0	15	0	1622.81	193429	193429	241	255	yes	yes	2;3	1.3264e-53	226.33	4	1	6	3	68450000	8577200	5376600
TLAFHTSVNYQIQAPEPFAEDVHEDLFADLAR	LNETLKDNIIEVVSRTLAFHTSVNYQIQAP	FAEDVHEDLFADLARISRKKYKHDLDFHID	R	T	L	A	R	I	5	1	1	3	0	2	3	0	2	1	3	0	0	3	2	1	2	0	1	2	0	0	32	0	3643.76	190790	190790	70	101	yes	yes	4	9.2248e-29	125.59	3	4	10	9	67729000	4689300	6058200
SVLDIIVDVTAEVKPMCEK	GTYHPHYPRGGEQHKSVLDIIVDVTAEVKP	IIVDVTAEVKPMCEKLAATISADIEVDAAV	K	S	V	E	K	L	1	0	0	2	1	0	2	0	0	2	1	2	1	0	1	1	1	0	0	4	0	0	19	1	2145.11	195399	195399	69	87	yes	yes	3	1.7213e-19	133.47	1		6	3	67225000	0	0
EYQELMNTK	EALQKAKQDMARLLREYQELMNTKLALDVE	MARLLREYQELMNTKLALDVEIATYRKLLE	R	E	Y	T	K	L	0	0	1	0	0	1	2	0	0	0	1	1	1	0	0	0	1	0	1	0	0	0	9	0	1154.53	CON__P13647	CON__P13647	452	460	no	no	2	0.0083121	72.23	1		2	2	67216000	1054400	0
IAAAGLNHVR	RNHWNTWITEEDFARIAAAGLNHVRLPIGY	EDFARIAAAGLNHVRLPIGYWAFEVAAGEP	R	I	A	V	R	L	3	1	1	0	0	0	0	1	1	1	1	0	0	0	0	0	0	0	0	1	0	0	10	0	1020.58	196962	196962	97	106	yes	yes	2	1.3714e-09	156.4	1	1	1	1	66973000	15541000	21388000
NVSTGDVNVEMNAAPGVDLTQLLNNMR	AYLKKNHEEEMKDLRNVSTGDVNVEMNAAP	AAPGVDLTQLLNNMRSQYEQLAEQNRKDAE	R	N	V	M	R	S	2	1	5	2	0	1	1	2	0	0	3	0	2	0	1	1	2	0	0	4	0	0	27	0	2871.39	CON__P13645	CON__P13645	296	322	yes	yes	3	1.8439e-17	111.27	2	1	2	2	66529000	15135000	8009000
GWDNNASGGPVEGPILVDGAK	IDANQARQQPCPSPKGWDNNASGGPVEGPI	SGGPVEGPILVDGAKRDRNIWPGDMGISSH	K	G	W	A	K	R	2	0	2	2	0	0	1	5	0	1	1	1	0	0	2	1	0	1	0	2	0	0	21	0	2051.99	68812	68812	230	250	yes	yes	2;3	1.5338e-19	137.52	2	2	2	2	65736000	17860000	17840000
AIGGGLSSVGGGSSTIK	SGLGVGGGFSSSSGRAIGGGLSSVGGGSST	GGGLSSVGGGSSTIKYTTTSSSSRKSYKH_	R	A	I	I	K	Y	1	0	0	0	0	0	0	6	0	2	1	1	0	0	0	4	1	0	0	1	0	0	17	0	1446.77	CON__P02538;CON__P48668	CON__P02538	534	550	no	no	2	9.2972e-38	184.43	1	1	1	1	65563000	26279000	13919000
IIGNMQFEAAR	GRGPGFQVSDFESNRIIGNMQFEAARTIMN	ESNRIIGNMQFEAARTIMNGELSPVAGAVK	R	I	I	A	R	T	2	1	1	0	0	1	1	1	0	2	0	0	1	1	0	0	0	0	0	0	0	0	11	0	1248.63	192931	192931	363	373	yes	yes	2	0.00019321	97.965	1	1	2	1	65502000	16690000	17912000
NFVNALK	NEDFFGASTYVYRWRNFVNALKNRFPQLHF	STYVYRWRNFVNALKNRFPQLHFIATTNVN	R	N	F	L	K	N	1	0	2	0	0	0	0	0	0	0	1	1	0	1	0	0	0	0	0	1	0	0	7	0	804.449	194576	194576	388	394	yes	yes	2	0.03241	84.064	1	1	1	1	65276000	16209000	15740000
PAIPEAEDGR	SFLSNGTMVSIGGHRPAIPEAEDGRNGLRI	IGGHRPAIPEAEDGRNGLRIWEPCDDPNGE	R	P	A	G	R	N	2	1	0	1	0	0	2	1	0	1	0	0	0	0	2	0	0	0	0	0	0	0	10	0	1053.51	193900	193900	109	118	yes	yes	2	0.0033171	88.948	1	1	1	1	65241000	17981000	20684000
SLVDSELSGIMGLAFDTISSTR	TIPSQTFLQADEVSRSLVDSELSGIMGLAF	SGIMGLAFDTISSTRSTPFWQALAQNGELA	R	S	L	T	R	S	1	1	0	2	0	0	1	2	0	2	3	0	1	1	0	5	2	0	0	1	0	0	22	0	2298.14	192307	192307	178	199	yes	yes	2;3	4.779e-78	216.71	1	1	2	1	65102000	3446200	2829900
SSTDPVMTLDPDTAK	DHPRILVDITNDGQRSSTDPVMTLDPDTAK	SSTDPVMTLDPDTAKVMGGSSFAASFGPGR	R	S	S	A	K	V	1	0	0	3	0	0	0	0	0	0	1	1	1	0	2	2	3	0	0	1	0	0	15	0	1576.73	191588	191588	199	213	yes	yes	2	1.7264e-23	167.18	2	2	2	2	65085000	17354000	18154000
IIALNQDR	TRIATNSLNILKNNRIIALNQDRLGKSISF	NILKNNRIIALNQDRLGKSISFKRRYTNDH	R	I	I	D	R	L	1	1	1	1	0	1	0	0	0	2	1	0	0	0	0	0	0	0	0	0	0	0	8	0	941.529	144304	144304	295	302	yes	yes	2	0.0065063	116.88	1	1	1	1	64857000	16122000	16592000
IGANSEDHTNFNPDVK	LDNMKAISGEPPIIRIGANSEDHTNFNPDV	GANSEDHTNFNPDVKSPQLVFPTPNAVTPF	R	I	G	V	K	S	1	0	3	2	0	0	1	1	1	1	0	1	0	1	1	1	1	0	0	1	0	0	16	0	1756.8	201919	201919	82	97	yes	yes	3	8.0047e-11	118.52	1	1	1	1	63873000	14688000	17924000
AAVVDIFTK	QKPNIELPNSAAANKAAVVDIFTKSYEGYR	SAAANKAAVVDIFTKSYEGYRKFAFGHDSL	K	A	A	T	K	S	2	0	0	1	0	0	0	0	0	1	0	1	0	1	0	0	1	0	0	2	0	0	9	0	962.544	194179	194179	39	47	yes	yes	2	0.0099932	78.516	1	1	1	1	63862000	15738000	17997000
ASLGHPEPFNLR	NFVIGDSSTGPGALRASLGHPEPFNLRFVE	ALRASLGHPEPFNLRFVEIGNEDFFGASTY	R	A	S	L	R	F	1	1	1	0	0	0	1	1	1	0	2	0	0	1	2	1	0	0	0	0	0	0	12	0	1336.69	194576	194576	356	367	yes	yes	2;3	2.7671e-07	115.33	4	2	2	1	63675000	23611000	5135800
SNIAQIGSLMTGHAR	QMVSDLDVPVYFHPRSNIAQIGSLMTGHAR	SNIAQIGSLMTGHARWLKGPAQEFAATLSN	R	S	N	A	R	W	2	1	1	0	0	1	0	2	1	2	1	0	1	0	0	2	1	0	0	0	0	0	15	0	1554.79	210050	210050	122	136	yes	yes	3	0.00011177	83.511	2	1	1	1	63023000	21302000	18094000
VILDTGSSNLWVPSVK	YFTEIQIGSPPQTFKVILDTGSSNLWVPSV	ILDTGSSNLWVPSVKCTSIACFLHTKYDSG	K	V	I	V	K	C	0	0	1	1	0	0	0	1	0	1	2	1	0	0	1	3	1	1	0	3	0	0	16	0	1713.93	192052	192052	117	132	yes	yes	2;3	1.163e-70	235.21	1		2	1	62947000	21280000	0
SLVLIGSDAGPGR	LLKNENDALPLKKPRSLVLIGSDAGPGRAG	PRSLVLIGSDAGPGRAGPNQFSDQGGLDGV	R	S	L	G	R	A	1	1	0	1	0	0	0	3	0	1	2	0	0	0	1	2	0	0	0	1	0	0	13	0	1240.68	195052	195052	501	513	yes	yes	2	7.8214e-08	125.74		1	1	2	62821000	0	1246100
AMSEIASLLGDQAK	ANQTNLAIKGIVGIKAMSEIASLLGDQAKS	KAMSEIASLLGDQAKSNNYSAIAADYVTQW	K	A	M	A	K	S	3	0	0	1	0	1	1	1	0	1	2	1	1	0	0	2	0	0	0	0	0	0	14	0	1432.72	220085	220085	536	549	yes	yes	2;3	2.0853e-39	199.68	2	3	3	1	62663000	8860400	24781000
SAPSWSGNLLDQYLETIDVFSK	TIIDLSLPMNGSVDRSAPSWSGNLLDQYLE	NLLDQYLETIDVFSKYDNVLAYNVGNEAIT	R	S	A	S	K	Y	1	0	1	2	0	1	1	1	0	1	3	1	0	1	1	4	1	1	1	1	0	0	22	0	2469.21	189849	189849	133	154	yes	yes	2;3	3.3403e-32	151.22	2	1	1		62352000	7316200	1682100
SVGGTSASSPTVAGIFALLNDFK	AQGNGFQVVIDGIVRSVGGTSASSPTVAGI	SPTVAGIFALLNDFKLSRGQSTLGFINPLI	R	S	V	F	K	L	3	0	1	1	0	0	0	3	0	1	2	1	0	2	1	4	2	0	0	2	0	0	23	0	2238.15	193429	193429	498	520	yes	yes	2	1.4062e-08	93.495			1	1	61816000	0	0
GGDFTSNGPFR	FGTPMLIQGPNVLSRGGDFTSNGPFRAAIA	VLSRGGDFTSNGPFRAAIAYLQNGNCGFNG	R	G	G	F	R	A	0	1	1	1	0	0	0	3	0	0	0	0	0	2	1	1	1	0	0	0	0	0	11	0	1153.52	192200	192200	47	57	yes	yes	2	3.8043e-10	154.28	2	2		1	61789000	22738000	20481000
GLESGGMGEGWSDAMADWSEK	VTNRLVGGGTARCLRGLESGGMGEGWSDAM	MGEGWSDAMADWSEKTSSAVPDFSPGTYVI	R	G	L	E	K	T	2	0	0	2	0	0	3	5	0	0	1	1	2	0	0	3	0	2	0	0	0	0	21	0	2198.89	74932	74932	420	440	yes	yes	2	3.6919e-27	147.51	4	4	4	4	61711000	13457000	18553000
YNDTRGDENR	DIGQDIDRLADDLRRYNDTRGDENRDISDG	DDLRRYNDTRGDENRDISDGLQALRDELRD	R	Y	N	N	R	D	0	2	2	2	0	0	1	1	0	0	0	0	0	0	0	0	1	0	1	0	0	0	10	1	1238.53	121171	121171	1733	1742	yes	yes	2	0.010921	80.239	1	1	1	1	61682000	14194000	18266000
GNLLIAGSNPNGR	DIARIYHSTVTLTQKGNLLIAGSNPNGRVV	QKGNLLIAGSNPNGRVVNGTQFHSEFRVEY	K	G	N	G	R	V	1	1	3	0	0	0	0	3	0	1	2	0	0	0	1	1	0	0	0	0	0	0	13	0	1281.68	193903	193903	409	421	yes	yes	2	5.4067e-06	99.864	1	1	1	1	61559000	21341000	0
ILEPVNFDTIK	LPSQNIFVGYWNEARILEPVNFDTIKELPN	NEARILEPVNFDTIKELPNIPGNVNNFLAG	R	I	L	I	K	E	0	0	1	1	0	0	1	0	0	2	1	1	0	1	1	0	1	0	0	1	0	0	11	0	1287.71	181085	181085	701	711	yes	yes	2	1.6216e-05	125.56	1	1		1	61159000	33394000	1946600
QLDSIVGER	NLEPLFEQYINNLRRQLDSIVGERGRLDSE	INNLRRQLDSIVGERGRLDSELRGMQDLVE	R	Q	L	E	R	G	0	1	0	1	0	1	1	1	0	1	1	0	0	0	0	1	0	0	0	1	0	0	9	0	1015.53	CON__P02538;CON__P04259;CON__P13647;CON__P48668	CON__P02538	224	232	no	no	2	0.0005074	103.82	1	1	1	1	60942000	30360000	0
LPYTIAK	SLTDVLYGDWNPSGRLPYTIAKRIEDYSAQ	GDWNPSGRLPYTIAKRIEDYSAQVIPGDGV	R	L	P	A	K	R	1	0	0	0	0	0	0	0	0	1	1	1	0	0	1	0	1	0	1	0	0	0	7	0	804.475	195052	195052	680	686	yes	yes	2	0.01299	100.07	1			1	60629000	37950000	0
SEISELR	NREVATNSELVQSGKSEISELRRTMQNLEI	SELVQSGKSEISELRRTMQNLEIELQSQLS	K	S	E	L	R	R	0	1	0	0	0	0	2	0	0	1	1	0	0	0	0	2	0	0	0	0	0	0	7	0	832.429	CON__P02533;CON__Q04695	CON__P02533	329	335	no	no	2	0.00046865	128.48	1		1		60580000	38805000	0
FEEGYTIK	DNSFASIYQRWEIGRFEEGYTIKNNGNGFW	QRWEIGRFEEGYTIKNNGNGFWAYGKDGEV	R	F	E	I	K	N	0	0	0	0	0	0	2	1	0	1	0	1	0	1	0	0	1	0	1	0	0	0	8	0	985.476	134468	134468	57	64	yes	yes	2	0.016433	78.77	1	1	1	1	60333000	14122000	15795000
YSVVLNANQPVDNYWIR	DPLVVDYLEIYAGQRYSVVLNANQPVDNYW	VVLNANQPVDNYWIRANSSNGPRDFVGGTN	R	Y	S	I	R	A	1	1	3	1	0	1	0	0	0	1	1	0	0	0	1	1	0	1	2	3	0	0	17	0	2050.03	184993	184993	265	281	yes	yes	2;3	6.9183e-59	225.23	2	2	2	2	60307000	10482000	14504000
FDGILGLGYDTISVNHIVPPFYK	AEATKEPGLAFAFGKFDGILGLGYDTISVN	YDTISVNHIVPPFYKMIEQNLLDERVFSFR	K	F	D	Y	K	M	0	0	1	2	0	0	0	3	1	3	2	1	0	2	2	1	1	0	2	2	0	0	23	0	2564.33	192052	192052	205	227	yes	yes	3	2.0122e-13	108.25	4	2	6	6	60295000	4299100	1455500
TEAESWYQTK	AEVKAQYEEIANRSRTEAESWYQTKYEELQ	ANRSRTEAESWYQTKYEELQQTAGRHGDDL	R	T	E	T	K	Y	1	0	0	0	0	1	2	0	0	0	0	1	0	0	0	1	2	1	1	0	0	0	10	0	1241.56	CON__P13647	CON__P13647	355	364	no	no	2	3.7158e-39	214.6	1	1	1	1	60040000	18606000	9348200
AVTWAQNHNLK	AGEPYIQGQLPFLEKAVTWAQNHNLKLIID	FLEKAVTWAQNHNLKLIIDLHGAPGSQNGF	K	A	V	L	K	L	2	0	2	0	0	1	0	0	1	0	1	1	0	0	0	0	1	1	0	1	0	0	11	0	1280.66	196962	196962	133	143	yes	yes	2;3	1.2955e-05	114.4	1	1	2	1	59461000	13394000	17957000
SSSATAYLEGTGNNVHVLVNTLVTR	GLTWTQYTIDQRGERSSSATAYLEGTGNNV	TGNNVHVLVNTLVTRIVSAENGTDFRSVEF	R	S	S	T	R	I	2	1	3	0	0	0	1	2	1	0	3	0	0	0	0	3	4	0	1	4	0	0	25	0	2602.34	230189	230189	244	268	yes	yes	3;4	1.1136e-13	105.16	10	2	8	7	59395000	10245000	979740
GGSNGAGVASLDNER	GNKKIMITETGWPSRGGSNGAGVASLDNER	GGSNGAGVASLDNERAALAALNCASGSIPD	R	G	G	E	R	A	2	1	2	1	0	0	1	4	0	0	1	0	0	0	0	2	0	0	0	1	0	0	15	0	1402.64	190276	190276	227	241	yes	yes	2	3.8608e-37	167.2	1	1	1	1	59150000	0	0
IPTVVDAITLGGR	TTFQLNVTTSAGSLRIPTVVDAITLGGRES	LRIPTVVDAITLGGRESKVIVTDYTFGESS	R	I	P	G	R	E	1	1	0	1	0	0	0	2	0	2	1	0	0	0	1	0	2	0	0	2	0	0	13	0	1310.76	152299	152299	427	439	yes	yes	2	2.1346e-25	181.53	1			1	58680000	32444000	0
DGQLYVAHTEGDIDTSK	LDVGILSVEADVWLRDGQLYVAHTEGDIDT	QLYVAHTEGDIDTSKTFQSLYLQPILDIIE	R	D	G	S	K	T	1	0	0	3	0	1	1	2	1	1	1	1	0	0	0	1	2	0	1	1	0	0	17	0	1847.85	194383	194383	59	75	yes	yes	2;3	5.047e-58	218.21	1	2	1	1	58624000	15687000	20418000
EIDAVVKDDPR	SDPFTRSPSVISYDREIDAVVKDDPRAWIP	SYDREIDAVVKDDPRAWIPGLSNEAGAGSW	R	E	I	P	R	A	1	1	0	3	0	0	1	0	0	1	0	1	0	0	1	0	0	0	0	2	0	0	11	1	1255.64	180451	180451	402	412	yes	yes	2;3	2.3371e-09	157.66	1	1	1	2	58314000	7199500	8969500
MLGKPVNSYGEFPVAVVINK	IVAFKINSDDPTDLKMLGKPVNSYGEFPVA	VNSYGEFPVAVVINKAGDKVCALNSGAHDG	K	M	L	N	K	A	1	0	2	0	0	0	1	2	0	1	1	2	1	1	2	1	0	0	1	4	0	0	20	1	2161.16	134879	134879	136	155	yes	yes	3	2.8785e-15	127.59	1	1	2	1	57965000	9587800	7182400
FTSDMTGFAPAGYVADPTEK	GDVCPGASIPFGMVKFTSDMTGFAPAGYVA	TGFAPAGYVADPTEKIRGFSPIHDSGTGSS	K	F	T	E	K	I	3	0	0	2	0	0	1	2	0	0	0	1	1	2	2	1	3	0	1	1	0	0	20	0	2103.95	203798	203798	78	97	yes	yes	2	3.6516e-35	162.94	2	2	2	2	57702000	16294000	19269000
QATDLLPPGSVYVLPR	PPTAPVLLQILSGTKQATDLLPPGSVYVLP	ATDLLPPGSVYVLPRNAVVELTIPGGSGGS	K	Q	A	P	R	N	1	1	0	1	0	1	0	1	0	0	3	0	0	0	3	1	1	0	1	2	0	0	16	0	1724.95	184993	184993	383	398	yes	yes	2;3	5.8588e-47	204.49	1	2	3	2	57165000	3064800	6160400
ENQLTSYNVANAKGR	INQEYYGVPERDQARENQLTSYNVANAKGR	ENQLTSYNVANAKGRRFAIEYTVTEGDNLK	R	E	N	G	R	R	2	1	3	0	0	1	1	1	0	0	1	1	0	0	0	1	1	0	1	1	0	0	15	1	1663.83	194888	194888	108	122	yes	yes	3	2.6925e-24	170.95	1	1	1	1	56425000	13699000	15512000
IVGIHMIGQGSDEAMQGFGVAVK	EPTVYKLIVVGPEERIVGIHMIGQGSDEAM	QGSDEAMQGFGVAVKMGACKKDLDDTVAIH	R	I	V	V	K	M	2	0	0	1	0	2	1	5	1	3	0	1	2	1	0	1	0	0	0	3	0	0	23	0	2343.17	141355	141355	423	445	yes	yes	3	1.1644e-41	167.53	2	2	3	2	56051000	8746000	9269600
FAIEYTVTEGDNLKANLIIG	NQLTSYNVANAKGRRFAIEYTVTEGDNLKA	TVTEGDNLKANLIIG_______________	R	F	A	I	G	-	2	0	2	1	0	0	2	2	0	3	2	1	0	1	0	0	2	0	1	1	0	0	20	1	2180.14	194888	194888	124	143	yes	yes	2;3	8.0105e-16	121.04	2	3	9	2	55746000	2771100	7213900
AEAESWYQTK	AEVKAQYEEIAQRSRAEAESWYQTKYEELQ	AQRSRAEAESWYQTKYEELQVTAGRHGDDL	R	A	E	T	K	Y	2	0	0	0	0	1	2	0	0	0	0	1	0	0	0	1	1	1	1	0	0	0	10	0	1211.55	CON__P02538;CON__O95678;CON__Q8VED5;CON__P04259;CON__P48668	CON__P02538	350	359	no	no	2	1.3869e-09	156.35	1	1	1	1	55593000	20499000	11365000
SESPPSAGAESDEELDAFISATFATTWHPTSTVK	IRTFYAAKAFEGYIKSESPPSAGAESDEEL	SATFATTWHPTSTVKMSPKGADYGVVDPDL	K	S	E	V	K	M	5	0	0	2	0	0	4	1	1	1	1	1	0	2	3	6	5	1	0	1	0	0	34	0	3565.64	190928	190928	496	529	yes	yes	3	2.7977e-17	95.586	1	1	1	1	53726000	3842600	2380600
DLLISSVR	WEIWTASIATDTSVRDLLISSVRKYASSGL	ATDTSVRDLLISSVRKYASSGLASQPFGDW	R	D	L	V	R	K	0	1	0	1	0	0	0	0	0	1	2	0	0	0	0	2	0	0	0	1	0	0	8	0	901.523	220085	220085	652	659	yes	yes	2	0.00041072	129.39	1			1	53557000	29378000	0
SGGGGGGGLGSGGSIR	______________________________	GGGGGGGLGSGGSIRSSYSRFSSSGGRGGG	R	S	G	I	R	S	0	1	0	0	0	0	0	10	0	1	1	0	0	0	0	3	0	0	0	0	0	0	16	0	1231.59	CON__P35527	CON__P35527	14	29	yes	yes	2	1.6462e-15	137.84	1	1	1	1	53519000	13894000	13010000
DFPEVGSVYVPR	IVQKGFATIVEKYGKDFPEVGSVYVPRWNG	YGKDFPEVGSVYVPRWNGYMARWNGETGML	K	D	F	P	R	W	0	1	0	1	0	0	1	1	0	0	0	0	0	1	2	1	0	0	1	3	0	0	12	0	1363.68	192949	192949	70	81	yes	yes	2	2.0042e-12	147.4	1	1	2	1	51711000	14255000	15387000
IQDWYDKK	KVQALEEANNDLENKIQDWYDKKGPAAIQK	NNDLENKIQDWYDKKGPAAIQKNYSPYYNT	K	I	Q	K	K	G	0	0	0	2	0	1	0	0	0	1	0	2	0	0	0	0	0	1	1	0	0	0	8	1	1094.54	CON__P35527	CON__P35527	185	192	yes	yes	2	0.003916	94.302	1	1	1	1	51179000	12705000	8008600
TGVNTDSAVQHYVSSGATSSK	LTWADNQANLFGGARTGVNTDSAVQHYVSS	SAVQHYVSSGATSSKINLGMPLYGRAFEAT	R	T	G	S	K	I	2	0	1	1	0	1	0	2	1	0	0	1	0	0	0	5	3	0	1	3	0	0	21	0	2094.98	188164	188164	282	302	yes	yes	3	4.8019e-37	175.32	1	1	1	1	50965000	11987000	11580000
IDFSESK	GLDDFLEEAVEFSSKIDFSESKTASTVSVF	EAVEFSSKIDFSESKTASTVSVFETTIRYL	K	I	D	S	K	T	0	0	0	1	0	0	1	0	0	1	0	1	0	1	0	2	0	0	0	0	0	0	7	0	824.392	194179	194179	106	112	yes	yes	2	0.016895	94.262	1	1		1	50899000	14332000	20260000
VADMVNEQWFK	LFDFTDNDRNTTVQKVADMVNEQWFKDVIQ	TVQKVADMVNEQWFKDVIQEEPDLFLLVGH	K	V	A	F	K	D	1	0	1	1	0	1	1	0	0	0	0	1	1	1	0	0	0	1	0	2	0	0	11	0	1365.64	193901	193901	245	255	yes	yes	2	3.2391e-06	128.27	2	1	2	1	50899000	18803000	9928900
YSDLLSNAVLGVFAQEVWN	SLQTEKTYTSNDTMRYSDLLSNAVLGVFAQ	LSNAVLGVFAQEVWN_______________	R	Y	S	W	N	-	2	0	2	1	0	1	1	1	0	0	3	0	0	1	0	2	0	1	1	3	0	0	19	0	2124.05	193901	193901	623	641	yes	yes	2;3	6.3738e-08	95.631	1		2	2	50694000	4213800	0
TEITDEWSYK	TAYEQGQGWLQWTWKTEITDEWSYKAGLDN	QWTWKTEITDEWSYKAGLDNGWIPQNPTER	K	T	E	Y	K	A	0	0	0	1	0	0	2	0	0	1	0	1	0	0	0	1	2	1	1	0	0	0	10	0	1270.57	196962	196962	388	397	yes	yes	2	4.7161e-06	136.21	1	1		1	50379000	16160000	19200000
DLDDTVAIHPTSAEELVTLR	MQGFGVAVKMGACKKDLDDTVAIHPTSAEE	VAIHPTSAEELVTLR_______________	K	D	L	L	R	-	2	1	0	3	0	0	2	0	1	1	3	0	0	0	1	1	3	0	0	2	0	0	20	0	2194.11	141355	141355	452	471	yes	yes	3	4.2315e-27	151.87	2	3	3	2	50209000	12237000	15991000
NIGDNYITLK	IKVPFQDLLWTNTPRNIGDNYITLKGSDGS	TNTPRNIGDNYITLKGSDGSAEQRFVFQSV	R	N	I	L	K	G	0	0	2	1	0	0	0	1	0	2	1	1	0	0	0	0	1	0	1	0	0	0	10	0	1149.6	183809	183809	139	148	yes	yes	2	0.0042966	83.783	1	1	1	1	49604000	12465000	13580000
IISEEGSKPWAK	______________________________	PVKIISEEGSKPWAKSFPPGGSRPPFFMGI	K	I	I	A	K	S	1	0	0	0	0	0	2	1	0	2	0	2	0	0	1	2	0	1	0	0	0	0	12	1	1343.71	134468	134468	13	24	yes	yes	3	1.3747e-07	123.67	1	1	1	1	49354000	12045000	11675000
THNLEPYFESFINNLR	QTKWELLQQVDTSTRTHNLEPYFESFINNL	HNLEPYFESFINNLRRRVDQLKSDQSRLDS	R	T	H	L	R	R	0	1	3	0	0	0	2	0	1	1	2	0	0	2	1	1	1	0	1	0	0	0	16	0	1992.97	CON__P04264	CON__P04264	224	239	yes	yes	3	2.2364e-23	156	13	9	5	12	49286000	10363000	6271400
TTAENEFVMLK	VEDFKNKYEDEINKRTTAENEFVMLKKDVD	INKRTTAENEFVMLKKDVDAAYMNKVELEA	R	T	T	L	K	K	1	0	1	0	0	0	2	0	0	0	1	1	1	1	0	0	2	0	0	1	0	0	11	0	1281.63	CON__P13647	CON__P13647	266	276	no	no	2	2.0403e-06	128	2	1	2	2	49254000	16607000	5159800
FLNVENAPSAVK	GTFDFPTGVNVARVRFLNVENAPSAVKVNG	RVRFLNVENAPSAVKVNGEEVDSSRFEHDA	R	F	L	V	K	V	2	0	2	0	0	0	1	0	0	0	1	1	0	1	1	1	0	0	0	2	0	0	12	0	1287.68	64273	64273	835	846	yes	yes	2	0.0016413	80.755	1	1	1	1	48569000	12886000	14934000
GFNDLVEK	QTAVAIDENFRTVQKGFNDLVEKYGADFPD	NFRTVQKGFNDLVEKYGADFPDVGRVYVPK	K	G	F	E	K	Y	0	0	1	1	0	0	1	1	0	0	1	1	0	1	0	0	0	0	0	1	0	0	8	0	920.46	192947	192947	65	72	yes	yes	2	0.028701	71.501	1	1	1	1	48497000	10635000	12563000
FADLLEQLEGAFYTQALAK	LRGKRIADVDILVFRFADLLEQLEGAFYTQ	LEQLEGAFYTQALAKFQDADYEAAGFSGAP	R	F	A	A	K	F	4	0	0	1	0	2	2	1	0	0	4	1	0	2	0	0	1	0	1	0	0	0	19	0	2127.09	190117	190117	56	74	yes	yes	2;3	5.9973e-109	262.92	1	2	2	1	47661000	2315200	1380000
SGAGTTSPPEFYAGASSK	QDPNIGTPAKPFTPRSGAGTTSPPEFYAGA	GTTSPPEFYAGASSKGMHVFIMNIGSSTTT	R	S	G	S	K	G	3	0	0	0	0	0	1	3	0	0	0	1	0	1	2	4	2	0	1	0	0	0	18	0	1713.78	70106	70106	323	340	yes	yes	2	1.0127e-16	142.85	1	1	1	1	47599000	12999000	13819000
FLEEPGTVAK	FSEEEIIKEQEEITKFLEEPGTVAKFSEAC	EEITKFLEEPGTVAKFSEACKNIGQTAVSI	K	F	L	A	K	F	1	0	0	0	0	0	2	1	0	0	1	1	0	1	1	0	1	0	0	1	0	0	10	0	1089.57	192949	192949	25	34	yes	yes	2	0.0088457	69.598	1	1	1	1	47380000	11580000	12652000
APSTYGGGLSVSSR	GSSRISSVLAGGSCRAPSTYGGGLSVSSRF	RAPSTYGGGLSVSSRFSSGGACGLGGGYGG	R	A	P	S	R	F	1	1	0	0	0	0	0	3	0	0	1	0	0	0	1	4	1	0	1	1	0	0	14	0	1337.66	CON__P08779	CON__P08779	42	55	yes	yes	2	1.2616e-23	174.42	1	1	1	1	47267000	12055000	14601000
GFVGETVFPPSDATSDEDLDTFLK	GIRSARRMLSSQAFKGFVGETVFPPSDATS	PSDATSDEDLDTFLKTSTVSYVHGVGTLSM	K	G	F	L	K	T	1	0	0	4	0	0	2	2	0	0	2	1	0	3	2	2	3	0	0	2	0	0	24	0	2586.2	230189	230189	503	526	yes	yes	2;3	9.6002e-79	222.27	5	3	5		47223000	3400200	12191000
SPVPLELTIAEK	SPWGAGTYAGHDGSRSPVPLELTIAEKHGK	GSRSPVPLELTIAEKHGKSFWEIVSKVNF_	R	S	P	E	K	H	1	0	0	0	0	0	2	0	0	1	2	1	0	0	2	1	1	0	0	1	0	0	12	0	1295.73	194638	194638	240	251	yes	yes	2	5.7534e-05	103.22	1			1	46924000	25570000	0
NESYRPGLNL	VLDLADRKPSLVLKRNESYRPGLNL_____	LVLKRNESYRPGLNL_______________	R	N	E	N	L	-	0	1	2	0	0	0	1	1	0	0	2	0	0	0	1	1	0	0	1	0	0	0	10	1	1161.58	227791	227791	507	516	yes	yes	2	4.6183e-05	137.84	1			1	46642000	24574000	0
YQMFSDAENHK	MQPPDFDGVLLDTHRYQMFSDAENHKSEQQ	DTHRYQMFSDAENHKSEQQHIQSACSSGPG	R	Y	Q	H	K	S	1	0	1	1	0	1	1	0	1	0	0	1	1	1	0	1	0	0	1	0	0	0	11	0	1368.58	196962	196962	275	285	yes	yes	2;3	5.1961e-06	123.11	3	3	3	2	46614000	10459000	7305600
ILSNIDPDR	GKKVTPQEPSRELEKILSNIDPDRIRQTIT	SRELEKILSNIDPDRIRQTITKLVSFGTRH	K	I	L	D	R	I	0	1	1	2	0	0	0	0	0	2	1	0	0	0	1	1	0	0	0	0	0	0	9	0	1041.55	188444	188444	47	55	yes	yes	2	0.00013728	130.28	1	1	1	1	46507000	12183000	12137000
LRSEIDNVKK	NSKIEISELNRVIQRLRSEIDNVKKQISNL	RVIQRLRSEIDNVKKQISNLQQSISDAEQR	R	L	R	K	K	Q	0	1	1	1	0	0	1	0	0	1	1	2	0	0	0	1	0	0	0	1	0	0	10	2	1200.68	CON__P04264	CON__P04264	408	417	no	no	3	2.4372e-09	119.34	2	3	1	2	46206000	17020000	946520
GDIVVDEYQNTNVK	EGLGLEELGIKLDKKGDIVVDEYQNTNVKN	KGDIVVDEYQNTNVKNVYAIGDVAGKWLLT	K	G	D	V	K	N	0	0	2	2	0	1	1	1	0	1	0	1	0	0	0	0	1	0	1	3	0	0	14	0	1592.77	141355	141355	301	314	yes	yes	2	2.6724e-30	179.57	1	1	1	1	45752000	10122000	11013000
TIPLTNEPYFPADLTK	QDKSQLIDCSDVIPRTIPLTNEPYFPADLT	IPLTNEPYFPADLTKDDLEQTCPDEFPDYP	R	T	I	T	K	D	1	0	1	1	0	0	1	0	0	1	2	1	0	1	3	0	3	0	1	0	0	0	16	0	1818.94	221245	221245	310	325	yes	yes	2	1.9538e-37	182.1	1	1	1	1	45541000	13392000	14491000
VFFDVVHSTGDAR	SSFVTLDFGLEVGGRVFFDVVHSTGDARLS	GRVFFDVVHSTGDARLSLSFTESAEFISPL	R	V	F	A	R	L	1	1	0	2	0	0	0	1	1	0	0	0	0	2	0	1	1	0	0	3	0	0	13	0	1448.7	68812	68812	81	93	yes	yes	2;3	4.6024e-09	112.83	2	2	1	2	45166000	22452000	861600
IPPQIGDGSVFLNDDR	PAVLSFNPYDVADARIPPQIGDGSVFLNDD	PPQIGDGSVFLNDDRTRQALHAPTSKKWAM	R	I	P	D	R	T	0	1	1	3	0	1	0	2	0	2	1	0	0	1	2	1	0	0	0	1	0	0	16	0	1741.86	205752	205752	400	415	yes	yes	2;3	2.6252e-30	172.99	2	1	2	2	44839000	14440000	4633200
NPYFAAGK	NPAYVATRKQLLSAKNPYFAAGKKFQGVGG	KQLLSAKNPYFAAGKKFQGVGGPHVDPWHP	K	N	P	G	K	K	2	0	1	0	0	0	0	1	0	0	0	1	0	1	1	0	0	0	1	0	0	0	8	0	866.429	227791	227791	407	414	yes	yes	2	0.015528	79.307	1		1	1	44717000	15432000	0
AFADANIPEDLSINFEPTALLQVTFPQGDSDPITLHAGVQLR	LLVGAQDTSIRDVRRAFADANIPEDLSINF	GDSDPITLHAGVQLRRDSTAGPPTYAVSGT	R	A	F	L	R	R	5	1	2	4	0	3	2	2	1	3	5	0	0	3	4	2	3	0	0	2	0	0	42	0	4520.29	193513	193513	28	69	yes	yes	4	3.6936e-11	76.921	1	1	4	1	44508000	2947200	1033500
GGGGGGYGSGGSSYGSGGGSYGSGGGGGGGR	SVSTSHTTISGGGSRGGGGGGYGSGGSSYG	GGGSYGSGGGGGGGRGSYGSGGSSYGSGGG	R	G	G	G	R	G	0	1	0	0	0	0	0	21	0	0	0	0	0	0	0	6	0	0	3	0	0	0	31	0	2382.94	CON__P04264	CON__P04264	519	549	yes	yes	2;3	9.1758e-111	226.44	2	2	2	2	44089000	9573000	10169000
ALAHIAELPAPLPK	SKYTGNRTYADLAIKALAHIAELPAPLPKL	KALAHIAELPAPLPKLAAQGIDPRTGEFVG	K	A	L	P	K	L	4	0	0	0	0	0	1	0	1	1	3	1	0	0	3	0	0	0	0	0	0	0	14	0	1439.85	194179	194179	213	226	yes	yes	2;3	0.0029383	56.956	1		1	1	44001000	18955000	0
GIPFAEPPVGPLR	GTFRGFSSGGIDQWRGIPFAEPPVGPLRFK	WRGIPFAEPPVGPLRFKAPVPITGDPDAAK	R	G	I	L	R	F	1	1	0	0	0	0	1	2	0	1	1	0	0	1	4	0	0	0	0	1	0	0	13	0	1348.75	217832	217832	49	61	yes	yes	2	1.033e-08	128.28	1	1	1	1	43910000	12887000	13436000
SSYFLSR	PALRYIVAGGGTQLRSSYFLSRFSRPADLI	AGGGTQLRSSYFLSRFSRPADLISEFLNDF	R	S	S	S	R	F	0	1	0	0	0	0	0	0	0	0	1	0	0	1	0	3	0	0	1	0	0	0	7	0	858.424	220085	220085	306	312	yes	yes	2	0.011025	106.43	1	1	1		43838000	12741000	18322000
TRLEQEIATYR	MEQQNQEYKILLDVKTRLEQEIATYRRLLE	LDVKTRLEQEIATYRRLLEGEDAHLSSSQF	K	T	R	Y	R	R	1	2	0	0	0	1	2	0	0	1	1	0	0	0	0	0	2	0	1	0	0	0	11	1	1378.72	CON__P08779;CON__Q9Z2K1;CON__Q3ZAW8;CON__A2A4G1;CON__Q9D312;CON__P02533;CON__Q04695;CON__ENSEMBL:ENSP00000377550;CON__P13646-1;CON__P35900;CON__Q61782	CON__P02533	406	416	no	no	2;3	5.7264e-15	162	2	2	2	2	43815000	15692000	7546200
LLEGEDAHLSSQQASGQSYSSR	DVKTRLEQEIATYRRLLEGEDAHLSSQQAS	HLSSQQASGQSYSSREVFTSSSSSSSRQTR	R	L	L	S	R	E	2	1	0	1	0	3	2	2	1	0	3	0	0	0	0	6	0	0	1	0	0	0	22	0	2349.08	CON__P08779	CON__P08779	420	441	yes	yes	3	5.3366e-138	276.79	1	1	1	1	43814000	12778000	17903000
DGNGHGTHVAGTAAGSQFGVAK	GRAAWGETFGPYADRDGNGHGTHVAGTAAG	HVAGTAAGSQFGVAKSANVFAVKVLSDQGS	R	D	G	A	K	S	4	0	1	1	0	1	0	6	2	0	0	1	0	1	0	1	2	0	0	2	0	0	22	0	2037.96	194648	194648	175	196	yes	yes	3;4	2.4514e-25	142.62	2	1	1	2	43172000	24122000	0
ISLPNQLQR	GDFDPAVHGFDGMTRISLPNQLQRDFDARF	FDGMTRISLPNQLQRDFDARFIKAADELGG	R	I	S	Q	R	D	0	1	1	0	0	2	0	0	0	1	2	0	0	0	1	1	0	0	0	0	0	0	9	0	1067.61	190928	190928	185	193	yes	yes	2	0.0045936	101.64	1	1	1	1	42937000	11004000	10900000
DTSFMNDNWR	CGFLKLSRLYYTNTKDTSFMNDNWRTAIDQ	YTNTKDTSFMNDNWRTAIDQIFRVINEQSQ	K	D	T	W	R	T	0	1	2	2	0	0	0	0	0	0	0	0	1	1	0	1	1	1	0	0	0	0	10	0	1284.52	227791	227791	225	234	yes	yes	2	4.1726e-07	144.12	1	2	1	2	42853000	4224700	19075000
SLYGLGGSK	GGLGGACGGAGFGSRSLYGLGGSKRISIGG	AGFGSRSLYGLGGSKRISIGGGSCAISGGY	R	S	L	S	K	R	0	0	0	0	0	0	0	3	0	0	2	1	0	0	0	2	0	0	1	0	0	0	9	0	880.465	CON__P02538;CON__P04259;CON__P48668	CON__P02538	60	68	no	no	2	0.010299	78.149	1	1	1	1	41707000	16584000	7918400
YEELQVTVGR	AQRSKEEAEALYHSKYEELQVTVGRHGDSL	LYHSKYEELQVTVGRHGDSLKEIKIEISEL	K	Y	E	G	R	H	0	1	0	0	0	1	2	1	0	0	1	0	0	0	0	0	1	0	1	2	0	0	10	0	1192.61	CON__P35908v2;CON__P35908	CON__P35908v2	375	384	yes	no	2	1.0062e-06	143.04	3	3	2	2	41494000	13097000	7228300
IMWHAADLQDR	YLGGTCVNVGCVPKKIMWHAADLQDRLNHH	VPKKIMWHAADLQDRLNHHYPGYKFNGIAN	K	I	M	D	R	L	2	1	0	2	0	1	0	0	1	1	1	0	1	0	0	0	0	1	0	0	0	0	11	0	1354.65	141355	141355	61	71	yes	yes	2;3	0.0009092	68.44	3	2	2	1	40924000	11642000	12917000
ELGYIPHDTFSPGGANTK	SPNWNLQGRQAGVWKELGYIPHDTFSPGGA	YIPHDTFSPGGANTKQVSRTLEHAFNDFSI	K	E	L	T	K	Q	1	0	1	1	0	0	1	3	1	1	1	1	0	1	2	1	2	0	1	0	0	0	18	0	1902.91	191588	191588	492	509	yes	yes	3	0.002726	49.517	1	1	1	1	40810000	10647000	10571000
DAVGFAESA	DVFLRRYYTVYDLGRDAVGFAESA______	VYDLGRDAVGFAESA_______________	R	D	A	S	A	-	3	0	0	1	0	0	1	1	0	0	0	0	0	1	0	1	0	0	0	1	0	0	9	0	865.382	192052	192052	405	413	yes	yes	1	1.1845e-12	165.11	1	1	1	1	40261000	8575200	11602000
TSTVGNHVYLADFDSNR	SWLTAIDSSIKTLLRTSTVGNHVYLADFDS	TVGNHVYLADFDSNRRIRHVGSHLACFDGG	R	T	S	N	R	R	1	1	2	2	0	0	0	1	1	0	1	0	0	1	0	2	2	0	1	2	0	0	17	0	1894.88	194179	194179	289	305	yes	yes	3	6.7679e-11	114.29	1	1	1	1	40233000	9702900	10264000
GGQPRPQFSMGK	SIGNDVSHRGWQVDRGGQPRPQFSMGKGAD	VDRGGQPRPQFSMGKGADGWAPWGPALVHP	R	G	G	G	K	G	0	1	0	0	0	2	0	3	0	0	0	1	1	1	2	1	0	0	0	0	0	0	12	1	1288.63	211605	211605	184	195	yes	yes	2;3	0.00019162	105.98	2	1	3	1	40189000	7557300	5297400
DVDAAYMNK	NKRTAAENEFVTLKKDVDAAYMNKVELQAK	FVTLKKDVDAAYMNKVELQAKADTLTDEIN	K	D	V	N	K	V	2	0	1	2	0	0	0	0	0	0	0	1	1	0	0	0	0	0	1	1	0	0	9	0	1025.45	CON__P02538;CON__O95678;CON__Q6IME9;CON__Q14CN4-1;CON__P04259;CON__P13647;CON__P48668	CON__P02538	273	281	no	no	2	0.00051632	89.296	1	1	2	1	39826000	12221000	9679000
LGPLGFPQGQEADDKK	AARGTPLIFVNFNYRLGPLGFPQGQEADDK	GPLGFPQGQEADDKKALNLAIKDEIAALEW	R	L	G	K	K	A	1	0	0	2	0	2	1	3	0	0	2	2	0	1	2	0	0	0	0	0	0	0	16	1	1698.86	209388	209388	156	171	yes	yes	2;3	6.3128e-12	127.75	1	1		1	39715000	22475000	1429600
FNGGPETPFAVVNVEQGKR	IIPVQDSGLINGKGRFNGGPETPFAVVNVE	PETPFAVVNVEQGKRYRFRVIAISCRPFFT	R	F	N	K	R	Y	1	1	2	0	0	1	2	3	0	0	0	1	0	2	2	0	1	0	0	3	0	0	19	1	2045.03	139148	139148	201	219	yes	yes	3	6.0997e-27	152.04		1	1	1	39079000	0	7947700
TNSLLSTPR	SAWVLDSPSLSVNGKTNSLLSTPRNIIFDS	LSVNGKTNSLLSTPRNIIFDSGTSNILFST	K	T	N	P	R	N	0	1	1	0	0	0	0	0	0	0	2	0	0	0	1	2	2	0	0	0	0	0	9	0	987.535	192428	192428	250	258	yes	yes	2	8.6844e-19	181.55	1	1	1	1	38491000	9822700	11040000
QLESYNVSNAK	QEYYGVPERDQARERQLESYNVSNAKGRNF	ARERQLESYNVSNAKGRNFAVKYTITGGNH	R	Q	L	A	K	G	1	0	2	0	0	1	1	0	0	0	1	1	0	0	0	2	0	0	1	1	0	0	11	0	1251.61	75698	75698	109	119	yes	yes	2	1.166e-21	187.22	1	1	1	1	38398000	7027000	7596000
TDIQGFSK	VHIAKTVAEDFENLKTDIQGFSKDFMAYIE	EDFENLKTDIQGFSKDFMAYIEEQKQELTE	K	T	D	S	K	D	0	0	0	1	0	1	0	1	0	1	0	1	0	1	0	1	1	0	0	0	0	0	8	0	894.445	192949	192949	160	167	yes	yes	2	0.001872	125.81	1		1	1	38211000	15382000	0
TQVTGFSVENQGGSSATVIDPNSASTVVGATVTSK	______________________________	PNSASTVVGATVTSKLFTMNGTYKLRGLPS	M	T	Q	S	K	L	3	0	2	1	0	2	1	4	0	1	0	1	0	1	1	6	6	0	0	6	0	0	35	0	3395.67	145028	145028	2	36	yes	yes	3;4	1.7454e-70	190.72	1	1	3	1	38124000	12301000	3338400
QEIAEINR	QVTAGRHGDDLRNTKQEIAEINRMIQRLRS	DDLRNTKQEIAEINRMIQRLRSEIDHVKKQ	K	Q	E	N	R	M	1	1	1	0	0	1	2	0	0	2	0	0	0	0	0	0	0	0	0	0	0	0	8	0	971.504	CON__P02538;CON__P04259;CON__P48668	CON__P02538	379	386	no	no	2	4.6781e-12	169.06	1	1	1	1	37859000	15555000	9455000
GQAAVIWDLDSGDSAGASVASQK	YGEYNNLVLDAAGIRGQAAVIWDLDSGDSA	LDSGDSAGASVASQKSEYDDAVDRHPNTIL	R	G	Q	Q	K	S	5	0	0	3	0	2	0	3	0	1	1	1	0	0	0	4	0	1	0	2	0	0	23	0	2232.07	194656	194656	158	180	yes	yes	2;3	1.874e-137	278.39	2	1	2	2	37689000	6526400	2866800
AQWNDLLGR	EIPDFDFEKVHSDARAQWNDLLGRVQVDAT	VHSDARAQWNDLLGRVQVDATGVSKDTVQL	R	A	Q	G	R	V	1	1	1	1	0	1	0	1	0	0	2	0	0	0	0	0	0	1	0	0	0	0	9	0	1071.55	191588	191588	328	336	yes	yes	2	0.0079605	84.227	1	1	1	1	37350000	11106000	9768100
NIGQTAVSIDENFR	LEEPGTVAKFSEACKNIGQTAVSIDENFRI	KNIGQTAVSIDENFRIVQKGFATIVEKYGK	K	N	I	F	R	I	1	1	2	1	0	1	1	1	0	2	0	0	0	1	0	1	1	0	0	1	0	0	14	0	1562.77	192949	192949	41	54	yes	yes	2	3.0046e-05	101.71		1	1	1	37268000	0	14619000
YTFPAGTDHPR	IQVELTATRRTALHRYTFPAGTDHPRILVD	ALHRYTFPAGTDHPRILVDITNDGQRSSTD	R	Y	T	P	R	I	1	1	0	1	0	0	0	1	1	0	0	0	0	1	2	0	2	0	1	0	0	0	11	0	1260.59	191588	191588	177	187	yes	yes	3	8.8028e-05	96.229	1	1	1	1	36933000	10303000	11032000
YEELQVTAGR	AQRSRAEAESWYQTKYEELQVTAGRHGDDL	WYQTKYEELQVTAGRHGDDLRNTKQEIAEI	K	Y	E	G	R	H	1	1	0	0	0	1	2	1	0	0	1	0	0	0	0	0	1	0	1	1	0	0	10	0	1164.58	CON__P02538;CON__O95678;CON__P04259;CON__P48668	CON__P02538	360	369	no	no	2	0.0071402	74.165	1				36774000	36774000	0
QAIAATEITISR	RISSDYAAIVALSVRQAIAATEITISRNSN	SVRQAIAATEITISRNSNGSFNVNDIIIFM	R	Q	A	S	R	N	3	1	0	0	0	1	1	0	0	3	0	0	0	0	0	1	2	0	0	0	0	0	12	0	1272.7	220085	220085	362	373	yes	yes	2	1.4594e-12	151.15	1	1	1	1	36330000	8763800	9532500
YAASPTGSLR	SLSNQTGNIEFLGIRYAASPTGSLRWRGPQ	FLGIRYAASPTGSLRWRGPQLPQKMPGIQK	R	Y	A	L	R	W	2	1	0	0	0	0	0	1	0	0	1	0	0	0	1	2	1	0	1	0	0	0	10	0	1021.52	115910	115910	52	61	yes	yes	2	1.6654e-08	126.41	1	1	1	1	36292000	0	16136000
ESVPVSSALPNALQVDFPNGR	NAWQAVNGASLRVIRESVPVSSALPNALQV	SALPNALQVDFPNGRSGGVGFANTGFGGIK	R	E	S	G	R	S	2	1	2	1	0	1	1	1	0	0	2	0	0	1	3	3	0	0	0	3	0	0	21	0	2196.12	194576	194576	94	114	yes	yes	2;3	3.466e-14	122.93	2	2	2	2	36182000	9524400	6761000
YSGGPTSPLAIVNVEAGK	SFPAEEATLINGLGRYSGGPTSPLAIVNVE	GPTSPLAIVNVEAGKRYRFRLVSISCDPFY	R	Y	S	G	K	R	2	0	1	0	0	0	1	3	0	1	1	1	0	0	2	2	1	0	1	2	0	0	18	0	1758.92	184993	184993	198	215	yes	yes	2;3	1.0143e-06	95.651	2	4	4	1	36111000	4971600	9174800
GPGFQVSDFESNR	QHSTCGGKTQPCHGRGPGFQVSDFESNRII	GRGPGFQVSDFESNRIIGNMQFEAARTIMN	R	G	P	N	R	I	0	1	1	1	0	1	1	2	0	0	0	0	0	2	1	2	0	0	0	1	0	0	13	0	1438.65	192931	192931	350	362	yes	yes	2	3.0888e-07	117.09	1	1	1	1	36005000	8370100	10602000
VYQTDPNAFFR	______________________________	ITIRVYQTDPNAFFRRVEQTCWKYANGCTW	R	V	Y	F	R	R	1	1	1	1	0	1	0	0	0	0	0	0	0	2	1	0	1	0	1	1	0	0	11	0	1356.65	194894	194894	9	19	yes	yes	2	3.571e-07	141.48	1	1	1		35967000	10274000	11931000
VINEQSQATFDK	FMNDNWRTAIDQIFRVINEQSQATFDKDFN	IFRVINEQSQATFDKDFNFISFYNWTGGNG	R	V	I	D	K	D	1	0	1	1	0	2	1	0	0	1	0	1	0	1	0	1	1	0	0	1	0	0	12	0	1378.67	227791	227791	243	254	yes	yes	2	5.4048e-10	143.96	1	1	1	1	35939000	9771500	9514400
ITDFVDVTVVGIVEDIKTPEDRDEAVIELNAIAGQK	ILWAGRTSATHGVSRITDFVDVTVVGIVED	RDEAVIELNAIAGQKSKPVDGFPGATRRLD	R	I	T	Q	K	S	3	1	1	5	0	1	4	2	0	5	1	2	0	1	1	0	3	0	0	6	0	0	36	2	3911.04	192945	192945	90	125	yes	yes	4	1.2812e-15	82.765	3	4	2	2	35722000	7568300	10849000
AYVEQNALFDAYDFVIAGGGTAGLALASR	TTSARINYHRHVVSRAYVEQNALFDAYDFV	VIAGGGTAGLALASRLSANPNYTVLVIEAG	R	A	Y	S	R	L	7	1	1	2	0	1	1	4	0	1	3	0	0	2	0	1	1	0	2	2	0	0	29	0	2959.47	205329	205329	29	57	yes	yes	3	9.7194e-40	153.27	1		1	1	35351000	6875600	0
VLYDAEISQIHQSVTDTNVILSMDNSR	QSKVDLLNQEIEFLKVLYDAEISQIHQSVT	SVTDTNVILSMDNSRNLDLDSIIAEVKAQY	K	V	L	S	R	N	1	1	2	3	0	2	1	0	1	3	2	0	1	0	0	4	2	0	1	3	0	0	27	0	3047.49	CON__P35908v2;CON__P35908	CON__P35908v2	315	341	yes	no	3	2.4109e-30	130.12	2	1	3	1	35339000	10185000	6076800
TFNFDLVNTR	VLVAACISSVLADTKTFNFDLVNTRLAPDG	LADTKTFNFDLVNTRLAPDGFERDTVVING	K	T	F	T	R	L	0	1	2	1	0	0	0	0	0	0	1	0	0	2	0	0	2	0	0	1	0	0	10	0	1225.61	139148	139148	23	32	yes	yes	2	2.2268e-45	200.6	30	16	17	33	35335000	8661500	11443000
SFSTASAITPSVSR	MSRQSSVSFRSGGSRSFSTASAITPSVSRT	RSFSTASAITPSVSRTSFTSVSRSGGGGGG	R	S	F	S	R	T	2	1	0	0	0	0	0	0	0	1	0	0	0	1	1	5	2	0	0	1	0	0	14	0	1409.72	CON__P13647	CON__P13647	16	29	no	no	2	1.1225e-05	108.35	1	1	1	1	35159000	12191000	7215100
NYSPYYNTIDDLKDQIVDLTVGNNK	IQDWYDKKGPAAIQKNYSPYYNTIDDLKDQ	DLKDQIVDLTVGNNKTLLDIDNTRMTLDDF	K	N	Y	N	K	T	0	0	4	4	0	1	0	1	0	2	2	2	0	0	1	1	2	0	3	2	0	0	25	1	2901.4	CON__P35527	CON__P35527	200	224	yes	yes	3	1.9339e-13	102.94	1	2	1	1	34842000	1682600	2385300
DASNNFFSPDVDWLEPPVEK	LDPFAQLLYNPVQWRDASNNFFSPDVDWLE	FFSPDVDWLEPPVEKVINGHKDAFSQQLGQ	R	D	A	E	K	V	1	0	2	3	0	0	2	0	0	0	1	1	0	2	3	2	0	1	0	2	0	0	20	0	2305.05	190790	190790	495	514	yes	yes	2;3	3.7791e-19	136.17	4	5	4	3	34539000	6495100	2528000
EYQELMNVK	DALQKAKQDLARLLKEYQELMNVKLALDVE	LARLLKEYQELMNVKLALDVEIATYRKLLE	K	E	Y	V	K	L	0	0	1	0	0	1	2	0	0	0	1	1	1	0	0	0	0	0	1	1	0	0	9	0	1152.55	CON__P02538;CON__P05787;CON__H-INV:HIT000292931;CON__P04259;CON__P48668	CON__P02538	447	455	no	no	2	0.00027165	126.28	1	1	1		34409000	27311000	2992400
PTIASMSLGGGASSSLDSAVASLTSR	SGLNFVGQRAASSGRPTIASMSLGGGASSS	ASSSLDSAVASLTSRGVHVTVAAGNDNANA	R	P	T	S	R	G	4	1	0	1	0	0	0	3	0	1	3	0	1	0	1	8	2	0	0	1	0	0	26	0	2422.2	194648	194648	234	259	yes	yes	3	3.1115e-30	130.16	1	2	2	2	34361000	6856500	9161600
YEIPESVFPR	KDRIHMKIVDANSSRYEIPESVFPRPSSQA	ANSSRYEIPESVFPRPSSQAVSPDSASIQF	R	Y	E	P	R	P	0	1	0	0	0	0	2	0	0	1	0	0	0	1	2	1	0	0	1	1	0	0	10	0	1235.62	190944	190944	89	98	yes	yes	2	0.00012075	123.98	1	1	1	1	34245000	10290000	10066000
DGQLVQGAVTAVGTGNTPLDK	ALSPLRDAGHLTTFKDGQLVQGAVTAVGTG	GAVTAVGTGNTPLDKVLAATPRDLFYDAHI	K	D	G	D	K	V	2	0	1	2	0	2	0	4	0	0	2	1	0	0	1	0	3	0	0	3	0	0	21	0	2040.05	194383	194383	140	160	yes	yes	2;3	5.1989e-57	208.38	2	1	2	1	34206000	11226000	6918000
RLGATVVDPADIPSAEEIVR	PSINVAFEQALNVIRRLGATVVDPADIPSA	VVDPADIPSAEEIVRSNNETVVLDTEFKVQ	R	R	L	V	R	S	3	2	0	2	0	0	2	1	0	2	1	0	0	0	2	1	1	0	0	3	0	0	20	1	2107.13	151641	151641	214	233	yes	yes	3	2.5747e-05	75.224	1	1	1	1	34119000	5672800	10563000
SLYNLGGSK	VSLAGACGVGGYGSRSLYNLGGSKRISIST	GGYGSRSLYNLGGSKRISISTSGGSFRNRF	R	S	L	S	K	R	0	0	1	0	0	0	0	2	0	0	2	1	0	0	0	2	0	0	1	0	0	0	9	0	937.487	CON__P13647	CON__P13647	64	72	no	no	2	0.0089539	79.906	1	1	1	1	33360000	11132000	4607700
STSATAYLAR	GISWNQFTIDEHAERSTSATAYLARTGGNV	EHAERSTSATAYLARTGGNVHTLVNTFVKR	R	S	T	A	R	T	3	1	0	0	0	0	0	0	0	0	1	0	0	0	0	2	2	0	1	0	0	0	10	0	1039.53	217653	217653	242	251	yes	yes	2	7.5283e-06	131.03	1	1	1		33258000	10217000	13180000
YSGGPTSPLAIVNVEAGKR	SFPAEEATLINGLGRYSGGPTSPLAIVNVE	PTSPLAIVNVEAGKRYRFRLVSISCDPFYT	R	Y	S	K	R	Y	2	1	1	0	0	0	1	3	0	1	1	1	0	0	2	2	1	0	1	2	0	0	19	1	1915.02	184993	184993	198	216	yes	yes	3	1.5516e-10	104.16	1			1	33203000	16008000	0
TLSNMSAAADQGVHDVNHSSK	FAHEDVVQKTVDDVRTLSNMSAAADQGVHD	AAADQGVHDVNHSSKTLAERYKDDITALAV	R	T	L	S	K	T	3	0	2	2	0	1	0	1	2	0	1	1	1	0	0	4	1	0	0	2	0	0	21	0	2167.99	192945	192945	25	45	yes	yes	3;4	4.7109e-37	175.32	2	2	1	2	32913000	10259000	4221100
LRSEIDNVK	NSKIEISELNRVIQRLRSEIDNVKKQISNL	NRVIQRLRSEIDNVKKQISNLQQSISDAEQ	R	L	R	V	K	K	0	1	1	1	0	0	1	0	0	1	1	1	0	0	0	1	0	0	0	1	0	0	9	1	1072.59	CON__P04264	CON__P04264	408	416	no	no	2	0.047853	87.639			1		32910000	0	0
GLAMGQEHVGK	INAATTFNRKLIRARGLAMGQEHVGKGVHV	IRARGLAMGQEHVGKGVHVALGPMMNMGRV	R	G	L	G	K	G	1	0	0	0	0	1	1	3	1	0	1	1	1	0	0	0	0	0	0	1	0	0	11	0	1125.56	195052	195052	236	246	yes	yes	2	0.00043128	97.965	1	1	1	1	32904000	9426100	10060000
LFTMNGTYK	PNSASTVVGATVTSKLFTMNGTYKLRGLPS	ATVTSKLFTMNGTYKLRGLPSTGGTVEVDV	K	L	F	Y	K	L	0	0	1	0	0	0	0	1	0	0	1	1	1	1	0	0	2	0	1	0	0	0	9	0	1073.52	145028	145028	37	45	yes	yes	2	0.020408	58.981			1		32873000	0	0
GFDQQTVVGADTPR	SDAHRYIFMLWNQPRGFDQQTVVGADTPRG	RGFDQQTVVGADTPRGSFNVSEFARAVGLG	R	G	F	P	R	G	1	1	0	2	0	2	0	2	0	0	0	0	0	1	1	0	2	0	0	2	0	0	14	0	1489.72	137057	137057	162	175	yes	yes	2	8.8011e-28	147.26	1	1	1	1	32368000	0	10891000
VPSAITVGATIISDSR	AGNSNADASNFSPARVPSAITVGATIISDS	PSAITVGATIISDSRTSPSNFGSVIDVFAP	R	V	P	S	R	T	2	1	0	1	0	0	0	1	0	3	0	0	0	0	1	3	2	0	0	2	0	0	16	0	1585.87	120844	120844	282	297	yes	yes	2;3	8.4184e-23	157.56	2	2	2	2	31798000	7128800	9158000
TITFATGGGVDPVIGDNYQLTLR	DPTKSSTFVDGGAIRTITFATGGGVDPVIG	GVDPVIGDNYQLTLRNGTDTVSIGGLSAPD	R	T	I	L	R	N	1	1	1	2	0	1	0	4	0	2	2	0	0	1	1	0	4	0	1	2	0	0	23	0	2407.24	192428	192428	116	138	yes	yes	2;3	7.734e-106	252.73	1		5	3	31623000	1463100	0
VDLLNQEIEFLK	DVDNAYMIKVELQSKVDLLNQEIEFLKVLY	QSKVDLLNQEIEFLKVLYDAEISQIHQSVT	K	V	D	L	K	V	0	0	1	1	0	1	2	0	0	1	3	1	0	1	0	0	0	0	0	1	0	0	12	0	1459.79	CON__P35908v2;CON__P35908	CON__P35908v2	303	314	yes	no	2	2.9455e-34	208.33	11	2	1	4	31464000	13199000	6487400
DNAVTSLTK	VSGVSLNLPKMLEAKDNAVTSLTKGIEFLF	KMLEAKDNAVTSLTKGIEFLFKANKVDYIK	K	D	N	T	K	G	1	0	1	1	0	0	0	0	0	0	1	1	0	0	0	1	2	0	0	1	0	0	9	0	947.492	193748	193748	127	135	yes	yes	2	0.003454	111.39	1	1	1	1	31311000	7780000	7475100
FMQTISQQR	GDGVQSLPVPLSTGKFMQTISQQRGGFRFM	PLSTGKFMQTISQQRGGFRFMTIVSHSDGQ	K	F	M	Q	R	G	0	1	0	0	0	3	0	0	0	1	0	0	1	1	0	1	1	0	0	0	0	0	9	0	1137.56	68812	68812	137	145	yes	yes	2	3.0005e-27	198.07	2	2	1	2	31266000	11322000	4635100
YGIDAVNVGDEGGFAPNVSGADEALELLSEAIK	GTETYHTLKKVISAKYGIDAVNVGDEGGFA	SGADEALELLSEAIKKAGYEGKIKIALDVA	K	Y	G	I	K	K	5	0	2	3	0	0	4	5	0	2	3	1	0	1	1	2	0	0	1	3	0	0	33	0	3319.61	189297	189297	201	233	yes	yes	3	2.7505e-28	117.6	1		1	1	31263000	4453500	0
KEVIVSGGVINSPQILMNSGIGGR	FATDADSPKIQLRAKKEVIVSGGVINSPQI	INSPQILMNSGIGGREVLGANGIDTLVDNP	K	K	E	G	R	E	0	1	2	0	0	1	1	5	0	4	1	1	1	0	1	3	0	0	0	3	0	0	24	1	2424.32	230189	230189	298	321	yes	yes	3	7.8226e-19	113.82	1	1	3	1	31141000	5399000	4599600
AFIVADASNPDDR	LAQTDTGLHMRQRSRAFIVADASNPDDRIV	SRAFIVADASNPDDRIVFINADIAMGDTGV	R	A	F	D	R	I	3	1	1	3	0	0	0	0	0	1	0	0	0	1	1	1	0	0	0	1	0	0	13	0	1389.65	192931	192931	98	110	yes	yes	2	1.0268e-09	136.96	1	1		1	31025000	10424000	13785000
LLEGEDAHLTQYK	DVKTRLEQEIATYRRLLEGEDAHLTQYKKE	RRLLEGEDAHLTQYKKEPVTTRQVRTIVEE	R	L	L	Y	K	K	1	0	0	1	0	1	2	1	1	0	3	1	0	0	0	0	1	0	1	0	0	0	13	0	1515.76	CON__Q04695	CON__Q04695	387	399	no	no	2;3	3.0462e-07	117.25	2	1			30889000	26433000	4455500
ETSVVADYTK	HRSLRQGAALATAIRETSVVADYTKQADNL	ATAIRETSVVADYTKQADNLLCFMQSYWNT	R	E	T	T	K	Q	1	0	0	1	0	0	1	0	0	0	0	1	0	0	0	1	2	0	1	2	0	0	10	0	1111.54	192455	192455	230	239	yes	yes	2	0.0014338	101.65	1	1	1	1	30727000	9654500	7730800
SSPPASVYDNPGLPFDR	LFRAGIGESATGPFKSSPPASVYDNPGLPF	PPASVYDNPGLPFDRLLTSTGCQGNSTPVD	K	S	S	D	R	L	1	1	1	2	0	0	0	1	0	0	1	0	0	1	4	3	0	0	1	1	0	0	17	0	1817.86	217832	217832	247	263	yes	yes	2	8.9445e-23	154.72	1	1	1	1	30617000	8611200	9815700
TPEDRDEAVIELNAIAGQK	DFVDVTVVGIVEDIKTPEDRDEAVIELNAI	RDEAVIELNAIAGQKSKPVDGFPGATRRLD	K	T	P	Q	K	S	3	1	1	2	0	1	3	1	0	2	1	1	0	0	1	0	1	0	0	1	0	0	19	1	2068.04	192945	192945	107	125	yes	yes	3	6.9238e-14	114.34	1	1	1	1	30597000	2842500	1927000
ADLEMQIESLTEELAYLK	INGLRRVLDELTLTKADLEMQIESLTEELA	EMQIESLTEELAYLKKNHEEEMKDLRNVST	K	A	D	L	K	K	2	0	0	1	0	1	4	0	0	1	4	1	1	0	0	1	1	0	1	0	0	0	18	0	2095.04	CON__P13645	CON__P13645	267	284	yes	yes	2;3	2.622e-39	189.81	1	1	3	1	30385000	4787000	893350
SQWVSGDTSTTR	YHLGDITFRARQVGRSQWVSGDTSTTRRKL	VGRSQWVSGDTSTTRRKLTPLSVSGNTLAA	R	S	Q	T	R	R	0	1	0	1	0	1	0	1	0	0	0	0	0	0	0	3	3	1	0	1	0	0	12	0	1323.61	181949	181949	88	99	yes	yes	2	1.0421e-06	119.34	1	1	1	1	30338000	6152900	7734100
ITNGLQDLSAR	TKKNDHEFDTSLGEKITNGLQDLSARFHLD	LGEKITNGLQDLSARFHLDTVFGTAPQDYL	K	I	T	A	R	F	1	1	1	1	0	1	0	1	0	1	2	0	0	0	0	1	1	0	0	0	0	0	11	0	1186.63	193901	193901	374	384	yes	yes	2	6.9737e-05	114.4	1	1	1	1	30133000	6471800	7120000
DMNNPQVVVR	GEGWSTIAGKGSAFRDMNNPQVVVRVGASG	GSAFRDMNNPQVVVRVGASGSQGVVEITDM	R	D	M	V	R	V	0	1	2	1	0	1	0	0	0	0	0	0	1	0	1	0	0	0	0	3	0	0	10	0	1170.58	183321	183321	492	501	yes	yes	2	0.00055936	103.56	1	1	1	1	30022000	6052200	7774700
GIGPTPPTDPVLYR	AQALSEIGDHWWPNRGIGPTPPTDPVLYRL	RGIGPTPPTDPVLYRLYEAVLVYGTPIKAV	R	G	I	Y	R	L	0	1	0	1	0	0	0	2	0	1	1	0	0	0	4	0	2	0	1	1	0	0	14	0	1481.79	191234	191234	89	102	yes	yes	2	2.9155e-13	138.22	1		1	1	29956000	13291000	0
AGIGQSATGPFK	VAAHFIYPSEKTLFRAGIGQSATGPFKSSP	LFRAGIGQSATGPFKSSPPPSVYDKPGKSF	R	A	G	F	K	S	2	0	0	0	0	1	0	3	0	1	0	1	0	1	1	1	1	0	0	0	0	0	12	0	1132.59	191068	191068	236	247	yes	yes	2	4.2233e-13	112.3	2	1	1	1	29932000	0	8172900
GFTAGTGWDPVTGLGTPDFLR	FNDIRAGTNPGCGTRGFTAGTGWDPVTGLG	GWDPVTGLGTPDFLRLQGLI__________	R	G	F	L	R	L	1	1	0	2	0	0	0	5	0	0	2	0	0	2	2	0	4	1	0	1	0	0	21	0	2164.06	193429	193429	558	578	yes	yes	2	2.0357e-80	228.03	1	1	1	1	29826000	4023200	5260300
ADAAGQDSWIR	ELRKFFDVVVVTASRADAAGQDSWIRRLTC	TASRADAAGQDSWIRRLTCFVQHVHNKSPH	R	A	D	I	R	R	3	1	0	2	0	1	0	1	0	1	0	0	0	0	0	1	0	1	0	0	0	0	11	0	1188.55	195272	195272	83	93	yes	yes	2	0.00336	74.533	1	1	1	1	29782000	7977200	7904400
SLIAENVENALVR				S	L	V	R		2	1	2	0	0	0	2	0	0	1	2	0	0	0	0	1	0	0	0	2	0	0	13	0	1426.78		REV__197797			yes	yes	2	0.0035198	74.376	1		1	1	29404000	13109000	0
DVVNPTITEPHDGTVWVVGEK	SLLLSAVLGFPLAQRDVVNPTITEPHDGTV	ITEPHDGTVWVVGEKEMVTWKTDNFPPDSQ	R	D	V	E	K	E	0	0	1	2	0	0	2	2	1	1	0	1	0	0	2	0	3	1	0	5	0	0	21	0	2291.14	193549	193549	25	45	yes	yes	3	3.9389e-11	106.03	1	1	1	1	29247000	5796700	7572900
VYLAPLGTLLTLDAGAFSTVAFDPSTK	SPAIRVEVKDSIRRRVYLAPLGTLLTLDAG	DAGAFSTVAFDPSTKQVEVTITAAPDGVSS	R	V	Y	T	K	Q	4	0	0	2	0	0	0	2	0	0	5	1	0	2	2	2	4	0	1	2	0	0	27	0	2767.47	180451	180451	787	813	yes	yes	3	2.223e-30	131.27	1		1	1	28731000	2664700	0
GTQSSTTQQSGSGNQFIFNFDASR	NNGSPTTGNNVITFKGTQSSTTQQSGSGNQ	SGSGNQFIFNFDASRQPSFQANLDAARTNA	K	G	T	S	R	Q	1	1	2	1	0	4	0	3	0	1	0	0	0	3	0	5	3	0	0	0	0	0	24	0	2564.15	74932	74932	274	297	yes	yes	3	5.0418e-05	58.802	1	1	1	1	28683000	5689000	6691100
MPAPGLELGR	______________________________	______________________________	-	M	P	G	R	A	1	1	0	0	0	0	1	2	0	0	2	0	1	0	2	0	0	0	0	0	0	0	10	0	1039.55	135011	135011	1	10	yes	yes	2	0.015212	58.981	1	2	1	1	28638000	4653900	12656000
NVAQFFMLDDGK	LPPVLVPQTPVNGSRNVAQFFMLDDGKTGV	GSRNVAQFFMLDDGKTGVLALGSFSDNSLD	R	N	V	G	K	T	1	0	1	2	0	1	0	1	0	0	1	1	1	2	0	0	0	0	0	1	0	0	12	0	1383.65	190790	190790	376	387	yes	yes	2	1.1433e-07	126.39	2	1	3	2	28620000	7723900	3402700
TLVNFAR	SSNVATAQNRTLFVKTLVNFARKYKLDGLD	QNRTLFVKTLVNFARKYKLDGLDFDWEYPG	K	T	L	A	R	K	1	1	1	0	0	0	0	0	0	0	1	0	0	1	0	0	1	0	0	1	0	0	7	0	819.46	211936	211936	141	147	yes	yes	2	0.01404	96.666	1	1	1	1	28437000	6832700	9157300
VIDEWTFGQFVDR	PWITPSIFDNTGDSRVIDEWTFGQFVDRST	SRVIDEWTFGQFVDRSTATNVLRNHWNTWI	R	V	I	D	R	S	0	1	0	2	0	1	1	1	0	1	0	0	0	2	0	0	1	1	0	2	0	0	13	0	1610.77	196962	196962	62	74	yes	yes	2	1.878e-25	183	1	2	1	1	28392000	6587700	7325900
IYTALVR	TLETDPNAQSTIDAKIYTALVRKFLSGYLA	AQSTIDAKIYTALVRKFLSGYLAGHSSDPS	K	I	Y	V	R	K	1	1	0	0	0	0	0	0	0	1	1	0	0	0	0	0	1	0	1	1	0	0	7	0	834.496	193599	193599	190	196	yes	yes	2	0.041175	78.994		1			28378000	0	28378000
SSQVTSVEGEKGQTLTVK	TLTPWMEKTGIKIHKSSQVTSVEGEKGQTL	VTSVEGEKGQTLTVKTNKGEQIDVDVVLWA	K	S	S	V	K	T	0	0	0	0	0	2	2	2	0	0	1	2	0	0	0	3	3	0	0	3	0	0	18	1	1876.97	141355	141355	246	263	yes	yes	3	7.7161e-07	94.387	1		1	1	28054000	4713200	0
DNAPPAVENEFANQLK	PHASELPMLLKLVTRDNAPPAVENEFANQL	NAPPAVENEFANQLKDFWINFANDLNPGSD	R	D	N	L	K	D	3	0	3	1	0	1	2	0	0	0	1	1	0	1	2	0	0	0	0	1	0	0	16	0	1755.84	217832	217832	434	449	yes	yes	2	1.2546e-37	186.27	1		1	1	27958000	11787000	0
FAGEPPAGQLR	HPEHIACPESTPWSRFAGEPPAGQLRLATP	PWSRFAGEPPAGQLRLATPSTVNFTANLIG	R	F	A	L	R	L	2	1	0	0	0	1	1	2	0	0	1	0	0	1	2	0	0	0	0	0	0	0	11	0	1141.59	188060	188060	283	293	yes	yes	2	0.0010767	89.698	1	1	1	1	27921000	7793800	6676700
TDFPLNGGIISMNTGHPK	EPNFCDDYTHVTENRTDFPLNGGIISMNTG	PLNGGIISMNTGHPKWSAAIFISTDADPDS	R	T	D	P	K	W	0	0	2	1	0	0	0	3	1	2	1	1	1	1	2	1	2	0	0	0	0	0	18	0	1897.94	190038	190038	51	68	yes	yes	3	2.2275e-06	89.049	1	2	2	1	27756000	8706200	2174900
LVFNEVDGGSLGGTK	TSSVSVVGFIGNGGKLVFNEVDGGSLGGTK	LVFNEVDGGSLGGTKLVSIDYINADFVFSN	K	L	V	T	K	L	0	0	1	1	0	0	1	4	0	0	2	1	0	1	0	1	1	0	0	2	0	0	15	0	1491.76	144304	144304	436	450	yes	yes	2	6.7313e-18	151.26	1	1	2	1	27737000	5351700	8702500
GAFVVRDPNDPHASLYDVDNDDTVITLADWYHTSAK	WYHSHYSTQYCDGLRGAFVVRDPNDPHASL	DTVITLADWYHTSAKELSGSFPAEEATLIN	R	G	A	A	K	E	4	1	2	7	0	0	0	1	2	1	2	1	0	1	2	2	3	1	2	4	0	0	36	1	4016.88	184993	184993	143	178	yes	yes	4;5	5.1836e-23	105.08	2		3	2	27634000	2453500	0
LLQDLMTK	TQHHYSGTFCSGGGKLLQDLMTKETIRSNL	FCSGGGKLLQDLMTKETIRSNLTSFASDAK	K	L	L	T	K	E	0	0	0	1	0	1	0	0	0	0	3	1	1	0	0	0	1	0	0	0	0	0	8	0	960.531	201919	201919	280	287	yes	yes	2	0.0034431	67.169	1	1	2	1	27596000	0	7894300
YFGDASASAEVIGATFITSDEPTGNFIIAADINSDGMMTLR	PSPKCAAPGKFMTDKYFGDASASAEVIGAT	IIAADINSDGMMTLRRAIYAGGVGAHGLHD	K	Y	F	L	R	R	6	1	2	4	0	0	2	4	0	5	1	0	2	3	1	4	4	0	1	1	0	0	41	0	4267.99	134879	134879	35	75	yes	yes	3	3.2799e-16	87.304	1		2	1	27566000	4644300	0
YDPTEIVR	VWIHGGQWTTGAGSRYDPTEIVRRSVFNKK	TTGAGSRYDPTEIVRRSVFNKKPIVFVSVN	R	Y	D	V	R	R	0	1	0	1	0	0	1	0	0	1	0	0	0	0	1	0	1	0	1	1	0	0	8	0	991.497	191068	191068	140	147	yes	yes	2	0.019802	76.774		1	1		27539000	0	11914000
QNSFFSSYR	ANAKITGSFQALGTRQNSFFSSYRAGADWT	QALGTRQNSFFSSYRAGADWTYVMGNFAQQ	R	Q	N	Y	R	A	0	1	1	0	0	1	0	0	0	0	0	0	0	2	0	3	0	0	1	0	0	0	9	0	1134.51	190790	190790	230	238	yes	yes	2	0.01741	74.464	1	1	1	1	27319000	6665400	7941300
SVIIHGLADFILIAEGTR	SALTVLPNVIEKSNRSVIIHGLADFILIAE	IHGLADFILIAEGTRIVLQNMTWNGKQGFQ	R	S	V	T	R	I	2	1	0	1	0	0	1	2	1	4	2	0	0	1	0	1	1	0	0	1	0	0	18	0	1924.08	79914	79914	357	374	yes	yes	3	1.7065e-11	118.55	4	4	3	2	27307000	4497100	3406300
GGANVLEQETAR	PFAAHIEKQLAKTLRGGANVLEQETARTQR	TLRGGANVLEQETARTQRVRSLKNLRVDES	R	G	G	A	R	T	2	1	1	0	0	1	2	2	0	0	1	0	0	0	0	0	1	0	0	1	0	0	12	0	1243.62	217231	217231	497	508	yes	yes	2	1.149e-09	142.92	1	1	1		27061000	9156100	9891000
MTGMPAEVIAR	APVDYINSHSKAILKMTGMPAEVIARGTEM	AILKMTGMPAEVIARGTEMHWYYIAESVDE	K	M	T	A	R	G	2	1	0	0	0	0	1	1	0	1	0	0	2	0	1	0	1	0	0	1	0	0	11	0	1174.58	178049	178049	44	54	yes	yes	2	0.0001152	95.775	1	1	1	1	26862000	6324600	9286600
KQISNLQQSISDAEQR	NRVIQRLRSEIDNVKKQISNLQQSISDAEQ	QISNLQQSISDAEQRGENALKDAKNKLNDL	K	K	Q	Q	R	G	1	1	1	1	0	4	1	0	0	2	1	1	0	0	0	3	0	0	0	0	0	0	16	1	1843.94	CON__P04264	CON__P04264	417	432	yes	yes	3	1.08e-10	114.29	1		1	1	26853000	7687000	0
TLLKDPDIAR	TFNSTAVEKVISDMKTLLKDPDIARLFENT	ISDMKTLLKDPDIARLFENTFPNTLDTTVR	K	T	L	A	R	L	1	1	0	2	0	0	0	0	0	1	2	1	0	0	1	0	1	0	0	0	0	0	10	1	1140.65	227791	227791	80	89	yes	yes	2	0.009947	107.95		1	1	1	26570000	0	10346000
AISGEPPIIR	DERNQFFFNVLDNMKAISGEPPIIRIGANS	LDNMKAISGEPPIIRIGANSEDHTNFNPDV	K	A	I	I	R	I	1	1	0	0	0	0	1	1	0	3	0	0	0	0	2	1	0	0	0	0	0	0	10	0	1051.6	201919	201919	72	81	yes	yes	2	0.0056364	78.192	1	1		1	26404000	8371400	11480000
GDGSLPSALTVLPNVIEK	DVTWSECSNVRVFPKGDGSLPSALTVLPNV	SLPSALTVLPNVIEKSNRSVIIHGLADFIL	K	G	D	E	K	S	1	0	1	1	0	0	1	2	0	1	3	1	0	0	2	2	1	0	0	2	0	0	18	0	1808.99	79914	79914	336	353	yes	yes	2	9.6019e-31	169.79	1			1	26217000	12776000	0
SPSAYLENPASER	LSLGNTTIPDGNINRSPSAYLENPASERAR	NRSPSAYLENPASERARYQFDQDKDMTLLR	R	S	P	E	R	A	2	1	1	0	0	0	2	0	0	0	1	0	0	0	2	3	0	0	1	0	0	0	13	0	1419.66	192931	192931	216	228	yes	yes	2	5.3832e-64	221.55		1	1	1	26012000	0	20080000
TDSATDIITNAFLTQQHDDIPFANAVANVAFK	VTERLNIEASAVKHRTDSATDIITNAFLTQ	DDIPFANAVANVAFKNNKIVSFGHSFVKPT	R	T	D	F	K	N	6	0	3	4	0	2	0	0	1	3	1	1	0	3	1	1	4	0	0	2	0	0	32	0	3447.69	74932	74932	98	129	yes	yes	3;4	3.8508e-46	151.02			3	1	26012000	0	0
TLEYAFEDFGIR	LDVSSTGRQTREGSRTLEYAFEDFGIRQVA	GSRTLEYAFEDFGIRQVAQLLGKEDDMARY	R	T	L	I	R	Q	1	1	0	1	0	0	2	1	0	1	1	0	0	2	0	0	1	0	1	0	0	0	12	0	1459.7	203798	203798	523	534	yes	yes	2	1.5729e-18	175.73	1	1	2	1	25957000	5911600	7851400
QDAPSFPTVNFDAFR	DDMATRIVAAWYFLRQDAPSFPTVNFDAFR	QDAPSFPTVNFDAFRVDDDSVNEHIDVQED	R	Q	D	F	R	V	2	1	1	2	0	1	0	0	0	0	0	0	0	3	2	1	1	0	0	1	0	0	15	0	1710.8	195052	195052	442	456	yes	yes	2	1.0419e-23	171.26	2	3	2	1	25760000	1159300	11218000
LCGNELTDDEVAVLEADFAAK	LLAASAAFASPSARRLCGNELTDDEVAVLE	TDDEVAVLEADFAAKKVDVSANRALAATIP	R	L	C	A	K	K	4	0	1	3	1	0	3	1	0	0	3	1	0	1	0	0	1	0	0	2	0	0	21	0	2279.06	134948	134948	25	45	yes	yes	2;3	1.4672e-36	176.25	2		2	2	25686000	1603000	0
FMAEVAQNHATK	DLGGENDSPSRELSRFMAEVAQNHATKMRV	LSRFMAEVAQNHATKMRVQSIWRPDRFLRS	R	F	M	T	K	M	3	0	1	0	0	1	1	0	1	0	0	1	1	1	0	0	1	0	0	1	0	0	12	0	1345.64	188444	188444	281	292	yes	yes	2;3	7.4375e-05	100.48	2	2	2	2	25524000	7876000	7656100
DLSISSTLAEQGFTIVHPIPEFSDISTLDAVLDK	LPVGFYTQFNGYLAKDLSISSTLAEQGFTI	PEFSDISTLDAVLDKMQEAGLYLMYDMRLT	K	D	L	D	K	M	2	0	0	4	0	1	2	1	1	4	4	1	0	2	2	5	3	0	0	2	0	0	34	0	3657.87	227535	227535	221	254	yes	yes	3;4	7.1699e-37	139.91	1		2	1	25293000	1081300	0
GASLSDTVNSANTLR	GFLKTDKLQLLVPDRGASLSDTVNSANTLR	GASLSDTVNSANTLRSLTLTLTSSSTGSGG	R	G	A	L	R	S	2	1	2	1	0	0	0	1	0	0	2	0	0	0	0	3	2	0	0	1	0	0	15	0	1504.75	188060	188060	77	91	yes	yes	2	8.6454e-40	199.43	1	1	1	1	25293000	6002200	5776100
LGENPNWK	IVAGGGTAGAVVAARLGENPNWKVLVVEAG	GAVVAARLGENPNWKVLVVEAGPSNEDVFA	R	L	G	W	K	V	0	0	2	0	0	0	1	1	0	0	1	1	0	0	1	0	0	1	0	0	0	0	8	0	956.472	183646	183646	74	81	yes	yes	2	4.9713e-05	143.02	1	1	1	1	25279000	5197000	6870600
AVALSDLEK	TYGANVAQLKAPIGRAVALSDLEKELRSGK	KAPIGRAVALSDLEKELRSGKNYKIVTVTH	R	A	V	E	K	E	2	0	0	1	0	0	1	0	0	0	2	1	0	0	0	1	0	0	0	1	0	0	9	0	944.518	151665	151665	120	128	yes	yes	2	0.0088944	80.165	1		1	1	25218000	9352500	0
FVIGDGTLNTPQVFELLPALQILETYPQLIGYNQDVFK	KTYFNMKNPPVKVSKFVIGDGTLNTPQVFE	ETYPQLIGYNQDVFKYFESQTHLCHYDVNL	K	F	V	F	K	Y	1	0	2	2	0	4	2	3	0	3	6	1	0	3	3	0	3	0	2	3	0	0	38	0	4293.26	205752	205752	231	268	yes	yes	3;4	7.4552e-33	121.15			2		25217000	0	0
VQVDATGVSK	VHSDARAQWNDLLGRVQVDATGVSKDTVQL	DLLGRVQVDATGVSKDTVQLFYSSLYRTHI	R	V	Q	S	K	D	1	0	0	1	0	1	0	1	0	0	0	1	0	0	0	1	1	0	0	3	0	0	10	0	1002.53	191588	191588	337	346	yes	yes	2	0.0023299	93.111	1	1	1	1	25036000	6408400	8868300
ISTPSYIQEPDGDR	SEMQTYADASHGRMKISTPSYIQEPDGDRV	KISTPSYIQEPDGDRVLFPVKISDVVATLE	K	I	S	D	R	V	0	1	0	2	0	1	1	1	0	2	0	0	0	0	2	2	1	0	1	0	0	0	14	0	1576.74	188444	188444	106	119	yes	yes	2	3.3754e-13	137.17	1	1	1	1	24876000	8899300	5542200
ITGAYPAFFRPPYGEYNNLVLDAAGIR	QIHDEMWRVELALSRITGAYPAFFRPPYGE	YGEYNNLVLDAAGIRGQAAVIWDLDSGDSA	R	I	T	I	R	G	4	2	2	1	0	0	1	3	0	2	2	0	0	2	3	0	1	0	3	1	0	0	27	1	2984.52	194656	194656	131	157	yes	yes	3	4.127e-17	110.61	1	1	2	1	24849000	1589500	1147700
LEKPASYEQIK	RVPTQDVSVVDLVVRLEKPASYEQIKEVMR	LVVRLEKPASYEQIKEVMRKAAEGEYKGII	R	L	E	I	K	E	1	0	0	0	0	1	2	0	0	1	1	2	0	0	1	1	0	0	1	0	0	0	11	1	1304.7	138631	138631	247	257	yes	yes	3	9.4272e-06	120.96	1	1	1	1	24542000	5281600	5978400
SSATSYLTR	GSAWFPSTAGGGERRSSATSYLTRQIMKRK	GGGERRSSATSYLTRQIMKRKNLHVLLNTR	R	S	S	T	R	Q	1	1	0	0	0	0	0	0	0	0	1	0	0	0	0	3	2	0	1	0	0	0	9	0	984.488	190928	190928	238	246	yes	yes	2	3.7445e-08	156.51		1	1	1	24476000	0	9279000
GFSSGGIDQWR	PKGNLTIQLPIGTFRGFSSGGIDQWRGIPF	GTFRGFSSGGIDQWRGIPFAEPPVGPLRFK	R	G	F	W	R	G	0	1	0	1	0	1	0	3	0	1	0	0	0	1	0	2	0	1	0	0	0	0	11	0	1208.56	217832	217832	38	48	yes	yes	2	0.00096229	90.906	1	1	1	1	24450000	6192700	7282400
TAIDQIFR	YTNTKDTSFMNDNWRTAIDQIFRVINEQSQ	FMNDNWRTAIDQIFRVINEQSQATFDKDFN	R	T	A	F	R	V	1	1	0	1	0	1	0	0	0	2	0	0	0	1	0	0	1	0	0	0	0	0	8	0	962.519	227791	227791	235	242	yes	yes	2	0.0023803	124.83				1	24391000	0	0
VGFTNVGLMGETVLTLLLDDLKR	IDKAVLTVSAMSGPRVGFTNVGLMGETVLT	MGETVLTLLLDDLKREGLTTNATLVEDAMR	R	V	G	K	R	E	0	1	1	2	0	0	1	3	0	0	6	1	1	1	0	0	3	0	0	3	0	0	23	1	2503.37	180451	180451	553	575	yes	yes	3	1.6937e-32	154.13			2	1	24330000	0	0
VPPDADVFK	GPLVNTVFNNVAFVRVPPDADVFKKFPDQD	NVAFVRVPPDADVFKKFPDQDPSPGPNTAH	R	V	P	F	K	K	1	0	0	2	0	0	0	0	0	0	0	1	0	1	2	0	0	0	0	2	0	0	9	0	986.507	185801	185801	402	410	yes	yes	2	0.011521	76.679	1	1	1	1	24329000	5473600	7571700
LAVHFYGTDAQDLIDYVEDMHATFGK	MQDFFKACDGCHVDRLAVHFYGTDAQDLID	DLIDYVEDMHATFGKQVWVTEFACQDFSGG	R	L	A	G	K	Q	3	0	0	4	0	1	1	2	2	1	2	1	1	2	0	0	2	0	2	2	0	0	26	0	2955.37	191933	191933	237	262	yes	yes	4	1.0569e-11	82.177			1		24289000	0	0
QGAALATAIR	SSSFFTTAVQHRSLRQGAALATAIRETSVV	HRSLRQGAALATAIRETSVVADYTKQADNL	R	Q	G	I	R	E	4	1	0	0	0	1	0	1	0	1	1	0	0	0	0	0	1	0	0	0	0	0	10	0	970.556	192455	192455	220	229	yes	yes	2	0.0077221	72.607	1	1	1	1	24196000	6471700	5933200
AYWEVQLDK	SAYKGKMHYVPIRQKAYWEVQLDKISLGGE	VPIRQKAYWEVQLDKISLGGEELELENTGA	K	A	Y	D	K	I	1	0	0	1	0	1	1	0	0	0	1	1	0	0	0	0	0	1	1	1	0	0	9	0	1150.57	192052	192052	276	284	yes	yes	2	0.0038627	107.9	1	1	2	1	23974000	5067900	5175100
VTPLPVSGNTLAAANLSPTLPSESLLDITR	HSEWISGDSSTIRRKVTPLPVSGNTLAAAN	LSPTLPSESLLDITRRWVDHDGQVQLLFDV	K	V	T	T	R	R	3	1	2	1	0	0	1	1	0	1	6	0	0	0	4	4	4	0	0	2	0	0	30	0	3046.66	180451	180451	102	131	yes	yes	3	9.8229e-10	71.608	1	1	1	1	23870000	5212500	6744000
SETFTPPTDDTAK	AHEWTWDNFFGALKKSETFTPPTDDTAKTA	KKSETFTPPTDDTAKTAGIQWNADSHGTSG	K	S	E	A	K	T	1	0	0	2	0	0	1	0	0	0	0	1	0	1	2	1	4	0	0	0	0	0	13	0	1408.64	205329	205329	173	185	yes	yes	2	5.328e-08	126.67	1	1	1		23822000	6949600	9516500
DLFQTAETK	VVGANLALASRLIPKDLFQTAETKEDFVSA	SRLIPKDLFQTAETKEDFVSALLAADAATP	K	D	L	T	K	E	1	0	0	1	0	1	1	0	0	0	1	1	0	1	0	0	2	0	0	0	0	0	9	0	1051.52	207587	207587	415	423	yes	yes	2	0.0046055	101.54	1	1	1	1	23726000	6368800	5953500
ELPNIPGNVNNFLAGR	NEARILEPVNFDTIKELPNIPGNVNNFLAG	LPNIPGNVNNFLAGRTYPLEGAAMPLPQHA	K	E	L	G	R	T	1	1	4	0	0	0	1	2	0	1	2	0	0	1	2	0	0	0	0	1	0	0	16	0	1723.9	181085	181085	712	727	yes	yes	2	3.8587e-30	170.89	1	1	1	1	23665000	3874200	7939700
AQENLNQAQANLAR	IPAGFLIDFLVKRGKAQENLNQAQANLART	KAQENLNQAQANLARTIAKQAALAAMQADF	K	A	Q	A	R	T	4	1	3	0	0	3	1	0	0	0	2	0	0	0	0	0	0	0	0	0	0	0	14	0	1539.78	192947	192947	245	258	yes	yes	2	1.1894e-90	261.87	1	1	1	1	23663000	6148700	5551000
SVGPGTSGEADMK	SLASIDHTTNANWFRSVGPGTSGEADMKQS	FRSVGPGTSGEADMKQSLRTGGANALNVYT	R	S	V	M	K	Q	1	0	0	1	0	0	1	3	0	0	0	1	1	0	1	2	1	0	0	1	0	0	13	0	1234.55	134948	134948	116	128	yes	yes	2	0.00053723	92.611	1	1	1	1	23644000	5555200	7280600
RPYTDGLNLEAAGVEK	QETLKADVVLVAVGRRPYTDGLNLEAAGVE	PYTDGLNLEAAGVEKDARGRVVIDDQFNTS	R	R	P	E	K	D	2	1	1	1	0	0	2	2	0	0	2	1	0	0	1	0	1	0	1	1	0	0	16	1	1731.88	193748	193748	316	331	yes	yes	3	0.0021181	51.785	1	1	1	1	23636000	6639800	5678600
LSENPEWNVLVIEAGPSNKDVFETR	IVAGGGTAGLVVASRLSENPEWNVLVIEAG	VIEAGPSNKDVFETRVPGLSSELRPRYDWN	R	L	S	T	R	V	1	1	3	1	0	0	4	1	0	1	2	1	0	1	2	2	1	1	0	3	0	0	25	1	2842.41	230189	230189	59	83	yes	yes	3	4.8759e-19	114.91	1	1	1	1	23579000	2870300	1982300
SVYFYEPSR	VLSGSLQNSDGTVKRSVYFYEPSRLPDYSY	DGTVKRSVYFYEPSRLPDYSYPEDFIWRTW	R	S	V	S	R	L	0	1	0	0	0	0	1	0	0	0	0	0	0	1	1	2	0	0	2	1	0	0	9	0	1146.53	180451	180451	468	476	yes	yes	2	0.015836	71.491				1	23528000	0	0
DGSDYINADR	YGAQDRDGVYLEFLRDGSDYINADRLEYVK	LEFLRDGSDYINADRLEYVKDLILNNS___	R	D	G	D	R	L	1	1	1	3	0	0	0	1	0	1	0	0	0	0	0	1	0	0	1	0	0	0	10	0	1124.47	194383	194383	259	268	yes	yes	2	0.00042297	112.11	1	1	1	1	23493000	8268900	7413200
TIVEEVQDGK	LTQYKKEPVTTRQVRTIVEEVQDGKVISSR	TRQVRTIVEEVQDGKVISSREQVHQTTR__	R	T	I	G	K	V	0	0	0	1	0	1	2	1	0	1	0	1	0	0	0	0	1	0	0	2	0	0	10	0	1116.57	CON__Q04695	CON__Q04695	410	419	no	no	2	9.2148e-05	125.16	1				23406000	23406000	0
DVVNIGTSTSDNATIR	SAGSDTINWDNPVRRDVVNIGTSTSDNATI	VVNIGTSTSDNATIRFTTDNPGPWIFHCHI	R	D	V	I	R	F	1	1	2	2	0	0	0	1	0	2	0	0	0	0	0	2	3	0	0	2	0	0	16	0	1661.82	184993	184993	444	459	yes	yes	2	1.6047e-30	174.73	1	1	1	1	23282000	5739900	5110200
VMGGSSFAASFGPGR	SSTDPVMTLDPDTAKVMGGSSFAASFGPGR	VMGGSSFAASFGPGRYSAFTCVTFKGDGFD	K	V	M	G	R	Y	2	1	0	0	0	0	0	4	0	0	0	0	1	2	1	3	0	0	0	1	0	0	15	0	1426.67	191588	191588	214	228	yes	yes	2	3.7688e-06	105.46	1	1	1	1	23263000	5014500	6765500
NNDGTFLVQLNNSR	PDFSPEAQSSFRLVRNNDGTFLVQLNNSRA	RNNDGTFLVQLNNSRAIWTVRSDGSLRLGP	R	N	N	S	R	A	0	1	4	1	0	1	0	1	0	0	2	0	0	1	0	1	1	0	0	1	0	0	14	0	1590.78	191046	191046	89	102	yes	yes	2	2.2864e-05	104.24	1	1	1	1	23205000	4227700	5922800
DNVNFGIR	IPVGKVTSATVMLSKDNVNFGIRAVGKNGL	ATVMLSKDNVNFGIRAVGKNGLKSPAAFPV	K	D	N	I	R	A	0	1	2	1	0	0	0	1	0	1	0	0	0	1	0	0	0	0	0	1	0	0	8	0	933.467	188444	188444	436	443	yes	yes	2	0.0051192	119.56	1	1	1	1	23083000	6402600	6199600
SWLDANPNEVLSLLIVNSDSVPVSTYDEVFK	IFDGGTLQDYLTEVKSWLDANPNEVLSLLI	NSDSVPVSTYDEVFKSVGLDTMGFIPPSLP	K	S	W	F	K	S	1	0	3	3	0	0	2	0	0	1	4	1	0	1	2	5	1	1	1	5	0	0	31	0	3449.72	189367	189367	125	155	yes	yes	3	5.36e-22	107.52			1		22637000	0	0
AVGVLNPAFNVYR	VGDRSGCSIFRLIQRAVGVLNPAFNVYRVT	QRAVGVLNPAFNVYRVTDTFPDLWSVLGFP	R	A	V	Y	R	V	2	1	2	0	0	0	0	1	0	0	1	0	0	1	1	0	0	0	1	3	0	0	13	0	1418.77	68978	68978	278	290	yes	yes	2	3.1259e-18	161.92	1	1	1	1	22504000	5490900	9509700
GLIDIPNTVR	GAHDGVSCYTLDLEKGLIDIPNTVRPVGLN	LDLEKGLIDIPNTVRPVGLNQTTPSTGTSG	K	G	L	V	R	P	0	1	1	1	0	0	0	1	0	2	1	0	0	0	1	0	1	0	0	1	0	0	10	0	1096.62	134879	134879	181	190	yes	yes	2	0.00074809	108.74	1			1	22452000	14588000	0
GFLSNDYGGMDAYVR	GARDVTPGTNNSLPRGFLSNDYGGMDAYVR	GFLSNDYGGMDAYVRQFGGPREHDQFFTNQ	R	G	F	V	R	Q	1	1	1	2	0	0	0	3	0	0	1	0	1	1	0	1	0	0	2	1	0	0	15	0	1663.73	190490	190490	184	198	yes	yes	2	8.6115e-14	134.13	2	2	1	1	22295000	5621000	6328500
KVEFVDAQGSSR	FVKRVLPIGNGLDFRKVEFVDAQGSSRKVV	DFRKVEFVDAQGSSRKVVAQKEVILSGGIF	R	K	V	S	R	K	1	1	0	1	0	1	1	1	0	0	0	1	0	1	0	2	0	0	0	2	0	0	12	1	1321.66	217653	217653	278	289	yes	yes	3	8.4027e-05	92.295	1	1	1	1	22281000	5318600	6308100
VYGTANIR	LLPRDKNGVVDPNLKVYGTANIRVADNSIS	VVDPNLKVYGTANIRVADNSISPLLVSAHT	K	V	Y	I	R	V	1	1	1	0	0	0	0	1	0	1	0	0	0	0	0	0	1	0	1	1	0	0	8	0	892.477	121682	121682	592	599	yes	yes	2	0.012579	88.029	1	1	1	1	22228000	6075400	6827700
EVGAASIVLLK	NEHIDVQEDHDKVVREVGAASIVLLKNEND	KVVREVGAASIVLLKNENDALPLKKPRSLV	R	E	V	L	K	N	2	0	0	0	0	0	1	1	0	1	2	1	0	0	0	1	0	0	0	2	0	0	11	0	1098.66	195052	195052	478	488	yes	yes	2	0.0001176	110.76				1	22186000	0	0
NALMSADPGIGYTIWDLADLNDGGSGTASR	KGSIAPFSATVMPGKNALMSADPGIGYTIW	DLADLNDGGSGTASRSSANVVEGQIETCWS	K	N	A	S	R	S	4	1	2	4	0	0	0	5	0	2	3	0	1	0	1	3	2	1	1	0	0	0	30	0	3037.41	135011	135011	241	270	yes	yes	3	1.9916e-23	118.68	2	3	1	2	22033000	2871000	4369300
DLDPFAQLLYNPVQWR	AGPLARQIVQEIVNKDLDPFAQLLYNPVQW	LDPFAQLLYNPVQWRDASNNFFSPDVDWLE	K	D	L	W	R	D	1	1	1	2	0	2	0	0	0	0	3	0	0	1	2	0	0	1	1	1	0	0	16	0	1974	190790	190790	479	494	yes	yes	2;3	2.3698e-84	244.27	3	2	4	4	22026000	2237000	1475200
DYTLSHIPAGTALTIR	PEQKFTVQNTGKSSKDYTLSHIPAGTALTI	YTLSHIPAGTALTIRAGSILPENGPVPLSS	K	D	Y	I	R	A	2	1	0	1	0	0	0	1	1	2	2	0	0	0	1	1	3	0	1	0	0	0	16	0	1727.92	212650	212650	634	649	yes	yes	3	3.0232e-06	94.007	1		1	1	21881000	6907000	0
GTSFPGTGGNQGEALSPLPGELR	PGEFDRQFFIETMLKGTSFPGTGGNQGEAL	GNQGEALSPLPGELRLESDGLLARDERTAC	K	G	T	L	R	L	1	1	1	0	0	1	2	6	0	0	3	0	0	1	3	2	2	0	0	0	0	0	23	0	2241.1	221245	221245	230	252	yes	yes	2	5.0927e-78	212.32	1	1	1	1	21815000	5743400	7307500
TGPLTNTVDNNVIWGR	PTILAEALEQWKTSRTGPLTNTVDNNVIWG	GPLTNTVDNNVIWGRLPADSPFEDPSAGPN	R	T	G	G	R	L	0	1	3	1	0	0	0	2	0	1	1	0	0	0	1	0	3	1	0	2	0	0	16	0	1755.89	190928	190928	382	397	yes	yes	2	1.1508e-46	199.12	1	1	1	1	21751000	4591100	5639100
TAEQIGTSAFAGSAHLIMDLSLR	DAVLENVASVLNVARTAEQIGTSAFAGSAH	AFAGSAHLIMDLSLRTRAVTILSDEARHNS	R	T	A	L	R	T	4	1	0	1	0	1	1	2	1	2	3	0	1	1	0	3	2	0	0	0	0	0	23	0	2388.21	190117	190117	141	163	yes	yes	3	1.3401e-18	112.86			2	2	21727000	0	0
NSIEETDEKFAIPAGALQR	DVFLDTSFGNSTNNRNSIEETDEKFAIPAG	ETDEKFAIPAGALQRGDNVVTVVQDNMGLD	R	N	S	Q	R	G	3	1	1	1	0	1	3	1	0	2	1	1	0	1	1	1	1	0	0	0	0	0	19	1	2088.05	152299	152299	761	779	yes	yes	3	5.5041e-14	117.26	1	1	1	1	21551000	3559900	4606000
VSQLDQVYIR	NISLKDITVTGRDGRVSQLDQVYIRGSMIR	GRDGRVSQLDQVYIRGSMIRFFIVPDMLQN	R	V	S	I	R	G	0	1	0	1	0	2	0	0	0	1	1	0	0	0	0	1	0	0	1	2	0	0	10	0	1219.66	192678	192678	58	67	yes	yes	2	2.7965e-09	151.44	1	1	1	1	21398000	6446200	6497100
GAPPDMPGFLAFWDMK	ISFTEDESQLVVAVKGAPPDMPGFLAFWDM	APPDMPGFLAFWDMKDGCPSTEYKRLDPPK	K	G	A	M	K	D	2	0	0	2	0	0	0	2	0	0	1	1	2	2	3	0	0	1	0	0	0	0	16	0	1778.82	135011	135011	196	211	yes	yes	2;3	3.527e-05	85.288	1		3	4	21256000	1474800	0
LDPEIAVSFSGGGFSR	PASCPFVTAVGGTVRLDPEIAVSFSGGGFS	DPEIAVSFSGGGFSRYFSRPSYQNQTVAQF	R	L	D	S	R	Y	1	1	0	1	0	0	1	3	0	1	1	0	0	2	1	3	0	0	0	1	0	0	16	0	1637.8	193429	193429	429	444	yes	yes	2	7.2014e-06	95.273	4	2	9	5	20844000	6835100	0
DDILNPPYAINNAAGALSSK	APIFQNDSLSQLRKRDDILNPPYAINNAAG	PPYAINNAAGALSSKTSMTNTVHANGLQEY	R	D	D	S	K	T	4	0	3	2	0	0	0	1	0	2	2	1	0	0	2	2	0	0	1	0	0	0	20	0	2043.03	190944	190944	482	501	yes	yes	2;3	7.2183e-14	122.93	1	2	2	1	20815000	2820700	7889600
GIDVSGVSLNLPK	NSHIYHQTQHDLERRGIDVSGVSLNLPKML	RRGIDVSGVSLNLPKMLEAKDNAVTSLTKG	R	G	I	P	K	M	0	0	1	1	0	0	0	2	0	1	2	1	0	0	1	2	0	0	0	2	0	0	13	0	1297.72	193748	193748	109	121	yes	yes	2	2.9336e-07	117.67	1	1	1	1	20784000	4619700	6112900
LNHLTWVR	EWKKSHTGPLAQGGRLNHLTWVRLPDDKLD	PLAQGGRLNHLTWVRLPDDKLDGLDPSSGE	R	L	N	V	R	L	0	1	1	0	0	0	0	0	1	0	2	0	0	0	0	0	1	1	0	1	0	0	8	0	1037.58	230189	230189	384	391	yes	yes	2	0.017187	78.324	1		1	1	20622000	6303400	0
GSLGGGFSSGGFSGGSFSR	GGGGGVSSLRISSSKGSLGGGFSSGGFSGG	GGFSSGGFSGGSFSRGSSGGGCFGGSSGGY	K	G	S	S	R	G	0	1	0	0	0	0	0	8	0	0	1	0	0	3	0	6	0	0	0	0	0	0	19	0	1706.76	CON__P13645	CON__P13645	41	59	yes	yes	2	7.4233e-67	211.51	1		1	1	20473000	7392500	0
RMLSSQAFK	EIDPAILREGIRSARRMLSSQAFKGFVGET	GIRSARRMLSSQAFKGFVGETVFPPSDATS	R	R	M	F	K	G	1	1	0	0	0	1	0	0	0	0	1	1	1	1	0	2	0	0	0	0	0	0	9	1	1066.56	230189	230189	494	502	yes	yes	2	0.0044465	78.264	1	1	1	1	20453000	4740400	6503500
SDAIESLTGYITEILDGAIAAPK	SVFGKDTEKKYTRWRSDAIESLTGYITEIL	GYITEILDGAIAAPKDDGLLRNYLDDTSGG	R	S	D	P	K	D	4	0	0	2	0	0	2	2	0	4	2	1	0	0	1	2	2	0	1	0	0	0	23	0	2347.22	208718	208718	278	300	yes	yes	2;3	2.4582e-106	256.96			2	1	20453000	0	0
FQSSAVMALQEAAEAYLVSLFEDTNLAAIHAK	RLVREIAQDFKTDLRFQSSAVMALQEAAEA	VSLFEDTNLAAIHAKRVTIQPKDLALARRL	R	F	Q	A	K	R	8	0	1	1	0	2	3	0	1	1	4	1	1	2	0	3	1	0	1	2	0	0	32	0	3437.72	139997;136959;136889	139997	86	117	yes	no	3;4	2.8253e-97	223.56			2	1	20401000	0	0
AEEEGIAAVEYIK	RCIGDVTFGPMLAHKAEEEGIAAVEYIKSG	HKAEEEGIAAVEYIKSGHGHVNYNAIPSVV	K	A	E	I	K	S	3	0	0	0	0	0	4	1	0	2	0	1	0	0	0	0	0	0	1	1	0	0	13	0	1420.71	193748	193748	366	378	yes	yes	2	0.0053247	66.486	1	1	1	1	20340000	5000000	6212500
HVDDTLMGDDDEAK	SLTRNCSADWVSVTRHVDDTLMGDDDEAKT	RHVDDTLMGDDDEAKTRMKLELLKARAGKP	R	H	V	A	K	T	1	0	0	5	0	0	1	1	1	0	1	1	1	0	0	0	1	0	0	1	0	0	14	0	1559.64	222358	222358	181	194	yes	yes	2;3	1.2891e-23	170.52	2	1	2	2	20325000	6042900	4382400
TKFETEQALR	LLQIDNARLAADDFRTKFETEQALRLSVEA	ADDFRTKFETEQALRLSVEADINGLRRVLD	R	T	K	L	R	L	1	1	0	0	0	1	2	0	0	0	1	1	0	1	0	0	2	0	0	0	0	0	10	1	1221.64	CON__Q04695;CON__P08727	CON__Q04695	171	180	no	no	2;3	1.0743e-09	145.99	2	1	1		20305000	15250000	1745000
IIINDGVVPLTSIK	FQLLECTSVPGPQIRIIINDGVVPLTSIKG	RIIINDGVVPLTSIKGCPEQEDGMCPVDTF	R	I	I	I	K	G	0	0	1	1	0	0	0	1	0	4	1	1	0	0	1	1	1	0	0	2	0	0	14	0	1480.89	63774	63774	468	481	yes	yes	2	3.7125e-05	99.215	1		1	1	20257000	6630200	0
VTSGTTYTGSFFYR	SGGVGFANTGFGGIKVTSGTTYTGSFFYRF	KVTSGTTYTGSFFYRFSSSSGFQGSATVSL	K	V	T	Y	R	F	0	1	0	0	0	0	0	2	0	0	0	0	0	2	0	2	4	0	2	1	0	0	14	0	1585.74	194576	194576	130	143	yes	yes	2	3.4978e-18	159.09	1	2	1	1	20199000	6189600	6647200
GIWIADPSLSSDVVQR	ANWIYEHPGLELDLKGIWIADPSLSSDVVQ	IWIADPSLSSDVVQREIPALRFAQANKNVF	K	G	I	Q	R	E	1	1	0	2	0	1	0	1	0	2	1	0	0	0	1	3	0	1	0	2	0	0	16	0	1741.9	68978	68978	195	210	yes	yes	2	3.7865e-10	119.74	1	1	1	1	20005000	5522000	7710800
TAAENEFVTLK	VEDFKNKYEDEINKRTAAENEFVTLKKDVD	INKRTAAENEFVTLKKDVDAAYMNKVELQA	R	T	A	L	K	K	2	0	1	0	0	0	2	0	0	0	1	1	0	1	0	0	2	0	0	1	0	0	11	0	1221.62	CON__P02538;CON__P04259;CON__P48668;CON__P12035	CON__P02538	261	271	no	no	2	0.00027362	104.39		1		1	19986000	0	10486000
VDALMDEINFMK	DVDAAYMNKVELEAKVDALMDEINFMKMFF	EAKVDALMDEINFMKMFFDAELSQMQTHVS	K	V	D	M	K	M	1	0	1	2	0	0	1	0	0	1	1	1	2	1	0	0	0	0	0	1	0	0	12	0	1424.67	CON__P13647	CON__P13647	293	304	no	no	2	2.0967e-05	97.734	2	1	4	1	19978000	8296400	2129100
LPGEGPVTVDGIVQTGINVELSGGEHVLTR	SVAVSTPLGTSGTVRLPGEGPVTVDGIVQT	GINVELSGGEHVLTRHV_____________	R	L	P	T	R	H	0	1	1	1	0	1	3	6	1	2	3	0	0	0	2	1	3	0	0	5	0	0	30	0	3042.6	68812	68812	630	659	yes	yes	3	1.2845e-73	196.15	1	1	1	1	19934000	2482400	1068500
QGFQTPIEDDSFIVDGVGALGNSHTER	EGTRIVLQNMTWNGKQGFQTPIEDDSFIVD	IVDGVGALGNSHTERGLTYVEVALSGHMIP	K	Q	G	E	R	G	1	1	1	3	0	2	2	4	1	2	1	0	0	2	1	2	2	0	0	2	0	0	27	0	2888.36	79914	79914	386	412	yes	yes	3	1.7036e-30	134.45	1	1	1	2	19922000	3788600	4905300
APVPITGDPDAAK	GIPFAEPPVGPLRFKAPVPITGDPDAAKDA	FKAPVPITGDPDAAKDATEFGDACPQPLDG	K	A	P	A	K	D	3	0	0	2	0	0	0	1	0	1	0	1	0	0	3	0	1	0	0	1	0	0	13	0	1250.65	217832	217832	64	76	yes	yes	2	0.00039303	93.667	1			1	19626000	10336000	0
VDIATTLAEMGPSFWR	SLFPPTFKNRPNGMRVDIATTLAEMGPSFW	DIATTLAEMGPSFWRFPGGNNLEGQTVATR	R	V	D	W	R	F	2	1	0	1	0	0	1	1	0	1	1	0	1	1	1	1	2	1	0	1	0	0	16	0	1792.88	194576	194576	235	250	yes	yes	2;3	3.6307e-15	129.34	1	2	3	3	19621000	1313400	2235200
ATGGGLSSVGGGSSTIK	SGLGVGGGFSSSSGRATGGGLSSVGGGSST	GGGLSSVGGGSSTIKYTTTSSSSRKSYKH_	R	A	T	I	K	Y	1	0	0	0	0	0	0	6	0	1	1	1	0	0	0	4	2	0	0	1	0	0	17	0	1434.73	CON__P04259	CON__P04259	534	550	yes	yes	2	8.6314e-07	100.28	1				19449000	19449000	0
SPLLISTDLTR	TVEQQTHFAFWAAVKSPLLISTDLTRIATN	AAVKSPLLISTDLTRIATNSLNILKNNRII	K	S	P	T	R	I	0	1	0	1	0	0	0	0	0	1	3	0	0	0	1	2	2	0	0	0	0	0	11	0	1214.69	144304	144304	271	281	yes	yes	2	0.00042925	98.048	1	1	1	1	19348000	4724800	5374400
VLGAESPQLYINFPESAGEPPSVLR	RPLYEVSFNVKNTGRVLGAESPQLYINFPE	INFPESAGEPPSVLRGFDSVPIRPGETTNV	R	V	L	L	R	G	2	1	1	0	0	1	3	2	0	1	3	0	0	1	4	3	0	0	1	2	0	0	25	0	2669.37	195052	195052	798	822	yes	yes	3	1.3834e-09	91.767	1	1	1	1	19240000	4136500	6870100
LYDSIYTER	IHSLAMAVAPVTSWRLYDSIYTERYMNLPD	PVTSWRLYDSIYTERYMNLPDVNPNGYVNA	R	L	Y	E	R	Y	0	1	0	1	0	0	1	0	0	1	1	0	0	0	0	1	1	0	2	0	0	0	9	0	1158.56	185824	185824	626	634	yes	yes	2	0.0030254	113.94	1		1	1	19216000	6699900	0
YYTVYDLGR	PWGSLWIIGDVFLRRYYTVYDLGRDAVGFA	DVFLRRYYTVYDLGRDAVGFAESA______	R	Y	Y	G	R	D	0	1	0	1	0	0	0	1	0	0	1	0	0	0	0	0	1	0	3	1	0	0	9	0	1148.55	192052	192052	396	404	yes	yes	2	0.0041348	105.57	1		1	1	19183000	7667500	0
GAHFIQTPDFVQVTGFGDLTQLNVPK	KSNHGTRLIPPGAIKGAHFIQTPDFVQVTG	QVTGFGDLTQLNVPKGDFGVGLDPHGADGN	K	G	A	P	K	G	1	0	1	2	0	3	0	3	1	1	2	1	0	3	2	0	3	0	0	3	0	0	26	0	2828.45	43698	43698	82	107	yes	yes	3	1.6671e-22	117.22			5	1	19128000	0	0
LQTGGWAR	SLPNAKWPFSLSHNRLQTGGWARQENTGVM	FSLSHNRLQTGGWARQENTGVMPIAEQMSS	R	L	Q	A	R	Q	1	1	0	0	0	1	0	2	0	0	1	0	0	0	0	0	1	1	0	0	0	0	8	0	887.461	191066	191066	131	138	yes	yes	2	0.00037434	130.77	1			1	19018000	9733100	0
FPDGSIVSAK	SASKGQIKSTGVEVRFPDGSIVSAKVKAHG	GVEVRFPDGSIVSAKVKAHGEVIMSAGAIR	R	F	P	A	K	V	1	0	0	1	0	0	0	1	0	1	0	1	0	1	1	2	0	0	0	1	0	0	10	0	1019.53	121682	121682	301	310	yes	yes	2	0.011111	65.305	1	1	1	1	18946000	3916100	6041600
SEISELRR	NREVATNSELVQSGKSEISELRRTMQNLEI	ELVQSGKSEISELRRTMQNLEIELQSQLSM	K	S	E	R	R	T	0	2	0	0	0	0	2	0	0	1	1	0	0	0	0	2	0	0	0	0	0	0	8	1	988.53	CON__P02533;CON__Q04695	CON__P02533	329	336	no	no	2	0.00051488	126.67	1	1	1	1	18924000	5517200	3123400
TLVNNPSVGK	SGIGLRDELEMAGIKTLVNNPSVGKNFTDH	MAGIKTLVNNPSVGKNFTDHVAVLVVLPTT	K	T	L	G	K	N	0	0	2	0	0	0	0	1	0	0	1	1	0	0	1	1	1	0	0	2	0	0	10	0	1027.57	217653	217653	328	337	yes	yes	2	0.0025301	93.098	1	1	1	1	18796000	4269300	6236400
SVLPFIPLVNPTQR	THLCHYDVNLTYPQRSVLPFIPLVNPTQRA	RSVLPFIPLVNPTQRALPFLSLFERNSFGF	R	S	V	Q	R	A	0	1	1	0	0	1	0	0	0	1	2	0	0	1	3	1	1	0	0	2	0	0	14	0	1579.91	205752	205752	289	302	yes	yes	2	2.0341e-05	105.13	1		1	1	18769000	5448400	0
DGFYEGSPIIYSQYVPQDTAK	HDPEEATCFLNAANRDGFYEGSPIIYSQYV	SPIIYSQYVPQDTAKLIELQGGNESFIRRL	R	D	G	A	K	L	1	0	0	2	0	2	1	2	0	2	0	1	0	1	2	2	1	0	3	1	0	0	21	0	2377.11	191588	191588	602	622	yes	yes	2;3	1.0872e-19	139.66	2	2	1	1	18682000	6489200	6429900
TPFNNDDPVNNLEFFPPK	IFDGSIMIIGGVHQRTPFNNDDPVNNLEFF	NNDDPVNNLEFFPPKDGGIPRPLDLLERTL	R	T	P	P	K	D	0	0	4	2	0	0	1	0	0	0	1	1	0	3	4	0	1	0	0	1	0	0	18	0	2103.99	193900	193900	173	190	yes	yes	2;3	3.6927e-71	231.58	3	3	1	3	18462000	6095400	6667800
AFAGAPATDATIPFTFDPTADFHEYR	SSQCVPAGIWATNQRAFAGAPATDATIPFT	IPFTFDPTADFHEYRIDWSSDATAFYIDGQ	R	A	F	Y	R	I	6	1	0	3	0	0	1	1	1	1	0	0	0	4	3	0	4	0	1	0	0	0	26	0	2828.31	79454	79454	174	199	yes	yes	3	1.0458e-11	83.317	1	1	1	1	18373000	2660600	1460400
DDGQVPLEDTR	IETIVGVNLFTDGRRDDGQVPLEDTRSFFQ	DGRRDDGQVPLEDTRSFFQDSRMPDGFHRA	R	D	D	T	R	S	0	1	0	3	0	1	1	1	0	0	1	0	0	0	1	0	1	0	0	1	0	0	11	0	1243.57	226793	226793	255	265	yes	yes	2	3.5203e-05	121.6	1	1	1	1	18180000	4173700	3831800
LEQFVDTVLSGSLQNSDGTVK	MMKQYAQPSQAEVTKLEQFVDTVLSGSLQN	TVLSGSLQNSDGTVKRSVYFYEPSRLPDYS	K	L	E	V	K	R	0	0	1	2	0	2	1	2	0	0	3	1	0	1	0	3	2	0	0	3	0	0	21	0	2236.12	180451	180451	446	466	yes	yes	2	1.944e-67	213.83	1	1	1	1	17985000	4931900	6249300
LAGSLVINNAR	DTPIFIRNSEPSNGRLAGSLVINNARLNNV	SNGRLAGSLVINNARLNNVPVAVGVAGGGV	R	L	A	A	R	L	2	1	2	0	0	0	0	1	0	1	2	0	0	0	0	1	0	0	0	1	0	0	11	0	1126.65	183321	183321	332	342	yes	yes	2	0.0013077	87.258	1	1		1	17939000	4349100	7425000
TLEHAFNDFSIAQVAK	DTFSPGGANTKQVSRTLEHAFNDFSIAQVA	LEHAFNDFSIAQVAKALGKTEDQNKYLGRA	R	T	L	A	K	A	3	0	1	1	0	1	1	0	1	1	1	1	0	2	0	1	1	0	0	1	0	0	16	0	1789.9	191588	191588	514	529	yes	yes	3	6.9655e-07	95.755	2	2	1	1	17823000	3537300	1016600
FTASGLLTYLPDPPSDIGSVTK	AAHEMTCTATLSDQKFTASGLLTYLPDPPS	TYLPDPPSDIGSVTKMDLRTGALLARPANG	K	F	T	T	K	M	1	0	0	2	0	0	0	2	0	1	3	1	0	1	3	3	3	0	1	1	0	0	22	0	2278.17	227535	227535	161	182	yes	yes	2;3	9.0204e-18	114.31	2	2	2	1	17633000	4210200	5968600
LGFGVDDSTEPEEWQDRPADLNLPLTAEIVNNPR	PPDFLVNAVQGITWRLGFGVDDSTEPEEWQ	DLNLPLTAEIVNNPRAVWEEVVARLL____	R	L	G	P	R	A	2	2	3	4	0	1	4	2	0	1	4	0	0	1	4	1	2	1	0	2	0	0	34	1	3806.84	190790	190790	636	669	yes	yes	3;4	2.4352e-28	117.88	1	1	2	1	17580000	877230	1692300
DNWPLVFDAIR	EPDLFLLVGHMPVSRDNWPLVFDAIRAVHP	PVSRDNWPLVFDAIRAVHPTTPILILGGHT	R	D	N	I	R	A	1	1	1	2	0	0	0	0	0	1	1	0	0	1	1	0	0	1	0	1	0	0	11	0	1344.68	193901	193901	276	286	yes	yes	2	2.4365e-05	123.86	1	1	3	2	17538000	2276600	2661300
DFVDVAGVVSK	AYWTFGLHQCRFGYKDFVDVAGVVSKYAAA	FGYKDFVDVAGVVSKYAAAGIPLETMWTDI	K	D	F	S	K	Y	1	0	0	2	0	0	0	1	0	0	0	1	0	1	0	1	0	0	0	4	0	0	11	0	1134.59	64273;190944	190944	287	297	no	no	2	0.001488	85.355	1			1	17537000	10602000	0
NLDSGLFPGVPSSVEVHGGFANAQADTASAVLSAVR	SEIEALLTDAQAIQKNLDSGLFPGVPSSVE	NAQADTASAVLSAVRTTISRHGATRVTVVG	K	N	L	V	R	T	6	1	2	2	0	1	1	4	1	0	3	0	0	2	2	5	1	0	0	5	0	0	36	0	3539.76	213426	213426	124	159	yes	yes	3	9.2194e-23	100.64	1	1	1	1	17522000	1317800	964960
IVTVTHVDTSTGVLSNAK	LSDLEKELRSGKNYKIVTVTHVDTSTGVLS	VTHVDTSTGVLSNAKEIASLVRKISPETLV	K	I	V	A	K	E	1	0	1	1	0	0	0	1	1	1	1	1	0	0	0	2	4	0	0	4	0	0	18	0	1840.99	151665	151665	138	155	yes	yes	3	0.057307	19.319			1		17436000	0	0
TIVVGNAYYQAVR	VFPTPNAVTPFPEARTIVVGNAYYQAVRFL	ARTIVVGNAYYQAVRFLPPDTHVVWGVNFG	R	T	I	V	R	F	2	1	1	0	0	1	0	1	0	1	0	0	0	0	0	0	1	0	2	3	0	0	13	0	1452.77	201919	201919	117	129	yes	yes	2	0.00014238	95.502	1	1	1	1	17423000	4248700	5495700
AGADWTYVMGNFAQQSLPMDDEVVLEIQR	QALGTRQNSFFSSYRAGADWTYVMGNFAQQ	QSLPMDDEVVLEIQRNGESSTDKIKLPYRS	R	A	G	Q	R	N	3	1	1	3	0	3	2	2	0	1	2	0	2	1	1	1	1	1	1	3	0	0	29	0	3282.53	190790	190790	239	267	yes	yes	3	1.1353e-16	105.17			1	1	17314000	0	0
AQPNLEVLPKPDGGDTVIELDWLAR	GSVLVLGGEIGSNDRAQPNLEVLPKPDGGD	PDGGDTVIELDWLARTDPNNLYPFIVVLPS	R	A	Q	A	R	T	2	1	1	3	0	1	2	2	0	1	4	1	0	0	3	0	1	1	0	2	0	0	25	1	2745.43	181085	181085	649	673	yes	yes	3	3.5373e-19	118.67		1	2	2	17174000	0	807730
NTLTGGANIR	APQPSFQFYNAASSKNTLTGGANIRAVTSS	AASSKNTLTGGANIRAVTSSVSVVGFIGNG	K	N	T	I	R	A	1	1	2	0	0	0	0	2	0	1	1	0	0	0	0	0	2	0	0	0	0	0	10	0	1015.54	144304	144304	409	418	yes	yes	2	2.8195e-21	190.73	1	1	1	1	17151000	0	0
SGFSSISVSR	RGFSANSARLPGVSRSGFSSISVSRSRGSG	PGVSRSGFSSISVSRSRGSGGLGGACGGAG	R	S	G	S	R	S	0	1	0	0	0	0	0	1	0	1	0	0	0	1	0	5	0	0	0	1	0	0	10	0	1025.51	CON__P04259;CON__P48668	CON__P48668	31	40	no	no	2	0.00017542	121.73	1				16937000	16937000	0
FKAPVPITGDPDAAK	WRGIPFAEPPVGPLRFKAPVPITGDPDAAK	FKAPVPITGDPDAAKDATEFGDACPQPLDG	R	F	K	A	K	D	3	0	0	2	0	0	0	1	0	1	0	2	0	1	3	0	1	0	0	1	0	0	15	1	1525.81	217832	217832	62	76	yes	yes	3	0.017186	42.338	1	1	1	1	16871000	4519000	3953000
PVNSYGEFPVAVVINK	KINSDDPTDLKMLGKPVNSYGEFPVAVVIN	VNSYGEFPVAVVINKAGDKVCALNSGAHDG	K	P	V	N	K	A	1	0	2	0	0	0	1	1	0	1	0	1	0	1	2	1	0	0	1	4	0	0	16	0	1731.92	134879	134879	140	155	yes	yes	2	8.1669e-47	202.29	1	1	1	1	16731000	4321200	4119700
TSTVSYVHGVGTLSMSPQSASWGVVNPDFR	PSDATSDEDLDTFLKTSTVSYVHGVGTLSM	SPQSASWGVVNPDFRVKGTSGLRVVDASVI	K	T	S	F	R	V	1	1	1	1	0	1	0	3	1	0	1	0	1	1	2	6	3	1	1	5	0	0	30	0	3165.52	230189	230189	527	556	yes	yes	3	4.8786e-32	143.21			2	1	16638000	0	0
IDPTDPTNLK	LVTVNAGSNTVAAFKIDPTDPTNLKMLGKP	VAAFKIDPTDPTNLKMLGKPVDSHGDFPAS	K	I	D	L	K	M	0	0	1	2	0	0	0	0	0	1	1	1	0	0	2	0	2	0	0	0	0	0	10	0	1112.57	177361	177361	124	133	yes	yes	2	0.0013949	78.06	1	1	1	1	16622000	4894000	5678100
QIVSSTGALELQEVPK	EVAPFPGGAIKIDEKQIVSSTGALELQEVP	IVSSTGALELQEVPKKMVVIGGGIIGLEMG	K	Q	I	P	K	K	1	0	0	0	0	2	2	1	0	1	2	1	0	0	1	2	1	0	0	2	0	0	16	0	1697.92	193748	193748	200	215	yes	yes	2	8.2033e-16	141.37	1	1	1	1	16528000	4160900	5077700
LNDGHCVYINR	HDLDFHIDMSRTLKRLNDGHCVYINRCYDS	TLKRLNDGHCVYINRCYDSFFISYLPIPLV	R	L	N	N	R	C	0	1	2	1	1	0	0	1	1	1	1	0	0	0	0	0	0	0	1	1	0	0	11	0	1359.64	190790	190790	124	134	yes	yes	3	8.9005e-05	96.015	1	1	1		16459000	5002300	5347500
RDDGQVPLEDTR	YIETIVGVNLFTDGRRDDGQVPLEDTRSFF	DGRRDDGQVPLEDTRSFFQDSRMPDGFHRA	R	R	D	T	R	S	0	2	0	3	0	1	1	1	0	0	1	0	0	0	1	0	1	0	0	1	0	0	12	1	1399.67	226793	226793	254	265	yes	yes	3	0.0066368	53.001	1	1	1	1	16450000	3372200	4763500
LATGDTPLR	LLYSRVFAIWPRPQKLATGDTPLRLDQDFT	WPRPQKLATGDTPLRLDQDFTIQTSGIDNV	K	L	A	L	R	L	1	1	0	1	0	0	0	1	0	0	2	0	0	0	1	0	2	0	0	0	0	0	9	0	942.513	188060	188060	26	34	yes	yes	2	0.0041348	105.57	1	1	1		16416000	5416600	6553500
DVIQEEPDLFLLVGHMPVSR	TVQKVADMVNEQWFKDVIQEEPDLFLLVGH	EPDLFLLVGHMPVSRDNWPLVFDAIRAVHP	K	D	V	S	R	D	0	1	0	2	0	1	2	1	1	1	3	0	1	1	2	1	0	0	0	3	0	0	20	0	2293.18	193901	193901	256	275	yes	yes	3	1.2672e-19	129.15	2	2	2	1	16373000	2776000	3056200
NPDTGAQFFIAR	LSVSSNPNAFITLLRNPDTGAQFFIARQND	LLRNPDTGAQFFIARQNDSTSTATTTFQLN	R	N	P	A	R	Q	2	1	1	1	0	1	0	1	0	1	0	0	0	2	1	0	1	0	0	0	0	0	12	0	1335.66	152299	152299	391	402	yes	yes	2	1.5754e-12	150.35	1	1	1	1	16356000	4150000	5933200
DIVPILPGR	YVDSHSDFTHINNKKDIVPILPGRFLGYAH	HINNKKDIVPILPGRFLGYAHAAGEVHISE	K	D	I	G	R	F	0	1	0	1	0	0	0	1	0	2	1	0	0	0	2	0	0	0	0	1	0	0	9	0	978.586	213426	213426	231	239	yes	yes	2	0.0056535	94.262	1			1	16329000	9213200	0
KGDIVVDEYQNTNVK	TEGLGLEELGIKLDKKGDIVVDEYQNTNVK	KGDIVVDEYQNTNVKNVYAIGDVAGKWLLT	K	K	G	V	K	N	0	0	2	2	0	1	1	1	0	1	0	2	0	0	0	0	1	0	1	3	0	0	15	1	1720.86	141355	141355	300	314	yes	yes	3	0.00042377	63.681			1	1	16302000	0	0
DNIIEVVSR	VRDCYNSIPLNETLKDNIIEVVSRTLAFHT	LNETLKDNIIEVVSRTLAFHTSVNYQIQAP	K	D	N	S	R	T	0	1	1	1	0	0	1	0	0	2	0	0	0	0	0	1	0	0	0	2	0	0	9	0	1043.56	190790	190790	61	69	yes	yes	2	0.020841	70.439		1		1	16187000	0	8121400
LLDQEMHPIRQEGPGK	ARHVEPTTVNVPGHKLLDQEMHPIRQEGPG	LDQEMHPIRQEGPGKLGDGPPDKHITLNIA	K	L	L	G	K	L	0	1	0	1	0	2	2	2	1	1	2	1	1	0	2	0	0	0	0	0	0	0	16	1	1846.94	146228	146228	327	342	yes	yes	3;4	1.0858e-05	89.541	1	2	2	2	16185000	1467000	3638900
NDIGDFSK	VEIATRVSDQFKDLRNDIGDFSKDFTAYIE	DQFKDLRNDIGDFSKDFTAYIEEQKQKLTE	R	N	D	S	K	D	0	0	1	2	0	0	0	1	0	1	0	1	0	1	0	1	0	0	0	0	0	0	8	0	894.408	192947	192947	166	173	yes	yes	2	0.031552	69.812	1		1	1	16183000	5695800	0
GGSGGGGSISGGGYGSGGGSGGR	GSSSYGSGGRQSGSRGGSGGGGSISGGGYG	ISGGGYGSGGGSGGRYGSGGGSKGGSISGG	R	G	G	G	R	Y	0	1	0	0	0	0	0	15	0	1	0	0	0	0	0	5	0	0	1	0	0	0	23	0	1740.74	CON__P35908v2;CON__P35908	CON__P35908v2	550	572	yes	no	2	2.746e-78	218.78	1	1		1	16022000	7448400	4161900
TDLTGPAPPPPANPGGLNLHGFIEGDASFTR	IDGNVITDLMSIGAKTDLTGPAPPPPANPG	LNLHGFIEGDASFTRGDAFHGDNWQFNQTL	K	T	D	T	R	G	3	1	2	2	0	0	1	5	1	1	3	0	0	2	6	1	3	0	0	0	0	0	31	0	3115.54	226793	226793	144	174	yes	yes	3	1.3942e-21	99.871	1		2	1	16019000	1515900	0
ASAFYTDEMFLGPR	SLGGPFNTGDPLFDRASAFYTDEMFLGPRR	RASAFYTDEMFLGPRRLFFQHGSDLQPMFA	R	A	S	P	R	R	2	1	0	1	0	0	1	1	0	0	1	0	1	2	1	1	1	0	1	0	0	0	14	0	1603.73	191068;217832	191068	414	427	no	no	2	3.6783e-13	136.48	2	1	2	2	15973000	3890900	4649900
SYTITIR	______________________________	______________________________	M	S	Y	I	R	V	0	1	0	0	0	0	0	0	0	2	0	0	0	0	0	1	2	0	1	0	0	0	7	0	852.471	194894	194894	2	8	yes	yes	2	0.0023302	103.02	1	1		1	15905000	4613400	6470100
AIVEAFATPDVK	NFGAKNITAANLEARAIVEAFATPDVKDQG	EARAIVEAFATPDVKDQGIILDAVEIGNEA	R	A	I	V	K	D	3	0	0	1	0	0	1	0	0	1	0	1	0	1	1	0	1	0	0	2	0	0	12	0	1259.68	201919	201919	157	168	yes	yes	2	1.8209e-06	112.36	1	1	1	1	15684000	4339200	4269100
LYGTNISPPSR	______________________________	MVLKLYGTNISPPSRYAGLVLLEMKVPFEL	K	L	Y	S	R	Y	0	1	1	0	0	0	0	1	0	1	1	0	0	0	2	2	1	0	1	0	0	0	11	0	1203.62	193539	193539	5	15	yes	yes	2	0.005902	64.692	1		1		15617000	9100600	0
IQVPAQDLVWTVK	HCKWYIESAGEGIYKIQVPAQDLVWTVKRR	YKIQVPAQDLVWTVKRREPDYPLSVYLAPA	K	I	Q	V	K	R	1	0	0	1	0	2	0	0	0	1	1	1	0	0	1	0	1	1	0	3	0	0	13	0	1495.84	134468	134468	104	116	yes	yes	2	0.001648	84.479		1	1	1	15400000	0	5137500
DHTESFWFAEVLK	FAGLNNVNNAAGGLRDHTESFWFAEVLKYL	LRDHTESFWFAEVLKYLYLTFDDPEHIHLD	R	D	H	L	K	Y	1	0	0	1	0	0	2	0	1	0	1	1	0	2	0	1	1	1	0	1	0	0	13	0	1607.76	194179	194179	454	466	yes	yes	3	1.6883e-09	95.417	3		17	11	15397000	1365200	0
DPNFHDPDFLTK	HWDDLRAYTGYFFTKDPNFHDPDFLTKLWY	FTKDPNFHDPDFLTKLWYAGAYTVQTNTID	K	D	P	T	K	L	0	0	1	3	0	0	0	0	1	0	1	1	0	2	2	0	1	0	0	0	0	0	12	0	1444.66	65577;68812;204168	68812	190	201	no	no	3	0.00053568	74.769	1	1		1	15313000	5156300	5705500
VEYLNPPYMTVER	NPVVVNDTQYPSEFRVEYLNPPYMTVERPQ	FRVEYLNPPYMTVERPQLSNVPKQIAFNSQ	R	V	E	E	R	P	0	1	1	0	0	0	2	0	0	0	1	0	1	0	2	0	1	0	2	2	0	0	13	0	1609.78	193900;193903	193900	430	442	no	no	2	2.8529e-07	117.98	1	2	1	1	15312000	3035700	7276100
IIQQVSNPSGTISTGGLGEPK	TSLRSHIDNFVSSQKIIQQVSNPSGTISTG	NPSGTISTGGLGEPKFNIDETAFTGSWGRP	K	I	I	P	K	F	0	0	1	0	0	2	1	4	0	3	1	1	0	0	2	3	2	0	0	1	0	0	21	0	2082.1	192455	192455	110	130	yes	yes	2;3	9.7757e-36	169.37	1	2	1	1	15304000	4002900	5217700
GLAVAQSSNSFILR	HGRVNYVDANTARSRGLAVAQSSNSFILRA	RGLAVAQSSNSFILRADSNNVLNPGGAGRD	R	G	L	L	R	A	2	1	1	0	0	1	0	1	0	1	2	0	0	1	0	3	0	0	0	1	0	0	14	0	1461.79	195916	195916	62	75	yes	yes	2	4.3392e-14	143.89	1	1	1	1	15177000	3585900	4577200
YANGGTWDEVRGEYVLTMGGSGTSGSLR	TPKGFFRPVERTNWKYANGGTWDEVRGEYV	YVLTMGGSGTSGSLRFVSSDTDESFVATFG	K	Y	A	L	R	F	1	2	1	1	0	0	2	7	0	0	2	0	1	0	0	3	3	1	2	2	0	0	28	1	2919.35	194888	194888	28	55	yes	yes	3	9.7621e-49	167.78	3	1	1	2	15173000	5304300	2478600
ATEETITILK	ALMKSPLVISTDLTKATEETITILKNKELI	TDLTKATEETITILKNKELIDIHQDSEIGT	K	A	T	L	K	N	1	0	0	0	0	0	2	0	0	2	1	1	0	0	0	0	3	0	0	0	0	0	10	0	1117.62	228269	228269	355	364	yes	yes	2	0.0039273	85.731	1	1	1	1	15085000	3423800	5036600
FDNTAEKPVMQLQR	INFVNDLNPGENWPRFDNTAEKPVMQLQRG	RFDNTAEKPVMQLQRGNSTLIPDDFDMERT	R	F	D	Q	R	G	1	1	1	1	0	2	1	0	0	0	1	1	1	1	1	0	1	0	0	1	0	0	14	1	1675.84	191068	191068	509	522	yes	yes	3	0.00058571	74.769	1		2		15039000	6089800	0
SAGINTPVSTVHSWFNIINAR	NNIINKVNQVRNTLRSAGINTPVSTVHSWF	PVSTVHSWFNIINARVLCNGDFVGANAHAF	R	S	A	A	R	V	2	1	3	0	0	0	0	1	1	3	0	0	0	1	1	3	2	1	0	2	0	0	21	0	2283.18	190276	190276	150	170	yes	yes	3	1.7296e-27	153.25	1		6	1	15002000	1046400	0
TNAFYVVNTVHDFTYR	ASRQPSFQANLDAARTNAFYVVNTVHDFTY	NAFYVVNTVHDFTYRYGFNEANFNFQNNNF	R	T	N	Y	R	Y	1	1	2	1	0	0	0	0	1	0	0	0	0	2	0	0	3	0	2	3	0	0	16	0	1945.93	74932	74932	310	325	yes	yes	3	1.4185e-05	85.619	1	1	1	1	14870000	2562300	3297600
TAESDEYNFDNPVVR	PHPFHLHGHEFWVVKTAESDEYNFDNPVVR	TAESDEYNFDNPVVRDTVSAGLNENGYVSI	K	T	A	V	R	D	1	1	2	2	0	0	2	0	0	0	0	0	0	1	1	1	1	0	1	2	0	0	15	0	1754.77	117501	117501	438	452	yes	yes	2	4.8691e-91	261.72	1	1	1	1	14863000	2974500	3673500
IWSGSGVTAGLDLGAEFAR	GVNWVGDRRWMVDGKIWSGSGVTAGLDLGA	SGVTAGLDLGAEFARRHFDHDIVERVNEIF	K	I	W	A	R	R	3	1	0	1	0	0	1	4	0	1	2	0	0	1	0	2	1	1	0	1	0	0	19	0	1905.96	178049	178049	179	197	yes	yes	2	2.6672e-56	207.39	2	1	3	1	14827000	0	1737800
VLGEFQK	DDFDMERTDFVNTARVLGEFQK________	TDFVNTARVLGEFQK_______________	R	V	L	Q	K	-	0	0	0	0	0	1	1	1	0	0	1	1	0	1	0	0	0	0	0	1	0	0	7	0	819.449	191068	191068	545	551	yes	yes	2	0.0067274	85.89	1	1	1		14732000	0	14732000
TPQLLELSGIGNK	VKAHGEVIMSAGAIRTPQLLELSGIGNKDI	IRTPQLLELSGIGNKDILQALNIPVKLDLP	R	T	P	N	K	D	0	0	1	0	0	1	1	2	0	1	3	1	0	0	1	1	1	0	0	0	0	0	13	0	1368.76	121682;121683	121682	326	338	yes	no	2	2.0402e-07	121.02	1	1	1	1	14682000	3640100	3849500
AGNFMNIWNPDVSVPGNPEVK	KALGKTEDQNKYLGRAGNFMNIWNPDVSVP	IWNPDVSVPGNPEVKGMMQPRFANGTFNFT	R	A	G	V	K	G	1	0	4	1	0	0	1	2	0	1	0	1	1	1	3	1	0	1	0	3	0	0	21	0	2284.09	191588	191588	544	564	yes	yes	2;3	8.795e-36	161.21	1	1	2	1	14678000	2632900	3467500
GPVTVDGIAQEETNVR	STPTGTSGTVRLPGKGPVTVDGIAQEETNV	PVTVDGIAQEETNVRLRGGEHVLKRHV___	K	G	P	V	R	L	1	1	1	1	0	1	2	2	0	1	0	0	0	0	1	0	2	0	0	3	0	0	16	0	1683.84	65577	65577	631	646	yes	yes	2	1.8798e-47	208.27	1	1	1	1	14678000	4244100	3886400
LSQTEAQASLAPLLDFGK	GGFSRSNVMILLNPKLSQTEAQASLAPLLD	TEAQASLAPLLDFGKQLQATNPDTTTLIFT	K	L	S	G	K	Q	3	0	0	1	0	2	1	1	0	0	4	1	0	1	1	2	1	0	0	0	0	0	18	0	1887.99	207587	207587	351	368	yes	yes	2;3	7.0644e-23	146.96	2	2	2	1	14570000	2991700	3933300
GAIAQSVFR	ELHLVARSGKEKLFRGAIAQSVFRAPLPTP	KEKLFRGAIAQSVFRAPLPTPQQQEPLFSA	R	G	A	F	R	A	2	1	0	0	0	1	0	1	0	1	0	0	0	1	0	1	0	0	0	1	0	0	9	0	947.519	200866	200866	242	250	yes	yes	2	5.2425e-05	139.31	1	1	1	1	14540000	3249300	4307800
PADLISEFLNDFPEALDR	GTQLRSSYFLSRFSRPADLISEFLNDFPEA	LISEFLNDFPEALDRSNALDAKVNSDASRI	R	P	A	D	R	S	2	1	1	3	0	0	2	0	0	1	3	0	0	2	2	1	0	0	0	0	0	0	18	0	2061.01	220085	220085	316	333	yes	yes	2;3	2.2215e-47	200.16			2	2	14511000	0	0
TWSNINLAR	NTLWVLLTHRVHPSRTWSNINLARENMGFF	RVHPSRTWSNINLARENMGFFVAKALGRIE	R	T	W	A	R	E	1	1	2	0	0	0	0	0	0	1	1	0	0	0	0	1	1	1	0	0	0	0	9	0	1073.56	180108	180108	409	417	yes	yes	2	0.0073614	86.833	1	1	1	1	14448000	3439800	3799400
YYSQEENLAFIITGDITAQWLR	LFENTFPNTLDTTVRYYSQEENLAFIITGD	LAFIITGDITAQWLRDTANQFAHYGTLLGQ	R	Y	Y	L	R	D	2	1	1	1	0	2	2	1	0	3	2	0	0	1	0	1	2	1	2	0	0	0	22	0	2630.3	227791	227791	105	126	yes	yes	3	1.0407e-14	112.14			1	1	14369000	0	0
NDQFTIAPFADSFR	SGLIRFDLYSGPFTRNDQFTIAPFADSFRY	RNDQFTIAPFADSFRYLSNIPLSDAMAAFN	R	N	D	F	R	Y	2	1	1	2	0	1	0	0	0	1	0	0	0	3	1	1	1	0	0	0	0	0	14	0	1627.76	193901	193901	456	469	yes	yes	2	1.9576e-17	149.49	1	3	1	1	14364000	2698400	4187900
LFGPPEYK	LTPVAIAAGRRLSNRLFGPPEYKDEKQSYE	GRRLSNRLFGPPEYKDEKQSYENIPTVVFA	R	L	F	Y	K	D	0	0	0	0	0	0	1	1	0	0	1	1	0	1	2	0	0	0	1	0	0	0	8	0	949.491	141355	141355	343	350	yes	yes	2	0.010788	58.917		1	1	1	14323000	0	0
GADYGVVDPDLK	ATTWHPTSTVKMSPKGADYGVVDPDLKVKG	SPKGADYGVVDPDLKVKGIRGLRVVDASVM	K	G	A	L	K	V	1	0	0	3	0	0	0	2	0	0	1	1	0	0	1	0	0	0	1	2	0	0	12	0	1247.6	190928;209169;183673;205343;217506	190928	534	545	yes	no	2	0.0037434	71.03	1	1	1	1	14256000	2456500	2461200
FVSSDTDESFVATFGVHNYKR	YVLTMGGSGTSGSLRFVSSDTDESFVATFG	DESFVATFGVHNYKRWCDIVTNLTNEQTAL	R	F	V	K	R	W	1	1	1	2	0	0	1	1	1	0	0	1	0	3	0	3	2	0	1	3	0	0	21	1	2405.13	194888	194888	56	76	yes	yes	3;4	1.0408e-07	85.937			2	1	14210000	0	0
DTANQFAHYGTLLGQDPELAQLVK	LAFIITGDITAQWLRDTANQFAHYGTLLGQ	GTLLGQDPELAQLVKAVINNEARYVSQYPY	R	D	T	V	K	A	3	0	1	2	0	3	1	2	1	0	4	1	0	1	1	0	2	0	1	1	0	0	24	0	2628.32	227791	227791	127	150	yes	yes	3	1.9689e-09	93.093	1	1	1	1	14200000	1092400	5071400
KDVDGAYMTK	INKRTNAENEFVTIKKDVDGAYMTKVDLQA	FVTIKKDVDGAYMTKVDLQAKLDNLQQEID	K	K	D	T	K	V	1	0	0	2	0	0	0	1	0	0	0	2	1	0	0	0	1	0	1	1	0	0	10	1	1126.53	CON__P04264	CON__P04264	289	298	yes	yes	2	8.0446e-07	140.78	1	1	2	1	14137000	3609100	1927900
TLTWEER	VQTLTGGIPGTTENRTLTWEERENNDDLFG	IPGTTENRTLTWEERENNDDLFGPVIGKSR	R	T	L	E	R	E	0	1	0	0	0	0	2	0	0	0	1	0	0	0	0	0	2	1	0	0	0	0	7	0	933.456	189889	189889	89	95	yes	yes	2	0.024713	89.123	1	1	1	1	14136000	2667500	4033600
LALEFIQDNIAAFGGDPDK	HQPPEDLNAGLLDQRLALEFIQDNIAAFGG	FIQDNIAAFGGDPDKVTIWGQSAGGGSVAA	R	L	A	D	K	V	3	0	1	3	0	1	1	2	0	2	2	1	0	2	1	0	0	0	0	0	0	0	19	0	2033.01	191068	191068	190	208	yes	yes	2	7.5267e-19	133.66			1		14081000	0	0
STFAGVGAHVGK	MLARRPGKRTLVITRSTFAGVGAHVGKWLG	ITRSTFAGVGAHVGKWLGDNLSRWDQYRFS	R	S	T	G	K	W	2	0	0	0	0	0	0	3	1	0	0	1	0	1	0	1	1	0	0	2	0	0	12	0	1129.59	64273	64273	550	561	no	no	2	8.8263e-06	105.4	1	1	1	1	14065000	5185700	5013200
FGIQDFAQAR	PNIHYVHAFPADAVRFGIQDFAQARWGGNP	ADAVRFGIQDFAQARWGGNPDFVVAGVNIG	R	F	G	A	R	W	2	1	0	1	0	2	0	1	0	1	0	0	0	2	0	0	0	0	0	0	0	0	10	0	1151.57	193599	193599	110	119	yes	yes	2	0.0011641	104.44	1		1	1	13953000	5384900	0
RPVAVGLPGYILPMDQGGK	ASSIRNIEATLQDAKRPVAVGLPGYILPMD	VGLPGYILPMDQGGKLFLHNAAASVQNMSV	K	R	P	G	K	L	1	1	0	1	0	1	0	4	0	1	2	1	1	0	3	0	0	0	1	2	0	0	19	1	1967.07	180451	180451	300	318	yes	yes	3	0.0001145	66.606	1	1	1	1	13910000	4190000	2894300
YTPPGNFEGQFPENVGR	GSPFGSGEWTNILCRYTPPGNFEGQFPENV	PPGNFEGQFPENVGRPQ_____________	R	Y	T	G	R	P	0	1	2	0	0	1	2	3	0	0	0	0	0	2	3	0	1	0	1	1	0	0	17	0	1907.88	136361	136361	151	167	yes	yes	2	1.9166e-05	91.858	1	1		1	13743000	5417400	4822600
IYIGAPASSTSAGSGFVDINR	WDNWAKTQSPNRNVKIYIGAPASSTSAGSG	ASSTSAGSGFVDINRLSSIARTTRSQFSSF	K	I	Y	N	R	L	3	1	1	1	0	0	0	3	0	3	0	0	0	1	1	4	1	0	1	1	0	0	21	0	2082.04	201136	201136	267	287	yes	yes	2;3	1.3069e-26	150.05	1	1	2	1	13740000	2455500	3884200
QSYENIPTVVFAHPPIGTVGLTEPQAR	LSNRLFGPPEYKDEKQSYENIPTVVFAHPP	HPPIGTVGLTEPQARQKHGDAVKIYTSSFK	K	Q	S	A	R	Q	2	1	1	0	0	2	2	2	1	2	1	0	0	1	4	1	3	0	1	3	0	0	27	0	2920.51	141355	141355	354	380	yes	yes	3	7.6503e-09	67.899	1	1	1	1	13735000	2597100	2704500
DQYEQMAEK	AAPGVDLSRILNEMRDQYEQMAEKNRRDAE	ILNEMRDQYEQMAEKNRRDAETWFLSKTEE	R	D	Q	E	K	N	1	0	0	1	0	2	2	0	0	0	0	1	1	0	0	0	0	0	1	0	0	0	9	0	1140.48	CON__P08779;CON__Q9Z2K1;CON__Q3ZAW8	CON__P08779	291	299	yes	no	2	0.00033158	127.68	1	1	1	1	13644000	3551100	4726300
NYSPYYNTIDDLK	IQDWYDKKGPAAIQKNYSPYYNTIDDLKDQ	QKNYSPYYNTIDDLKDQIVDLTVGNNKTLL	K	N	Y	L	K	D	0	0	2	2	0	0	0	0	0	1	1	1	0	0	1	1	1	0	3	0	0	0	13	0	1604.74	CON__P35527	CON__P35527	200	212	yes	yes	2	3.6456e-07	115	1	1	1	1	13553000	3128500	3192600
IIAATIENAQPILQIDNAR	DYSPYFKTIEDLRNKIIAATIENAQPILQI	TIENAQPILQIDNARLAADDFRTKYEHELA	K	I	I	A	R	L	4	1	2	1	0	2	1	0	0	5	1	0	0	0	1	0	1	0	0	0	0	0	19	0	2063.14	CON__P08779	CON__P08779	178	196	yes	yes	3	2.5943e-11	111.01	1	1	1	1	13535000	3231300	3973300
TQLEDVVRN	KTRLTRRAFPDAIPKTQLEDVVRN______	PDAIPKTQLEDVVRN_______________	K	T	Q	R	N	-	0	1	1	1	0	1	1	0	0	0	1	0	0	0	0	0	1	0	0	2	0	0	9	1	1072.55	151641	151641	422	430	yes	yes	2	0.0031999	80.219	1	1			13497000	6358500	7138500
MYHSESILLPDGR	RTQRMSILNNTIVARMYHSESILLPDGRVL	ARMYHSESILLPDGRVLVAGSDPQTNFDNG	R	M	Y	G	R	V	0	1	0	1	0	0	1	1	1	1	2	0	1	0	1	2	0	0	1	0	0	0	13	0	1516.73	181085	181085	848	860	yes	yes	3	0.010614	50.46	1	1	2		13460000	2669800	3710800
EVGNAEMTLGGIDDTK	DQGLPALFSMYFTPKEVGNAEMTLGGIDDT	VGNAEMTLGGIDDTKFIGSPIFAPTSSSGS	K	E	V	T	K	F	1	0	1	2	0	0	2	3	0	1	1	1	1	0	0	0	2	0	0	1	0	0	16	0	1648.76	192428	192428	205	220	yes	yes	2	2.3587e-70	227.57	1		1	1	13433000	0	0
YEIPESVLPR	RDRIHLKIVDANSSRYEIPESVLPRPSNHA	ANSSRYEIPESVLPRPSNHAVSPDSASIQF	R	Y	E	P	R	P	0	1	0	0	0	0	2	0	0	1	1	0	0	0	2	1	0	0	1	1	0	0	10	0	1201.63	64273	64273	90	99	yes	yes	2	0.0074882	73.233	1	1	1	1	13380000	4329800	3901600
SFEGFIPPSPQTSK	TAFASLELFQGQCNRSFEGFIPPSPQTSKV	RSFEGFIPPSPQTSKVNKYGGWNMNPSNVL	R	S	F	S	K	V	0	0	0	0	0	1	1	1	0	1	0	1	0	2	3	3	1	0	0	0	0	0	14	0	1520.75	222358	222358	350	363	yes	yes	2	0.013525	58.274	2	1		1	13367000	5980200	4501300
IVIYDLK	WVELDEDGYESDRAKIVIYDLKVNVRYTLT	GYESDRAKIVIYDLKVNVRYTLTQHWDRSV	K	I	V	L	K	V	0	0	0	1	0	0	0	0	0	2	1	1	0	0	0	0	0	0	1	1	0	0	7	0	862.516	186633;193868	186633	307	313	yes	no	2	0.042306	78.616	1			1	13296000	7603300	0
LDEFGVWTGDTHGLDAK	QAFACYDLLDNGKQRLDEFGVWTGDTHGLD	EFGVWTGDTHGLDAKGLGLTHLNLTRNLIG	R	L	D	A	K	G	1	0	0	3	0	0	1	3	1	0	2	1	0	1	0	0	2	1	0	1	0	0	17	0	1859.87	203798	203798	248	264	yes	yes	3	0.017691	37.687	1	1	1	1	13282000	3032600	3944600
LASYLDKVQALEEANNDLENK	LTANEKSTMQELNSRLASYLDKVQALEEAN	KVQALEEANNDLENKIQDWYDKKGPAAIQK	R	L	A	N	K	I	3	0	3	2	0	1	3	0	0	0	4	2	0	0	0	1	0	0	1	1	0	0	21	1	2376.18	CON__P35527	CON__P35527	164	184	yes	yes	3	1.3036e-27	156.67	1	1	1	1	13275000	2382500	1663400
VYGGPQSQLVDLK	RMDDSGRTKYPVLFRVYGGPQSQLVDLKFS	FRVYGGPQSQLVDLKFSRDWHDYLACGLDY	R	V	Y	L	K	F	0	0	0	1	0	2	0	2	0	0	2	1	0	0	1	1	0	0	1	2	0	0	13	0	1402.75	185824	185824	511	523	yes	yes	2	2.2963e-07	120.06	1	1	1	1	13236000	3071500	4327800
AASDFVTDIQQVTGAK	APVLVSPDDWPGVQRAASDFVTDIQQVTGA	ASDFVTDIQQVTGAKVSLINATTTTNPGKQ	R	A	A	A	K	V	3	0	0	2	0	2	0	1	0	1	0	1	0	1	0	1	2	0	0	2	0	0	16	0	1649.83	121649	121649	59	74	yes	yes	2	1.2983e-18	135.6	1	1	1	1	13198000	2705000	4730800
IGGIGTVPVGR	PSDKPLRLPLQDVYKIGGIGTVPVGRVETG	DVYKIGGIGTVPVGRVETGIIKAGMVVTFA	K	I	G	G	R	V	0	1	0	0	0	0	0	4	0	2	0	0	0	0	1	0	1	0	0	2	0	0	11	0	1024.6	133083	133083	254	264	yes	yes	2	0.0015581	84.615	1	1	1	1	13154000	3181900	2827800
PPIFDKPTTDKYDYVVIGGGSGGSATAR	______________________________	YVVIGGGSGGSATARRAALYGKKVAVVETD	M	P	P	A	R	R	2	1	0	3	0	0	0	5	0	2	0	2	0	1	3	2	3	0	2	2	0	0	28	2	2868.43	141355	141355	2	29	yes	yes	4	6.9987e-12	81.406			1	1	13142000	0	0
AAVPSGASTGVHEAVELR	PTVEVDLHTAKGRFRAAVPSGASTGVHEAV	PSGASTGVHEAVELRDGNKNEYLGKGVSKA	R	A	A	L	R	D	4	1	0	0	0	0	2	2	1	0	1	0	0	0	1	2	1	0	0	3	0	0	18	0	1749.9	189297	189297	33	50	yes	yes	3	9.2884e-09	110.37			1		13109000	0	0
VLVVEAGPSNEDVFATRPPGR	GAVVAARLGENPNWKVLVVEAGPSNEDVFA	GPSNEDVFATRPPGRGGELTKSKVDWNYTT	K	V	L	G	R	G	2	2	1	1	0	0	2	2	0	0	1	0	0	1	3	1	1	0	0	4	0	0	21	1	2209.15	183646	183646	82	102	yes	yes	3	4.1063e-06	78.794	1	1	1	1	12930000	2960000	2707700
LGANAILGVSIAAAEAGAAEK	DDWLIKLDGTPNKGKLGANAILGVSIAAAE	LGVSIAAAEAGAAEKSVPLYQHFAELSGVK	K	L	G	E	K	S	8	0	1	0	0	0	2	3	0	2	2	1	0	0	0	1	0	0	0	1	0	0	21	0	1896.03	189297	189297	106	126	yes	yes	2;3	2.6167e-11	108.13	1		2	2	12897000	981160	0
TFDPMIQETLTPWMEK	GSETHLIIRGESVLRTFDPMIQETLTPWME	FDPMIQETLTPWMEKTGIKIHKSSQVTSVE	R	T	F	E	K	T	0	0	0	1	0	1	2	0	0	1	1	1	2	1	2	0	3	1	0	0	0	0	16	0	1965.92	141355	141355	223	238	yes	yes	2	8.9028e-16	136.38	2	2	2	1	12816000	3959500	4067600
SKPVDGFPGATR	RDEAVIELNAIAGQKSKPVDGFPGATRRLD	GQKSKPVDGFPGATRRLDGIWNTHRLMPPT	K	S	K	T	R	R	1	1	0	1	0	0	0	2	0	0	0	1	0	1	2	1	1	0	0	1	0	0	12	1	1230.64	192945	192945	126	137	yes	yes	3	0.0067608	56.295			1		12770000	0	0
TLVNNPAVGK	SGIGKREELEAVGIKTLVNNPAVGKNFSDH	AVGIKTLVNNPAVGKNFSDHAMVPAEFDTS	K	T	L	G	K	N	1	0	2	0	0	0	0	1	0	0	1	1	0	0	1	0	1	0	0	2	0	0	10	0	1011.57	211194	211194	334	343	yes	yes	2	0.004406	83.206	1	1	1	1	12674000	3149200	3152400
LFADFSNVSPGGDAASLLSSFGIGISSDTVR	DTYTVSGIPGGFTRRLFADFSNVSPGGDAA	LLSSFGIGISSDTVRSTPIPRTSVPSNIAL	R	L	F	V	R	S	3	1	1	3	0	0	0	4	0	2	3	0	0	3	1	7	1	0	0	2	0	0	31	0	3086.52	79454	79454	42	72	yes	yes	3	3.8025e-11	75.035	1		1	1	12449000	1202700	0
NHEEEMKDLR	MQIESLTEELAYLKKNHEEEMKDLRNVSTG	AYLKKNHEEEMKDLRNVSTGDVNVEMNAAP	K	N	H	L	R	N	0	1	1	1	0	0	3	0	1	0	1	1	1	0	0	0	0	0	0	0	0	0	10	1	1299.59	CON__P13645	CON__P13645	286	295	yes	yes	3	5.891e-07	140.49	2	1	2	1	12384000	4938000	0
GQSTLGFINPLIYSSATSGFNDIR	VAGIFALLNDFKLSRGQSTLGFINPLIYSS	PLIYSSATSGFNDIRAGTNPGCGTRGFTAG	R	G	Q	I	R	A	1	1	2	1	0	1	0	3	0	3	2	0	0	2	1	4	2	0	1	0	0	0	24	0	2557.28	193429	193429	524	547	yes	yes	3	8.6126e-42	166.49	1	1	1	1	12280000	1006900	1127000
NIVPNTDGIGTYR	MLVNATNTDPKFAGKNIVPNTDGIGTYRSD	GKNIVPNTDGIGTYRSDRISVINWDVTCGD	K	N	I	Y	R	S	0	1	2	1	0	0	0	2	0	2	0	0	0	0	1	0	2	0	1	1	0	0	13	0	1418.72	194940	194940	200	212	yes	yes	2	3.6759e-05	104.22	1	1	1	1	12250000	3327200	2707700
DSTAGPPIYHAVGLR	DGNDITIHAGQQVPRDSTAGPPIYHAVGLR	DSTAGPPIYHAVGLRNSGPFVITMVDPDAP	R	D	S	L	R	N	2	1	0	1	0	0	0	2	1	1	1	0	0	0	2	1	1	0	1	1	0	0	15	0	1552.8	137057	137057	73	87	yes	yes	3	0.01364	41.967	1	1	1	1	12246000	2955400	2159500
FAGIVHQER	FTRKPATPWHGDSGKFAGIVHQERNWTYVL	HGDSGKFAGIVHQERNWTYVLFDNVGHTVP	K	F	A	E	R	N	1	1	0	0	0	1	1	1	1	1	0	0	0	1	0	0	0	0	0	1	0	0	9	0	1055.55	205752	205752	512	520	yes	yes	2	0.0063876	91.069	1			1	12246000	6951500	0
GGAQDLLDAIDSINIHMLPFFSQQASTAK	IPVTVSELAFGYQERGGAQDLLDAIDSINI	IHMLPFFSQQASTAKNAWPLVLNDLQFFID	R	G	G	A	K	N	4	0	1	3	0	3	0	2	1	3	3	1	1	2	1	3	1	0	0	0	0	0	29	0	3087.53	192751	192751	214	242	yes	yes	3	3.3512e-12	84.035			2		12132000	0	0
ASLEGNLAETENR	MQALEIELQSQLSMKASLEGNLAETENRYC	MKASLEGNLAETENRYCVQLSQIQGLIGSV	K	A	S	N	R	Y	2	1	2	0	0	0	3	1	0	0	2	0	0	0	0	1	1	0	0	0	0	0	13	0	1402.67	CON__Q04695	CON__Q04695	322	334	yes	yes	2	2.4212e-11	144.7	1				12126000	12126000	0
IFTVDPQYFPMNR	LETMWTDIDYMDRRRIFTVDPQYFPMNRMR	RRIFTVDPQYFPMNRMREIVDFLHSHDQRF	R	I	F	N	R	M	0	1	1	1	0	1	0	0	0	1	0	0	1	2	2	0	1	0	1	1	0	0	13	0	1626.79	64273;190944	190944	320	332	no	no	2	2.0081e-09	129.38	1	1	1	1	12066000	3155900	3599500
NMADVVAVIAPLNEPAGFDGAQVLSVTK	DRTNAIIKTIASTYKNMADVVAVIAPLNEP	EPAGFDGAQVLSVTKQYWFDSYGNIRFPFG	K	N	M	T	K	Q	5	0	2	2	0	1	1	2	0	1	2	1	1	1	2	1	1	0	0	5	0	0	28	0	2825.46	196962	196962	193	220	yes	yes	3	1.3041e-22	112.39	1	1	1		11961000	2448100	3053800
DTLLAALHANPK	VWFGFDGDDIWIRRRDTLLAALHANPKAKW	RRRDTLLAALHANPKAKWVTRVLQFGSEPL	R	D	T	P	K	A	3	0	1	1	0	0	0	0	1	0	3	1	0	0	1	0	1	0	0	0	0	0	12	0	1262.7	192751	192751	147	158	yes	yes	2	4.2024e-09	137.69	1	1	1	1	11914000	2279900	2884700
FDDAGFTPTEVVALLASHTVAASDTIEPGLEGVPFDSTPGEFDR	LVPEPFDSVTKILERFDDAGFTPTEVVALL	LEGVPFDSTPGEFDRQFFIETMLKGTSFPG	R	F	D	D	R	Q	5	1	0	5	0	0	4	4	1	1	3	0	0	4	4	3	5	0	0	4	0	0	44	0	4577.18	221245	221245	177	220	yes	yes	4	0.0012396	31.234			1		11857000	0	0
IPFISGTNLDEGTAFTPLTINSEDQIR	PDLPSRVFAQGNFAKIPFISGTNLDEGTAF	TAFTPLTINSEDQIRAAIISNLTPPFVPEY	K	I	P	I	R	A	1	1	2	2	0	1	2	2	0	4	2	0	0	2	2	2	4	0	0	0	0	0	27	0	2948.48	209388	209388	326	352	yes	yes	3	6.8912e-12	85.185	1	1	1	1	11838000	2509900	3925200
ITICVGGRPNSPSEK	VKRGDGSTYTLNGDRITICVGGRPNSPSEK	ITICVGGRPNSPSEKQIPGASKGIDSDGFF	R	I	T	E	K	Q	0	1	1	0	1	0	1	2	0	2	0	1	0	0	2	2	1	0	0	1	0	0	15	1	1613.82	141355	141355	150	164	yes	yes	3	0.00023375	78.081	1		1		11824000	2904000	0
STATNVLR	SRVIDEWTFGQFVDRSTATNVLRNHWNTWI	FGQFVDRSTATNVLRNHWNTWITEEDFARI	R	S	T	L	R	N	1	1	1	0	0	0	0	0	0	0	1	0	0	0	0	1	2	0	0	1	0	0	8	0	860.472	196962	196962	75	82	yes	yes	2	8.5716e-12	162.07	1	1	1	1	11818000	3113500	2906700
FDLYSGPFTR	SAPPALFMVNSGLIRFDLYSGPFTRNDQFT	SGLIRFDLYSGPFTRNDQFTIAPFADSFRY	R	F	D	T	R	N	0	1	0	1	0	0	0	1	0	0	1	0	0	2	1	1	1	0	1	0	0	0	10	0	1201.58	193901	193901	446	455	yes	yes	2	0.00074809	108.74	1	1	1	1	11794000	2843300	4393800
ELIGQPTQLWK	YWTVGAPLPGPVILRELIGQPTQLWKFKWV	VILRELIGQPTQLWKFKWVGDF________	R	E	L	W	K	F	0	0	0	0	0	2	1	1	0	1	2	1	0	0	1	0	1	1	0	0	0	0	11	0	1311.72	183756	183756	122	132	yes	yes	2	5.8572e-05	116.73	1	1	1	1	11782000	2620900	3154900
VTVFGESAGAIMNSILFLNSPLEK	WIQSNIGIFGGDKEKVTVFGESAGAIMNSI	AIMNSILFLNSPLEKLARGAILESGSQATS	K	V	T	E	K	L	2	0	2	0	0	0	2	2	0	2	3	1	1	2	1	3	1	0	0	2	0	0	24	0	2536.32	209388	209388	201	224	yes	yes	3	2.2051e-32	147.35			1		11755000	0	0
ILAEAVEEYLR	LFWNNDEHPSEPVHRILAEAVEEYLRRADL	PVHRILAEAVEEYLRRADL___________	R	I	L	L	R	R	2	1	0	0	0	0	3	0	0	1	2	0	0	0	0	0	0	0	1	1	0	0	11	0	1304.7	179406	179406	302	312	yes	yes	2	2.06e-07	142.92	1	1	1	1	11637000	1872100	4139300
TSQNSELNNMQDLVEDYK	IDSLKRYLDGLTAERTSQNSELNNMQDLVE	NSELNNMQDLVEDYKKKYEDEINKRTAAEN	R	T	S	Y	K	K	0	0	3	2	0	2	2	0	0	0	2	1	1	0	0	2	1	0	1	1	0	0	18	0	2126.94	CON__P35908v2;CON__P35908	CON__P35908v2	248	265	yes	no	2;3	1.9657e-30	161.76	1		3	2	11489000	1977000	0
SDLEMQYETLQEELMALK	INGLRQVLDNLTMEKSDLEMQYETLQEELM	EMQYETLQEELMALKKNHKEEMSQLTGQNS	K	S	D	L	K	K	1	0	0	1	0	2	4	0	0	0	4	1	2	0	0	1	1	0	1	0	0	0	18	0	2170.02	CON__P35527	CON__P35527	272	289	yes	yes	2	1.4983e-11	114.82	2	2	1	2	11488000	2957300	3081100
PIQQLLSPLSPER	EGDILGDFHVTDKVKPIQQLLSPLSPERTR	VKPIQQLLSPLSPERTRTVRCVGFNYVEHN	K	P	I	E	R	T	0	1	0	0	0	2	1	0	0	1	3	0	0	0	3	2	0	0	0	0	0	0	13	0	1476.83	211605	211605	68	80	yes	yes	2	9.0547e-10	137.89	1	1	1	1	11374000	3033300	3498000
FSRPADLISEFLNDFPEALDR	AGGGTQLRSSYFLSRFSRPADLISEFLNDF	LISEFLNDFPEALDRSNALDAKVNSDASRI	R	F	S	D	R	S	2	2	1	3	0	0	2	0	0	1	3	0	0	3	2	2	0	0	0	0	0	0	21	1	2451.21	220085	220085	313	333	yes	yes	3	2.3739e-14	112.85	1			1	11355000	6085200	0
KDIENQYETQITQIEHEVSSSGQEVQSSAK	NDMRQEYEQLIAKNRKDIENQYETQITQIE	HEVSSSGQEVQSSAKEVTQLRHGVQELEIE	R	K	D	A	K	E	1	0	1	1	0	5	5	1	1	3	0	2	0	0	0	5	2	0	1	2	0	0	30	1	3391.6	CON__P35527	CON__P35527	339	368	yes	yes	4	4.3992e-31	129.48	1		1	1	11332000	2567700	0
VEEALLK	LATLTWDEIHDEMWRVEEALLKITGAYPAF	EIHDEMWRVEEALLKITGAYPAFTRPPFGS	R	V	E	L	K	I	1	0	0	0	0	0	2	0	0	0	2	1	0	0	0	0	0	0	0	1	0	0	7	0	800.464	135047	135047	121	127	yes	yes	2	0.033094	83.614		1	1		11193000	0	5117300
LSADFPNK	IIVGGGTTGLALARRLSADFPNKQVLVLEA	GLALARRLSADFPNKQVLVLEAGRSGVDEG	R	L	S	N	K	Q	1	0	1	1	0	0	0	0	0	0	1	1	0	1	1	1	0	0	0	0	0	0	8	0	890.45	121682	121682	60	67	yes	yes	2	0.017432	78.178	1	1		1	11160000	2989700	4907600
AVEEFSVENTDVK	GTIAYSIEHNDEIMKAVEEFSVENTDVKAQ	MKAVEEFSVENTDVKAQLQAVYTLTKEKAF	K	A	V	V	K	A	1	0	1	1	0	0	3	0	0	0	0	1	0	1	0	1	1	0	0	3	0	0	13	0	1465.69	181818	181818	256	268	yes	yes	2	0.00065459	91.752	1				11112000	11112000	0
DIPFLQELSVNVIR	TGFEDPLAQPDDCKRDIPFLQELSVNVIRA	RDIPFLQELSVNVIRAYSVNSSLNHDECMS	R	D	I	I	R	A	0	1	1	1	0	1	1	0	0	2	2	0	0	1	1	1	0	0	0	2	0	0	14	0	1641.91	189849	189849	81	94	yes	yes	2;3	2.6709e-39	196.76			3	1	11096000	0	0
DVVNTGMAEGDFVSIR	SADAGHFNFFNPPKRDVVNTGMAEGDFVSI	VVNTGMAEGDFVSIRFRTDNPGPWILHCHI	R	D	V	I	R	F	1	1	1	2	0	0	1	2	0	1	0	0	1	1	0	1	1	0	0	3	0	0	16	0	1708.81	194714;120944	194714	446	461	yes	no	2	1.7067e-10	119.69	1	1	1	1	11087000	3082600	2918600
KTSNNQIIIK	TLPSRTGTLHWSVVRKTSNNQIIIKVSNTG	WSVVRKTSNNQIIIKVSNTGGSTSRLTFNL	R	K	T	I	K	V	0	0	2	0	0	1	0	0	0	3	0	2	0	0	0	1	1	0	0	0	0	0	10	1	1157.68	194576	194576	565	574	yes	yes	2	0.019139	55.249	1	1			11071000	6150500	4920800
FAFGHDSLLPLSESFTDDR	AVVDIFTKSYEGYRKFAFGHDSLLPLSESF	HDSLLPLSESFTDDRNGWGASIVDGMSTMA	K	F	A	D	R	N	1	1	0	3	0	0	1	1	1	0	3	0	0	3	1	3	1	0	0	0	0	0	19	0	2153.01	194179	194179	55	73	yes	yes	3	3.0541e-10	97.081	1		2	2	11057000	1309200	0
VYVVSGHYDNR	SDVVATLEGSVEPNRVYVVSGHYDNRVSDP	EPNRVYVVSGHYDNRVSDPLNFMDDAPGAD	R	V	Y	N	R	V	0	1	1	1	0	0	0	1	1	0	0	0	0	0	0	1	0	0	2	3	0	0	11	0	1307.63	188444	188444	142	152	yes	yes	3	0.0088505	53.013	1	1			11042000	5169000	5872900
LGAELLTPFGR	TGSGLLTFLNDWTYKLGAELLTPFGRQQLF	WTYKLGAELLTPFGRQQLFDLGVTMRVKYG	K	L	G	G	R	Q	1	1	0	0	0	0	1	2	0	0	3	0	0	1	1	0	1	0	0	0	0	0	11	0	1172.66	63774	63774	172	182	yes	yes	2	7.2908e-05	113.74	1	1	1	1	11033000	2668100	3361600
YLGGLLSAYELTGK	SKTASTVSVFETTIRYLGGLLSAYELTGKK	RYLGGLLSAYELTGKKHQALIDRARELGDK	R	Y	L	G	K	K	1	0	0	0	0	0	1	3	0	0	4	1	0	0	0	1	1	0	2	0	0	0	14	0	1483.79	194179	194179	126	139	yes	yes	2	2.223e-17	147.91	1	1	1	1	10954000	1841000	2495400
DGSDYINADRLEYVK	YGAQDRDGVYLEFLRDGSDYINADRLEYVK	DGSDYINADRLEYVKDLILNNS________	R	D	G	V	K	D	1	1	1	3	0	0	1	1	0	1	1	1	0	0	0	1	0	0	2	1	0	0	15	1	1756.83	194383	194383	259	273	yes	yes	3	0.017473	42.218	1	1	1		10786000	3091300	4359400
LASYLEK	LTGNEKITMQNLNDRLASYLEKVRALEEAN	TMQNLNDRLASYLEKVRALEEANADLEVKI	R	L	A	E	K	V	1	0	0	0	0	0	1	0	0	0	2	1	0	0	0	1	0	0	1	0	0	0	7	0	822.449	CON__ENSEMBL:ENSP00000377550;CON__P13646-1;CON__P35900;CON__Q14525;CON__Q9UE12;CON__Q15323;CON__Q497I4;CON__O76011;CON__Q6NTB9;CON__O76009;CON__Q9C075;CON__Q6IFU5;CON__Q8IUT8	CON__ENSEMBL:ENSP00000377550	115	121	yes	no	2	0.016895	94.262	1		1		10764000	5904300	0
GTITLANQDFAPDGFTR	ATAISASRSKVIGPKGTITLANQDFAPDGF	ITLANQDFAPDGFTRSASLINGIHPGPVIT	K	G	T	T	R	S	2	1	1	2	0	1	0	2	0	1	1	0	0	2	1	0	3	0	0	0	0	0	17	0	1822.88	117501	117501	29	45	yes	yes	2	1.8442e-22	147.87	1	1	1	1	10708000	2202600	2029300
LVNEVTEFAK	FAQYLQQCPFEDHVKLVNEVTEFAKTCVAD	EDHVKLVNEVTEFAKTCVADESAENCDKSL	K	L	V	A	K	T	1	0	1	0	0	0	2	0	0	0	1	1	0	1	0	0	1	0	0	2	0	0	10	0	1148.61	CON__P02768-1	CON__P02768-1	66	75	yes	yes	2	7.6193e-05	125.82	1	1			10708000	3757700	6950200
VDDDSVNEHIDVQEDHDKVVR	QDAPSFPTVNFDAFRVDDDSVNEHIDVQED	NEHIDVQEDHDKVVREVGAASIVLLKNEND	R	V	D	V	R	E	0	1	1	6	0	1	2	0	2	1	0	1	0	0	0	1	0	0	0	5	0	0	21	1	2462.13	195052	195052	457	477	yes	yes	4	0.038975	22.763			1	1	10699000	0	0
SPLLIGTDLTK	FEESKSHFTAWALMKSPLLIGTDLTKATKE	ALMKSPLLIGTDLTKATKETITILKNKELI	K	S	P	T	K	A	0	0	0	1	0	0	0	1	0	1	3	1	0	0	1	1	2	0	0	0	0	0	11	0	1156.67	194078	194078	355	365	yes	yes	2	0.00075486	93.096	1	1	1	1	10661000	2714100	2662000
LPVPSLWPDIIQK	GQRVFLYSGEFHTFRLPVPSLWPDIIQKIK	FRLPVPSLWPDIIQKIKAAGLNGVSVYIHM	R	L	P	Q	K	I	0	0	0	1	0	1	0	0	0	2	2	1	0	0	3	1	0	1	0	1	0	0	13	0	1504.87	152299	152299	46	58	yes	yes	2	4.0698e-13	148.56	1		1	1	10657000	2990200	0
SFFQDSR	DGRRDDGQVPLEDTRSFFQDSRMPDGFHRA	QVPLEDTRSFFQDSRMPDGFHRAAKPYGLE	R	S	F	S	R	M	0	1	0	1	0	1	0	0	0	0	0	0	0	2	0	2	0	0	0	0	0	0	7	0	885.398	226793	226793	266	272	yes	yes	2	0.028146	86.866		1		1	10651000	0	5774600
QEQQELYDR	GFLSFDALSYNATLKQEQQELYDRKRLGWL	YNATLKQEQQELYDRKRLGWLTFAQAVLNF	K	Q	E	D	R	K	0	1	0	1	0	3	2	0	0	0	1	0	0	0	0	0	0	0	1	0	0	0	9	0	1207.55	121682	121682	389	397	yes	yes	2	4.4668e-05	140.14	1	2	1	1	10523000	1917200	4595600
DGGQGHNIAANVLLYR	GLMDVPQAFSNDWGRDGGQGHNIAANVLLY	GGQGHNIAANVLLYRSLVTGSELARQIGDA	R	D	G	Y	R	S	2	1	2	1	0	1	0	3	1	1	2	0	0	0	0	0	0	0	1	1	0	0	16	0	1696.86	68812	68812	368	383	yes	yes	3	1.9897e-05	81.327	2	1	1	1	10491000	4187900	2059800
DTVQLFYSSLYR	DLLGRVQVDATGVSKDTVQLFYSSLYRTHI	VSKDTVQLFYSSLYRTHISPADYSGENPKW	K	D	T	Y	R	T	0	1	0	1	0	1	0	0	0	0	2	0	0	1	0	2	1	0	2	1	0	0	12	0	1490.74	191588	191588	347	358	yes	yes	2	1.0546e-06	119.22	1	2	1	1	10475000	1529500	3417000
RLEGTIPGSR	EGTFGVTVGASSRDKRLEGTIPGSR_____	SSRDKRLEGTIPGSR_______________	K	R	L	S	R	-	0	2	0	0	0	0	1	2	0	1	1	0	0	0	1	1	1	0	0	0	0	0	10	1	1084.6	195052	195052	875	884	yes	yes	2	0.045557	44.882	1			1	10308000	6106700	0
TSFPEPNYSADLGDFASFVTHMK	LHTTDSHGWLLGHQKTSFPEPNYSADLGDF	SADLGDFASFVTHMKKIANEKGVDLLLVDS	K	T	S	M	K	K	2	0	1	2	0	0	1	1	1	0	1	1	1	3	2	3	2	0	1	1	0	0	23	0	2560.16	193901	193901	88	110	yes	yes	3	1.408e-08	82.477			2	1	10302000	0	0
VPTQDVSVVDLVVR	VIPSLNGKLTGLSMRVPTQDVSVVDLVVRL	RVPTQDVSVVDLVVRLEKPASYEQIKEVMR	R	V	P	V	R	L	0	1	0	2	0	1	0	0	0	0	1	0	0	0	1	1	1	0	0	6	0	0	14	0	1524.85	138631	138631	233	246	yes	yes	2	1.9967e-08	117.2	1	1	1	1	10229000	1965200	3039100
HLPPEDLNAGLLDQR	SINYRVNTFGFLASRHLPPEDLNAGLLDQR	HLPPEDLNAGLLDQRSALEFVQDNIAAFGG	R	H	L	Q	R	S	1	1	1	2	0	1	1	1	1	0	4	0	0	0	2	0	0	0	0	0	0	0	15	0	1686.87	217832	217832	174	188	yes	yes	3	0.0022325	63.29	2	2		1	10135000	3952100	4225400
ILFDSSSGGLHATGVEFSPAPGATVQSVR	PRSNLHILLQNTVTRILFDSSSGGLHATGV	VEFSPAPGATVQSVRVNKEAILCGGSINSP	R	I	L	V	R	V	3	1	0	1	0	1	1	4	1	1	2	0	0	2	2	5	2	0	0	3	0	0	29	0	2886.45	205329	205329	282	310	yes	yes	3	2.0913e-12	88.595	1		1	1	10038000	2694500	0
ADTLTDEINFLR	DVDAAYMNKVELQAKADTLTDEINFLRALY	QAKADTLTDEINFLRALYDAELSQMQTHIS	K	A	D	L	R	A	1	1	1	2	0	0	1	0	0	1	2	0	0	1	0	0	2	0	0	0	0	0	12	0	1406.7	CON__P02538;CON__P04259;CON__P48668	CON__P02538	288	299	no	no	2	1.1832e-12	153.05		1	1	1	9917300	0	3269200
GAFGLNDPVVK	TKLFTTILAMQQLDKGAFGLNDPVVKHLPG	QLDKGAFGLNDPVVKHLPGFDGGKEDVTVQ	K	G	A	V	K	H	1	0	1	1	0	0	0	2	0	0	1	1	0	1	1	0	0	0	0	2	0	0	11	0	1115.6	180108	180108	140	150	yes	yes	2	0.004338	70.747	1		1		9916200	5062000	0
RFAIEYTVTEGDNLKANLIIG	ENQLTSYNVANAKGRRFAIEYTVTEGDNLK	TVTEGDNLKANLIIG_______________	R	R	F	I	G	-	2	1	2	1	0	0	2	2	0	3	2	1	0	1	0	0	2	0	1	1	0	0	21	2	2336.24	194888	194888	123	143	yes	yes	3	1.296e-10	97.058	2	2	6	3	9894900	1368900	627790
VFFDVVHSTEDAR	NSFVTLDFGQEVGGRVFFDVVHSTEDARLS	GRVFFDVVHSTEDARLSLSFTESAAFISPL	R	V	F	A	R	L	1	1	0	2	0	0	1	0	1	0	0	0	0	2	0	1	1	0	0	3	0	0	13	0	1520.73	204168	204168	81	93	yes	yes	3	0.023014	42.317	1	1	1	1	9833000	1514200	3369200
WISGVELADLYLSYVK	KYDLDFKNANSDPAKWISGVELADLYLSYV	ISGVELADLYLSYVKKYPIVSIEDPFDQDD	K	W	I	V	K	K	1	0	0	1	0	0	1	1	0	1	3	1	0	0	0	2	0	1	2	2	0	0	16	0	1854.98	189297	189297	272	287	yes	yes	2	2.9088e-22	148.68			1	1	9793200	0	0
SLEYAADVITLGTDQNALSHGGGAIADPASLGVSAILLGDYLK	SKTSQYLRTHRGRIRSLEYAADVITLGTDQ	ASLGVSAILLGDYLKDGEKFADGATEQMGF	R	S	L	L	K	D	7	0	1	4	0	1	1	6	1	3	7	1	0	0	1	4	2	0	2	2	0	0	43	0	4256.19	208718	208718	99	141	yes	yes	3;4	8.4402e-45	140.38			2		9742000	0	0
YEGASTIFGK	YAHYVTTPEEYAAQRYEGASTIFGKWTLDS	YAAQRYEGASTIFGKWTLDSYIDKYSNMVE	R	Y	E	G	K	W	1	0	0	0	0	0	1	2	0	1	0	1	0	1	0	1	1	0	1	0	0	0	10	0	1071.52	192931	192931	559	568	yes	yes	2	0.010692	64.654	1	1			9706900	4735500	4971400
LQLLVPDR	SDAIERTTGFLKTDKLQLLVPDRGASLSDT	GFLKTDKLQLLVPDRGASLSDTVNSANTLR	K	L	Q	D	R	G	0	1	0	1	0	1	0	0	0	0	3	0	0	0	1	0	0	0	0	1	0	0	8	0	952.571	188060	188060	69	76	yes	yes	2	0.009007	111.01	1	1	1	1	9586200	2345400	2552600
DYSQYYR	KIRDWYQRQAPGPARDYSQYYRTIEELQNK	RQAPGPARDYSQYYRTIEELQNKILTATVD	R	D	Y	Y	R	T	0	1	0	1	0	1	0	0	0	0	0	0	0	0	0	1	0	0	3	0	0	0	7	0	993.419	CON__Q04695	CON__Q04695	130	136	yes	yes	2	0.025443	88.643	1				9574400	9574400	0
GLGTPPGLSILVASER	FDNWDLDIVLTASQKGLGTPPGLSILVASE	LGTPPGLSILVASERAMNVFKNRKSPPSSY	K	G	L	E	R	A	1	1	0	0	0	0	1	3	0	1	3	0	0	0	2	2	1	0	0	1	0	0	16	0	1565.88	151665	151665	200	215	yes	yes	2	0.00013	79.492	1	1	1	1	9508800	1404700	2187700
TNLDSDGFVK	YNVGKFNFSANSRAKTNLDSDGFVKILTEK	NSRAKTNLDSDGFVKILTEKETDKILGVHI	K	T	N	V	K	I	0	0	1	2	0	0	0	1	0	0	1	1	0	1	0	1	1	0	0	1	0	0	10	0	1094.52	193748	193748	431	440	yes	yes	2	0.0034626	88.181				1	9507700	0	0
WLGDNLSR	ITRSTFAGVGAHVGKWLGDNLSRWDQYRFS	VGAHVGKWLGDNLSRWDQYRFSIAGMLNFA	K	W	L	S	R	W	0	1	1	1	0	0	0	1	0	0	2	0	0	0	0	1	0	1	0	0	0	0	8	0	959.482	64273	64273	562	569	yes	yes	2	0.019343	77.046	1	1	1		9443000	3283000	3187900
ALTGQMLAFDR	ALINWRLKVTINDGRALTGQMLAFDRHMNL	NDGRALTGQMLAFDRHMNLVLADCEEFRRV	R	A	L	D	R	H	2	1	0	1	0	1	0	1	0	0	2	0	1	1	0	0	1	0	0	0	0	0	11	0	1221.62	136942	136942	28	38	yes	yes	2	0.011331	61.161	2	2	2		9436300	4555100	3691800
GAVTPLPSAQQK	GDNSSTQNPFWEIVKGAVTPLPSAQQKACQ	IVKGAVTPLPSAQQKACQSPKPILLNTGSA	K	G	A	Q	K	A	2	0	0	0	0	2	0	1	0	0	1	1	0	0	2	1	1	0	0	1	0	0	12	0	1195.66	192931	192931	451	462	yes	yes	2	0.0062202	63.184			1		9387800	0	0
TLPANLYPR	PKDGGVPRPLDLLERTLPANLYPRSFALPD	LDLLERTLPANLYPRSFALPDGKIFMAAAN	R	T	L	P	R	S	1	1	1	0	0	0	0	0	0	0	2	0	0	0	2	0	1	0	1	0	0	0	9	0	1043.58	179427	179427	207	215	yes	yes	2	0.016133	71.134	1			1	9381000	5251400	0
HWYTIWDLENR	NAFDGLDLVGGSLMKHWYTIWDLENRRIGF	SLMKHWYTIWDLENRRIGFAPAKL______	K	H	W	N	R	R	0	1	1	1	0	0	1	0	1	1	1	0	0	0	0	0	1	2	1	0	0	0	11	0	1531.72	192428	192428	364	374	yes	yes	3	9.7659e-10	115.78			18	1	9363300	0	0
FTSPASGSSTLNDVWR	KFNGGVTWESDPNRRFTSPASGSSTLNDVW	TSPASGSSTLNDVWR_______________	R	F	T	W	R	-	1	1	1	1	0	0	0	1	0	0	1	0	0	1	1	4	2	1	0	1	0	0	16	0	1723.82	192455	192455	559	574	yes	yes	2	3.6307e-15	129.34	1	1	1	1	9309900	1789900	2950600
SSPPPSVYDKPGK	LFRAGIGQSATGPFKSSPPPSVYDKPGKSF	FKSSPPPSVYDKPGKSFDRLLSSTGCHEST	K	S	S	G	K	S	0	0	0	1	0	0	0	1	0	0	0	2	0	0	4	3	0	0	1	1	0	0	13	1	1357.69	191068	191068	248	260	yes	yes	3	0.00050615	81.494	1	1	1	1	9294200	3170900	2740300
DFMAYIEEQK	EDFENLKTDIQGFSKDFMAYIEEQKQELTE	QGFSKDFMAYIEEQKQELTEDAERFEAEIK	K	D	F	Q	K	Q	1	0	0	1	0	1	2	0	0	1	0	1	1	1	0	0	0	0	1	0	0	0	10	0	1272.57	192949	192949	168	177	yes	yes	2	0.00033234	108.81	2	1	1	1	9288700	3698200	1373600
DLATLTWDEIHDEMWR	HDHGHQVASHTWGHKDLATLTWDEIHDEMW	LATLTWDEIHDEMWRVEEALLKITGAYPAF	K	D	L	W	R	V	1	1	0	3	0	0	2	0	1	1	2	0	1	0	0	0	2	2	0	0	0	0	16	0	2029.92	135047	135047	105	120	yes	yes	3	5.6459e-12	127.88			1	1	9240000	0	0
TVARPFGVPLDTR	LFPQDVYTTQTAWYKTVARPFGVPLDTRHT	YKTVARPFGVPLDTRHTYTKTDWEIWTASI	K	T	V	T	R	H	1	2	0	1	0	0	0	1	0	0	1	0	0	1	2	0	2	0	0	2	0	0	13	1	1427.79	220085	220085	617	629	yes	yes	3	0.034386	39.033	1	1	1		9237600	2183400	3351300
LQGEIAHVK	EIKIEISELNRVIQRLQGEIAHVKKQCKNV	NRVIQRLQGEIAHVKKQCKNVQDAIADAEQ	R	L	Q	V	K	K	1	0	0	0	0	1	1	1	1	1	1	1	0	0	0	0	0	0	0	1	0	0	9	0	993.561	CON__P35908v2;CON__P35908	CON__P35908v2	406	414	yes	no	2	0.053826	53.166				1	9126700	0	0
EVSTNTAMIQTSK	DAEEWFHTKSAELNKEVSTNTAMIQTSKTE	NKEVSTNTAMIQTSKTEITELRRTLQGLEI	K	E	V	S	K	T	1	0	1	0	0	1	1	0	0	1	0	1	1	0	0	2	3	0	0	1	0	0	13	0	1408.69	CON__ENSEMBL:ENSP00000377550;CON__P13646-1	CON__ENSEMBL:ENSP00000377550	306	318	yes	no	2	2.352e-05	100.72	1		2		8995500	1005900	0
LPDYSYPEDFIWR	DGTVKRSVYFYEPSRLPDYSYPEDFIWRTW	SRLPDYSYPEDFIWRTWWSWDRASSFDNDR	R	L	P	W	R	T	0	1	0	2	0	0	1	0	0	1	1	0	0	1	2	1	0	1	2	0	0	0	13	0	1699.79	180451	180451	477	489	yes	yes	2	6.998e-06	110.84	1	1	1	1	8927700	2458200	2615900
ALAGVDFLTISPALLEELK	TIVMGASFRNVGEIKALAGVDFLTISPALL	VDFLTISPALLEELKNSTAPVPKKLDSTAK	K	A	L	L	K	N	3	0	0	1	0	0	2	1	0	1	5	1	0	1	1	1	1	0	0	1	0	0	19	0	1999.12	195442	195442	236	254	yes	yes	2	1.2691e-09	100.55			1	1	8914300	0	0
VNTFGFLASR	VSIGKPIMFVSINYRVNTFGFLASRHLPPE	SINYRVNTFGFLASRHLPPEDLNAGLLDQR	R	V	N	S	R	H	1	1	1	0	0	0	0	1	0	0	1	0	0	2	0	1	1	0	0	1	0	0	10	0	1110.58	217832	217832	164	173	yes	yes	2	0.0033018	89.029	1	1	1	1	8878200	2294200	2977200
LSNTGGTSLEYNVIGGVMDFYFLAGSESDPAEVAR	THGVFLLNSNGMDVKLSNTGGTSLEYNVIG	YFLAGSESDPAEVARQYAEVVGLPAEVAYW	K	L	S	A	R	Q	3	1	2	2	0	0	3	5	0	1	3	0	1	2	1	4	2	0	2	3	0	0	35	0	3665.72	190944	190944	225	259	yes	yes	3	9.5181e-29	118.59			1		8852700	0	0
FADPPIGNLR	LEDSSTGIVYYRGVRFADPPIGNLRWRAPV	YRGVRFADPPIGNLRWRAPVSPPSFHLGDV	R	F	A	L	R	W	1	1	1	1	0	0	0	1	0	1	1	0	0	1	2	0	0	0	0	0	0	0	10	0	1098.58	179086	179086	54	63	yes	yes	2	0.0040257	85.212	1	1	1	1	8761900	1748800	2586600
HTPSGGGLAEQYSR	GVQNYADSFVNVVAKHTPSGGGLAEQYSRN	KHTPSGGGLAEQYSRNDGNPLSAFDLTWSY	K	H	T	S	R	N	1	1	0	0	0	1	1	3	1	0	1	0	0	0	1	2	1	0	1	0	0	0	14	0	1458.69	192455	192455	416	429	yes	yes	3	8.5597e-06	96.059	1	1	1	1	8736600	1951700	2342500
AFAASVWLNDVFLDTSFGNSTNNR	TGQEKSLNLSINGGRAFAASVWLNDVFLDT	DVFLDTSFGNSTNNRNSIEETDEKFAIPAG	R	A	F	N	R	N	3	1	4	2	0	0	0	1	0	0	2	0	0	3	0	3	2	1	0	2	0	0	24	0	2645.25	152299	152299	737	760	yes	yes	3	0.048138	19.21			1		8668200	0	0
LDGLDFDWEYPGR	TLFVKTLVNFARKYKLDGLDFDWEYPGRQG	YKLDGLDFDWEYPGRQGIGCNTISPSDTAN	K	L	D	G	R	Q	0	1	0	3	0	0	1	2	0	0	2	0	0	1	1	0	0	1	1	0	0	0	13	0	1581.71	211936	211936	151	163	yes	yes	2	6.2308e-10	140.07	1	1	3	1	8665900	0	580280
DVGTELQTVVVEEGQGR	YTSPDDVEYFRQSIKDVGTELQTVVVEEGQ	GTELQTVVVEEGQGRWDDVKYSNYAVKGTT	K	D	V	G	R	W	0	1	0	1	0	2	3	3	0	0	1	0	0	0	0	0	2	0	0	4	0	0	17	0	1814.9	181818	181818	424	440	yes	yes	3	0.00016898	63.827	1	1	1	1	8605100	2157800	2561000
QTGTVVVSDSGDFESIDVYKPQDATTNPSLILAAANKPGYAR	______________________________	PSLILAAANKPGYARLIDAATKYAKDKGGD	K	Q	T	A	R	L	5	1	2	4	0	2	1	3	0	2	2	2	0	1	3	4	4	0	2	4	0	0	42	2	4395.19	195442	195442	10	51	yes	yes	4	2.8682e-16	85.751			1		8595400	0	0
EITHNQVNQPPGSGYIIK	DLAIIPQQPNADCSKEITHNQVNQPPGSGY	HNQVNQPPGSGYIIKFANAVNSSEVFAQSD	K	E	I	I	K	F	0	0	2	0	0	2	1	2	1	3	0	1	0	0	2	1	1	0	1	1	0	0	18	0	1994.02	138076	138076	84	101	yes	yes	3	1.5488e-11	119.47			1		8535700	0	0
SPILLGTDLSQLNSEQVAIITNK	IQEERTHFAAWAFFKSPILLGTDLSQLNSE	LSQLNSEQVAIITNKELLAFSQDPNIGTPA	K	S	P	N	K	E	1	0	2	1	0	2	1	1	0	3	4	1	0	0	1	3	2	0	0	1	0	0	23	0	2453.34	70106	70106	279	301	yes	yes	3	5.8014e-13	100.64	1	1	1	1	8520600	1714900	1736100
SSAAASYLSDEVTQR	MGLAWLQSTIGNGARSSAAASYLSDEVTQR	SSAAASYLSDEVTQRSNLHIVLGTRATRIL	R	S	S	Q	R	S	3	1	0	1	0	1	1	0	0	0	1	0	0	0	0	4	1	0	1	1	0	0	15	0	1583.74	121909	121909	210	224	yes	yes	2	2.3936e-19	134.99	1	1		1	8492600	4926100	3566600
LNLLIAQIEPLK	DEGMEVLTRKKFIVKLNLLIAQIEPLKEGM	IVKLNLLIAQIEPLKEGMRQYATQITPPSS	K	L	N	L	K	E	1	0	1	0	0	1	1	0	0	2	4	1	0	0	1	0	0	0	0	0	0	0	12	0	1363.84	192947	192947	324	335	yes	yes	2	0.00098073	87.298	1	1	1	1	8442600	1338200	1377400
PLGLTWTQYTIDQR	LSGEFPFKLDMNDGRPLGLTWTQYTIDQRG	RPLGLTWTQYTIDQRGERSSSATAYLEGTG	R	P	L	Q	R	G	0	1	0	1	0	2	0	1	0	1	2	0	0	0	1	0	3	1	1	0	0	0	14	0	1690.87	230189	230189	227	240	yes	yes	2	5.9986e-13	131.17	1	1	1	1	8434800	2030200	2902000
VQLNQWFESLIENPSGVR	VRSNNETVVLDTEFKVQLNQWFESLIENPS	NQWFESLIENPSGVRSLADLIQFNDDNPDL	K	V	Q	V	R	S	0	1	2	0	0	2	2	1	0	1	2	0	0	1	1	2	0	1	0	2	0	0	18	0	2115.07	151641	151641	247	264	yes	yes	3	0.00016572	63.691			1		8429600	0	0
SALIGVPSGTLNELAHIA	SPASMIAKIHAHSLKSALIGVPSGTLNELA	IGVPSGTLNELAHIA_______________	K	S	A	I	A	-	3	0	1	0	0	0	1	2	1	2	3	0	0	0	1	2	1	0	0	1	0	0	18	0	1761.96	120844	120844	370	387	yes	yes	2;3	0.0080512	56.205	1	1	1	1	8400300	3210600	1033500
TSTVGNHVYLADFDSNRR	SWLTAIDSSIKTLLRTSTVGNHVYLADFDS	VGNHVYLADFDSNRRIRHVGSHLACFDGGN	R	T	S	R	R	I	1	2	2	2	0	0	0	1	1	0	1	0	0	1	0	2	2	0	1	2	0	0	18	1	2050.98	194179	194179	289	306	yes	yes	4	3.4778e-08	104.88			1	1	8337000	0	0
LTMQNLNDR	GVLTASDGLLAGNEKLTMQNLNDRLASYLD	LAGNEKLTMQNLNDRLASYLDKVRALEAAN	K	L	T	D	R	L	0	1	2	1	0	1	0	0	0	0	2	0	1	0	0	0	1	0	0	0	0	0	9	0	1103.54	CON__P08727	CON__P08727	82	90	yes	yes	2	0.01741	69.598	1				8291300	8291300	0
FSAATGHFTQVVWK	SWMAEAAQYDYNNPRFSAATGHFTQVVWKS	RFSAATGHFTQVVWKSSTNLGCASRQCTTG	R	F	S	W	K	S	2	0	0	0	0	1	0	1	1	0	0	1	0	2	0	1	2	1	0	2	0	0	14	0	1577.8	136361	136361	108	121	yes	yes	3	1.5808e-05	95.631			1		8288900	0	0
APSAITVGATTIADAR	AGNENSNSSNTSPARAPSAITVGATTIADA	PSAITVGATTIADARTPASNFGAAVDIFAP	R	A	P	A	R	T	5	1	0	1	0	0	0	1	0	2	0	0	0	0	1	1	3	0	0	1	0	0	16	0	1513.81	120846	120846	282	297	yes	yes	2	0.00010875	88.021	1	1	1		8258800	1989900	4057000
TLNDMRQEYEQLIAK	VNVEINVAPGKDLTKTLNDMRQEYEQLIAK	TLNDMRQEYEQLIAKNRKDIENQYETQITQ	K	T	L	A	K	N	1	1	1	1	0	2	2	0	0	1	2	1	1	0	0	0	1	0	1	0	0	0	15	1	1850.92	CON__P35527	CON__P35527	322	336	yes	yes	3	0.0018567	58.817			1	1	8253800	0	0
DVGPVVESYIGFIETYVDPYGGR	GSIQDHKDASKEWVKDVGPVVESYIGFIET	YIGFIETYVDPYGGRAEWEGFTAIVNKELS	K	D	V	G	R	A	0	1	0	2	0	0	2	4	0	2	0	0	0	1	2	1	1	0	3	4	0	0	23	0	2531.22	64000	64000	802	824	yes	yes	3	0.00020516	50.189			1		8108400	0	0
ILSGQYVAR				I	L	A	R		1	1	0	0	0	1	0	1	0	1	1	0	0	0	0	1	0	0	1	1	0	0	9	0	1005.56		REV__116558			yes	yes	2	0.0056535	94.262		2	1		7964700	0	4539800
GFSLEGGTFGDWK	GLDEDNTEKSPRGIRGFSLEGGTFGDWKVQ	IRGFSLEGGTFGDWKVQGKVGGYRDFPDKT	R	G	F	W	K	V	0	0	0	1	0	0	1	4	0	0	1	1	0	2	0	1	1	1	0	0	0	0	13	0	1399.64	152299	152299	807	819	yes	yes	2	0.00044891	93.258	1	1	1	1	7938300	1723500	2111400
SLPSHSWEYGTAAEALLELYDPEISVFSPSFLSK	HDPGFDIAKVAALGKSLPSHSWEYGTAAEA	YDPEISVFSPSFLSKTSQYLRTHRGRIRSL	K	S	L	S	K	T	3	0	0	1	0	0	4	1	1	1	5	1	0	2	3	7	1	1	2	1	0	0	34	0	3769.84	208718	208718	52	85	yes	yes	3	9.053e-29	123.31			1		7916000	0	0
ILTATIENNR	DYSPYYKTIEELRDKILTATIENNRVILEI	ELRDKILTATIENNRVILEIDNARLAADDF	K	I	L	N	R	V	1	1	2	0	0	0	1	0	0	2	1	0	0	0	0	0	2	0	0	0	0	0	10	0	1143.62	CON__ENSEMBL:ENSP00000377550;CON__P13646-1	CON__ENSEMBL:ENSP00000377550	166	175	yes	no	2	3.8281e-06	137.84			1		7731400	0	0
IISTTTLNK	GFGFGGSVSGSSSSKIISTTTLNKRR____	GSSSSKIISTTTLNKRR_____________	K	I	I	N	K	R	0	0	1	0	0	0	0	0	0	2	1	1	0	0	0	1	3	0	0	0	0	0	9	0	989.576	CON__P19013	CON__P19013	584	592	yes	yes	2	0.02103	65.246			1		7704400	0	0
VDLAVVNVQR	STLINGKGRYVGGPKVDLAVVNVQRGKRYR	VGGPKVDLAVVNVQRGKRYRLRLVSMSCDP	K	V	D	Q	R	G	1	1	1	1	0	1	0	0	0	0	1	0	0	0	0	0	0	0	0	4	0	0	10	0	1111.63	194714	194714	201	210	yes	yes	2	0.0016165	99.755		1	1	1	7597600	0	2388400
GTTAMIYDSTYVR	DLNTVNERDKLLASRGTTAMIYDSTYVRHW	SRGTTAMIYDSTYVRHWDTWVGPKKSALFC	R	G	T	V	R	H	1	1	0	1	0	0	0	1	0	1	0	0	1	0	0	1	3	0	2	1	0	0	13	0	1476.69	186633	186633	164	176	yes	yes	2	3.0101e-05	97.456		1	1		7588400	0	2498700
GQVGGDVNVEMDAAPGVDLSR	AYLKKNHEEEMNALRGQVGGDVNVEMDAAP	VNVEMDAAPGVDLSRILNEMRDQYEKMAEK	R	G	Q	S	R	I	2	1	1	3	0	1	1	4	0	0	1	0	1	0	1	1	0	0	0	4	0	0	21	0	2084.98	CON__P02533	CON__P02533	262	282	no	no	2	1.7079e-46	183.23	1	1	1		7567100	3449100	1110700
YSAVLNANQR	IPETVNTIRILAGQRYSAVLNANQRVDNYW	LAGQRYSAVLNANQRVDNYWIRALPNRGAN	R	Y	S	Q	R	V	2	1	2	0	0	1	0	0	0	0	1	0	0	0	0	1	0	0	1	1	0	0	10	0	1134.58	135711;117494	135711	265	274	yes	no	2	5.4753e-06	134.81	1	1	1		7405100	1842700	2273300
AGLLANIGPSGSK	SSVDAYLAAESPIAKAGLLANIGPSGSKSA	AKAGLLANIGPSGSKSAGAKAGIVIASPSH	K	A	G	S	K	S	2	0	1	0	0	0	0	3	0	1	2	1	0	0	1	2	0	0	0	0	0	0	13	0	1183.66	192455	192455	38	50	yes	yes	2	0.0030067	76.619		1	1	1	7265000	0	2410200
VAWVELDEDGYESDR	QGATHNPVFNHQGDKVAWVELDEDGYESDR	VAWVELDEDGYESDRAKIVIYDLKVNVRYT	K	V	A	D	R	A	1	1	0	3	0	0	3	1	0	0	1	0	0	0	0	1	0	1	1	2	0	0	15	0	1781.77	186633	186633	290	304	yes	yes	2	1.9105e-13	134.2	1	1	1	1	7240500	1636800	2162200
IYTPDDVEDIVQYAAAR	GFEEISQKGAYSSSKIYTPDDVEDIVQYAA	TPDDVEDIVQYAAARGIDVMVEIDTPGHTS	K	I	Y	A	R	G	3	1	0	3	0	1	1	0	0	2	0	0	0	0	1	0	1	0	2	2	0	0	17	0	1937.94	188060	188060	231	247	yes	yes	2	3.7647e-06	94.191	1	1	1	1	7147100	1604000	1990200
SPLVISTDLTK	FEESKSHFTAWALMKSPLVISTDLTKATEE	ALMKSPLVISTDLTKATEETITILKNKELI	K	S	P	T	K	A	0	0	0	1	0	0	0	0	0	1	2	1	0	0	1	2	2	0	0	1	0	0	11	0	1172.67	228269	228269	344	354	yes	yes	2	0.003071	75.652	1	1			7130900	3355000	3775800
IDIVQTLTGGIPGTTENR	HYRVDSDDGTKKIEKIDIVQTLTGGIPGTT	VQTLTGGIPGTTENRTLTWEERENNDDLFG	K	I	D	N	R	T	0	1	1	1	0	1	1	3	0	3	1	0	0	0	1	0	4	0	0	1	0	0	18	0	1884	189889	189889	71	88	yes	yes	2	6.7503e-16	131.35	1	1	1	1	7126900	1036300	1487800
DFYDVSLVDGFNLPMR	PATLAEWTLQGDGNRDFYDVSLVDGFNLPM	FYDVSLVDGFNLPMRITTNTGCHAADCPVD	R	D	F	M	R	I	0	1	1	3	0	0	0	1	0	0	2	0	1	2	1	1	0	0	1	2	0	0	16	0	1886.89	194957	194957	126	141	yes	yes	2	2.2456e-27	140.39		1	5	4	7112900	0	1393300
QAALAAMQADFEK	NLNQAQANLARTIAKQAALAAMQADFEKLK	AKQAALAAMQADFEKLKPNIDQICNDLGVF	K	Q	A	E	K	L	5	0	0	1	0	2	1	0	0	0	1	1	1	1	0	0	0	0	0	0	0	0	13	0	1392.67	192947	192947	263	275	yes	yes	2	3.6835e-07	114.86	1	1	1		7093000	2459900	2290200
VLPIGNGLDFR	TGGNVHTLVNTFVKRVLPIGNGLDFRKVEF	FVKRVLPIGNGLDFRKVEFVDAQGSSRKVV	R	V	L	F	R	K	0	1	1	1	0	0	0	2	0	1	2	0	0	1	1	0	0	0	0	1	0	0	11	0	1199.67	217653	217653	267	277	yes	yes	2	0.0012207	88.177	1	1	1	1	7018600	1751400	1759800
TPNQSFVQLYER	HFSTGSIYLLGSSIRTPNQSFVQLYERCNE	SIRTPNQSFVQLYERCNECELRGKCHEIHQ	R	T	P	E	R	C	0	1	1	0	0	2	1	0	0	0	1	0	0	1	1	1	1	0	1	1	0	0	12	0	1480.73	191535	191535	187	198	yes	yes	2	3.462e-06	105.46	1	1	1		6959600	1791900	2622200
DILQALNIPVK	IRTPQLLELSGIGNKDILQALNIPVKLDLP	IGNKDILQALNIPVKLDLPGVGENFEDHTL	K	D	I	V	K	L	1	0	1	1	0	1	0	0	0	2	2	1	0	0	1	0	0	0	0	1	0	0	11	0	1222.73	121682	121682	339	349	yes	yes	2	0.00081703	92.439	1	1	1	1	6897200	1163800	1713500
QEFFGGIPYAEPPLGDLR	IGSTTLNGRDIPTLRQEFFGGIPYAEPPLG	FGGIPYAEPPLGDLRLRPPVLKTTLDSETF	R	Q	E	L	R	L	1	1	0	1	0	1	2	3	0	1	2	0	0	2	3	0	0	0	1	0	0	0	18	0	2004.99	209388	209388	40	57	yes	yes	2	3.6601e-23	153.81	2	1	1	1	6885300	1311400	1745200
TDPNNLYPFIVVLPSQNIFVGYWNEAR	PDGGDTVIELDWLARTDPNNLYPFIVVLPS	LPSQNIFVGYWNEARILEPVNFDTIKELPN	R	T	D	A	R	I	1	1	4	1	0	1	1	1	0	2	2	0	0	2	3	1	1	1	2	3	0	0	27	0	3165.59	181085	181085	674	700	yes	yes	3	0.0027829	35.215			1		6873000	0	0
IYEQMSIAVER	DPRDYKWIATSQIEKIYEQMSIAVEREATR	QIEKIYEQMSIAVEREATRLWIINVGDMKP	K	I	Y	E	R	E	1	1	0	0	0	1	2	0	0	2	0	0	1	0	0	1	0	0	1	1	0	0	11	0	1337.66	121649	121649	450	460	yes	yes	2	0.00010644	105.86		1		1	6871600	0	3710800
YPSGFFR	QLDLDAAISFFRDMRYPSGFFRAPKPMGVE	ISFFRDMRYPSGFFRAPKPMGVEGIETIIA	R	Y	P	F	R	A	0	1	0	0	0	0	0	1	0	0	0	0	0	2	1	1	0	0	1	0	0	0	7	0	872.418	183842	183842	273	279	yes	yes	2	0.035756	81.864	1	1			6775300	3303000	3472300
EYAFTPAGVIESFIER	VQPNTHLVNGNVELKEYAFTPAGVIESFIE	YAFTPAGVIESFIERNL_____________	K	E	Y	E	R	N	2	1	0	0	0	0	3	1	0	2	0	0	0	2	1	1	1	0	1	1	0	0	16	0	1827.9	64000	64000	1182	1197	yes	yes	2	4e-16	143.17			1	1	6738900	0	0
GLGVGFGSGGGSSSSVK	GLSVGGSGFSASSGRGLGVGFGSGGGSSSS	GVGFGSGGGSSSSVKFVSTTSSSRKSFKS_	R	G	L	V	K	F	0	0	0	0	0	0	0	7	0	0	1	1	0	1	0	5	0	0	0	2	0	0	17	0	1438.71	CON__P13647	CON__P13647	560	576	yes	yes	2	5.1682e-05	84.365	1		1		6688400	3459300	0
ASFHDAIGFSR	LFENECGEEVHETLRASFHDAIGFSRAAGG	ETLRASFHDAIGFSRAAGGGGADGSLVTFG	R	A	S	S	R	A	2	1	0	1	0	0	0	1	1	1	0	0	0	2	0	2	0	0	0	0	0	0	11	0	1206.58	221245	221245	69	79	yes	yes	3	0.049663	36.955		1	1	1	6656100	0	2495800
FTADELR	KDEVWVAAAFYAQAKFTADELRKVSEALDL	AAFYAQAKFTADELRKVSEALDLPSAQALS	K	F	T	L	R	K	1	1	0	1	0	0	1	0	0	0	1	0	0	1	0	0	1	0	0	0	0	0	7	0	850.418	191234	191234	57	63	yes	yes	2	0.019626	92.467		1			6650600	0	6650600
GTVITHIQR	NMSFISEVSVDENLKGTVITHIQRPDYPRI	VDENLKGTVITHIQRPDYPRIIDFDIGTIN	K	G	T	Q	R	P	0	1	0	0	0	1	0	1	1	2	0	0	0	0	0	0	2	0	0	1	0	0	9	0	1023.58	135011	135011	315	323	yes	yes	2	0.038009	60.436	1	1	1	1	6632600	1939400	2096400
NAFFDLGSIR	GSCVDFVNNNPGSFRNAFFDLGSIRVYQ__	PGSFRNAFFDLGSIRVYQ____________	R	N	A	I	R	V	1	1	1	1	0	0	0	1	0	1	1	0	0	2	0	1	0	0	0	0	0	0	10	0	1138.58	195916	195916	304	313	yes	yes	2	0.00084947	107.69	1		1	1	6614900	3137900	0
NIAANVLLYR	QEFSQDWGRDGGQGRNIAANVLLYRSLVTA	GGQGRNIAANVLLYRSLVTASELANEMGEV	R	N	I	Y	R	S	2	1	2	0	0	0	0	0	0	1	2	0	0	0	0	0	0	0	1	1	0	0	10	0	1145.66	65577	65577	371	380	yes	yes	2	0.0043949	83.265	1	1	1	1	6585700	1533900	1923300
LAFAFSR	KHQALIDRARELGDKLAFAFSRNNVIPFSF	RARELGDKLAFAFSRNNVIPFSFLDFSSDR	K	L	A	S	R	N	2	1	0	0	0	0	0	0	0	0	1	0	0	2	0	1	0	0	0	0	0	0	7	0	810.439	194179	194179	155	161	yes	yes	2	0.026378	88.029		1		1	6577600	0	4372700
GSLGAHVLGPTNEPIDK	PLWNESTTVKPDAIRGSLGAHVLGPTNEPI	LGAHVLGPTNEPIDKQNPDFLAPPTTDHGS	R	G	S	D	K	Q	1	0	1	1	0	0	1	3	1	1	2	1	0	0	2	1	1	0	0	1	0	0	17	0	1703.88	191066	191066	85	101	yes	yes	3	0.0019864	53.362		1			6496300	0	6496300
TLQISNLYPGR	YATYLFIAETLGTSKTLQISNLYPGRQENG	GTSKTLQISNLYPGRQENGSSITTEMGDKS	K	T	L	G	R	Q	0	1	1	0	0	1	0	1	0	1	2	0	0	0	1	1	1	0	1	0	0	0	11	0	1260.68	191333	191333	402	412	yes	yes	2	0.000246	105.52	1	1	1	1	6481200	1310700	2018000
DSNAFEYSK	IWSGQDSIIFSKNVRDSNAFEYSKDIHQGI	FSKNVRDSNAFEYSKDIHQGIYSIFQRNIT	R	D	S	S	K	D	1	0	1	1	0	0	1	0	0	0	0	1	0	1	0	2	0	0	1	0	0	0	9	0	1059.45	217231	217231	345	353	yes	yes	2	0.041971	59.153			1	1	6477600	0	0
PFGVPLDTR	DVYTTQTAWYKTVARPFGVPLDTRHTYTKT	YKTVARPFGVPLDTRHTYTKTDWEIWTASI	R	P	F	T	R	H	0	1	0	1	0	0	0	1	0	0	1	0	0	1	2	0	1	0	0	1	0	0	9	0	1000.53	220085	220085	621	629	yes	yes	2	0.014365	73.26				1	6461100	0	0
VPFELVNVDLGK	SPPSRYAGLVLLEMKVPFELVNVDLGKKEQ	EMKVPFELVNVDLGKKEQKSPENLANQPFG	K	V	P	G	K	K	0	0	1	1	0	0	1	1	0	0	2	1	0	1	1	0	0	0	0	3	0	0	12	0	1328.73	193539	193539	26	37	yes	yes	2	0.00090417	88.056	1	1	1	1	6422300	1171700	1786200
KMQGLTPDEAR	FNDPAFSLLLEIFVKKMQGLTPDEARVTEL	IFVKKMQGLTPDEARVTELKTTLLSKMDVY	K	K	M	A	R	V	1	1	0	1	0	1	1	1	0	0	1	1	1	0	1	0	1	0	0	0	0	0	11	1	1244.62	193539	193539	124	134	yes	yes	3	0.00052654	76.332		1	1	1	6407500	0	2667500
VDWDTSSYQPTVALGQNHIFFLGVPGVNPGSTR	KAANSTPKAWNDVQKVDWDTSSYQPTVALG	IFFLGVPGVNPGSTRIFVIHFSYLQPEPQA	K	V	D	T	R	I	1	1	2	2	0	2	0	4	1	1	2	0	0	2	3	3	3	1	1	4	0	0	33	0	3558.75	194569	194569	166	198	yes	yes	3	1.0062e-06	58.498			1		6407200	0	0
IALINEPGK	YGYPTVEERREAILRIALINEPGKRYLYSD	REAILRIALINEPGKRYLYSDINYMVLQLL	R	I	A	G	K	R	1	0	1	0	0	0	1	1	0	2	1	1	0	0	1	0	0	0	0	0	0	0	9	0	953.555	180108	180108	199	207	yes	yes	2	0.022554	63.419		1	1		6406100	0	3147300
VADTHLSAVQR	DNQCILGAIANYTTRVADTHLSAVQRQEAL	YTTRVADTHLSAVQRQEALKFLDHFIGDIA	R	V	A	Q	R	Q	2	1	0	1	0	1	0	0	1	0	1	0	0	0	0	1	1	0	0	2	0	0	11	0	1195.63	214751	214751	119	129	yes	yes	2	0.0014452	85.807	1	1	1	1	6364900	1416100	1785200
TGETVQVQFVGANPR	HFGSVLSDVNSSPYRTGETVQVQFVGANPR	TGETVQVQFVGANPRSNLRLEGTFLTVEQQ	R	T	G	P	R	S	1	1	1	0	0	2	1	2	0	0	0	0	0	1	1	0	2	0	0	3	0	0	15	0	1601.82	192931	192931	638	652	yes	yes	2	4.4043e-37	179.42	1	1	1	1	6358200	0	0
SFWEIVSK	SPVPLELTIAEKHGKSFWEIVSKVNF____	IAEKHGKSFWEIVSKVNF____________	K	S	F	S	K	V	0	0	0	0	0	0	1	0	0	1	0	1	0	1	0	2	0	1	0	1	0	0	8	0	994.512	194638	194638	255	262	yes	yes	2	0.017187	78.324	1			1	6353100	3538200	0
GATAMHFIQGGSNADPILGEFFVK	LIDIQKHEGWLPECRGATAMHFIQGGSNAD	GGSNADPILGEFFVKFHEHAAALKVSQEDL	R	G	A	V	K	F	3	0	1	1	0	1	1	4	1	2	1	1	1	3	1	1	1	0	0	1	0	0	24	0	2506.23	191588	191588	427	450	yes	yes	3	5.2207e-09	88.222			1		6329600	0	0
YDYVVIGGGSGGSATAR	______________________________	YVVIGGGSGGSATARRAALYGKKVAVVETD	K	Y	D	A	R	R	2	1	0	1	0	0	0	5	0	1	0	0	0	0	0	2	1	0	2	2	0	0	17	0	1628.78	141355	141355	13	29	yes	yes	2	6.1647e-05	82.069		1	1	1	6319800	0	1441200
AFQQVSPGSSSALNAWQAVNGASLR	QSGDGGLYAELIQNRAFQQVSPGSSSALNA	SALNAWQAVNGASLRVIRESVPVSSALPNA	R	A	F	L	R	V	5	1	2	0	0	3	0	2	0	0	2	0	0	1	1	5	0	1	0	2	0	0	25	0	2545.27	194576	194576	66	90	yes	yes	3	1.6939e-06	67.827	1	1	1		6319200	2128900	2181800
RAYDAGGVGVHGIQNPPVADSLFSQGSTK	IVASDIGSDGKVTLRRAYDAGGVGVHGIQN	NPPVADSLFSQGSTKTSAVGDMVALVNAGS	R	R	A	T	K	T	3	1	1	2	0	2	0	5	1	1	1	1	0	1	2	3	1	0	1	3	0	0	29	1	2927.45	135011	135011	46	74	yes	yes	4	3.3496e-09	67.913			1		6315300	0	0
EVDAVVKDDPR	SDPFKRSPSVISYDREVDAVVKDDPRAWIP	SYDREVDAVVKDDPRAWIPGLSDEAGAGSW	R	E	V	P	R	A	1	1	0	3	0	0	1	0	0	0	0	1	0	0	1	0	0	0	0	3	0	0	11	1	1241.63	181949	181949	313	323	yes	yes	3	0.017073	47.559	1	1		1	6237200	2058900	2355700
NIWPGDMGISSHTELVALNDILPSK	PVEGPILVDGAKRDRNIWPGDMGISSHTEL	SHTELVALNDILPSKNALLVMFSTQDPATG	R	N	I	S	K	N	1	0	2	2	0	0	1	2	1	3	3	1	1	0	2	3	1	1	0	1	0	0	25	0	2706.37	68812	68812	254	278	yes	yes	3	3.2357e-05	57.432			1		6223400	0	0
VPFQDLLWTNTPR	ENKGNNGQDDLYAIKVPFQDLLWTNTPRNI	IKVPFQDLLWTNTPRNIGDNYITLKGSDGS	K	V	P	P	R	N	0	1	1	1	0	1	0	0	0	0	2	0	0	1	2	0	2	1	0	1	0	0	13	0	1585.83	183809	183809	126	138	yes	yes	2;3	1.3129e-09	134.75	1	1	2	1	6167700	1148800	580890
FSSSSGYGGGSSR	YSRFSSSGGRGGGGRFSSSSGYGGGSSRVC	GRFSSSSGYGGGSSRVCGRGGGGSFGYSYG	R	F	S	S	R	V	0	1	0	0	0	0	0	4	0	0	0	0	0	1	0	6	0	0	1	0	0	0	13	0	1234.52	CON__P35527	CON__P35527	47	59	yes	yes	2	1.9089e-13	112.13	1	1		1	6161400	0	2605200
LVDDADHPFMPAGPNDMR	PPEGPPPPQDDTSTRLVDDADHPFMPAGPN	DADHPFMPAGPNDMRGPCPGLNTLASHGYL	R	L	V	M	R	G	2	1	1	4	0	0	0	1	1	0	1	0	2	1	3	0	0	0	0	1	0	0	18	0	1996.88	183842	183842	61	78	yes	yes	3	0.010123	42.068		1			6138000	0	6138000
LPGMWELPMAAFFDK	NNCLDVPGTCRGEPKLPGMWELPMAAFFDK	LPGMWELPMAAFFDKRGTSGVHLMDPWLDT	K	L	P	D	K	R	2	0	0	1	0	0	1	1	0	0	2	1	2	2	2	0	0	1	0	0	0	0	15	0	1751.84	213401	213401	226	240	yes	yes	2	2.2415e-23	164.11			1		6074400	0	0
LAAETAASLTDYGINLALIADIQSQDDLEGAQMELK	ARWNGDTGMLWSSRKLAAETAASLTDYGIN	IQSQDDLEGAQMELKQYVEKHPVEIATRVS	K	L	A	L	K	Q	7	0	1	4	0	3	3	2	0	3	6	1	1	0	0	2	2	0	1	0	0	0	36	0	3790.88	192947	192947	108	143	yes	yes	3	2.0662e-29	118.62			1		6060600	0	0
AISLQTPVVFDSAPLGK	GRPESDEAPNDQTSKAISLQTPVVFDSAPL	SLQTPVVFDSAPLGKHFGSVLSDVNSSPYR	K	A	I	G	K	H	2	0	0	1	0	1	0	1	0	1	2	1	0	1	2	2	1	0	0	2	0	0	17	0	1741.96	192931	192931	606	622	yes	yes	2	9.3404e-06	94.122	1	1	1		6055100	1645500	2367000
DVFGDFLDIPHDFESLAPMSYIEATDVFGAGDDR	SHTVAYFYKGSSLPRDVFGDFLDIPHDFES	SYIEATDVFGAGDDRGFGHRFSGTSFVGEP	R	D	V	D	R	G	3	1	0	7	0	0	2	3	1	2	2	0	1	4	2	2	1	0	1	2	0	0	34	0	3760.69	77442	77442	253	286	yes	yes	3	9.932e-11	75.534			1		6040200	0	0
DVWIVSNEQLLDYVR	IKMLNAFLDWAQEQKDVWIVSNEQLLDYVR	DVWIVSNEQLLDYVRHPVPLSQLDSVAALK	K	D	V	V	R	H	0	1	1	2	0	1	1	0	0	1	2	0	0	0	0	1	0	1	1	3	0	0	15	0	1847.94	213401	213401	324	338	yes	yes	2	6.4929e-31	185.25			2	1	5970400	0	0
VLFETLTLR	NVVNSGHSIDDIKNKVLFETLTLRGSNGGI	DDIKNKVLFETLTLRGSNGGIHSKSVAALR	K	V	L	L	R	G	0	1	0	0	0	0	1	0	0	0	3	0	0	1	0	0	2	0	0	1	0	0	9	0	1090.64	178597	178597	248	256	yes	yes	2	0.0041348	105.57	1	1	1	1	5963200	1240900	1693000
RAIYAGGVGAHGLHDLGPDPLFSQGTIDINSEK	IIAADINSDGMMTLRRAIYAGGVGAHGLHD	DPLFSQGTIDINSEKQVLATVNAGSNTIVA	R	R	A	E	K	Q	3	1	1	3	0	1	1	6	2	3	3	1	0	1	2	2	1	0	1	1	0	0	33	1	3404.71	134879	134879	76	108	yes	yes	4;5	0.024906	26.476			2		5950200	0	0
TEITELR	NKEVSTNTAMIQTSKTEITELRRTLQGLEI	TAMIQTSKTEITELRRTLQGLEIELQSQLS	K	T	E	L	R	R	0	1	0	0	0	0	2	0	0	1	1	0	0	0	0	0	2	0	0	0	0	0	7	0	860.46	CON__ENSEMBL:ENSP00000377550;CON__P13646-1	CON__ENSEMBL:ENSP00000377550	319	325	no	no	2	0.016895	94.262			1		5935200	0	0
SRPNLLLWYTADEPDGTSDPLDATLK	YMDSDSVRTQVNHIKSRPNLLLWYTADEPD	DEPDGTSDPLDATLKSSNLITSLDGGDGEG	K	S	R	L	K	S	2	1	1	4	0	0	1	1	0	0	5	1	0	0	3	2	3	1	1	0	0	0	26	1	2887.42	227535	227535	285	310	yes	yes	3	1.1819e-11	85.185			1	1	5932500	0	0
DGLAIVFAEDPADTDAANSPR	PGPWILHCHIDFHLRDGLAIVFAEDPADTD	FAEDPADTDAANSPRPAAWDQLCPTWDALP	R	D	G	P	R	P	5	1	1	4	0	0	1	1	0	1	1	0	0	1	2	1	1	0	0	1	0	0	21	0	2144	117501	117501	489	509	yes	yes	2;3	5.1727e-10	96.993			2		5929700	0	0
AIDDAWPVFAISHDLGNVR	INNGRLPNTRDTNFRAIDDAWPVFAISHDL	AWPVFAISHDLGNVRAATTPVVTSVGHIRD	R	A	I	V	R	A	3	1	1	3	0	0	0	1	1	2	1	0	0	1	1	1	0	1	0	2	0	0	19	0	2095.05	220085	220085	257	275	yes	yes	3	0.0018857	52.814		1	1	1	5907900	0	615950
SNVMILLNPK	NALKWAEEGWGGFSRSNVMILLNPKLSQTE	GGFSRSNVMILLNPKLSQTEAQASLAPLLD	R	S	N	P	K	L	0	0	2	0	0	0	0	0	0	1	2	1	1	0	1	1	0	0	0	1	0	0	10	0	1127.64	207587	207587	341	350	yes	yes	2	0.040492	57.708	1	1	1	1	5867200	974150	1860800
NKYEDEINK	DSELKNMQDMVEDYRNKYEDEINKRTNAEN	MVEDYRNKYEDEINKRTNAENEFVTIKKDV	R	N	K	N	K	R	0	0	2	1	0	0	2	0	0	1	0	2	0	0	0	0	0	0	1	0	0	0	9	1	1151.55	CON__P02538;CON__Q8VED5;CON__P05787;CON__H-INV:HIT000292931;CON__H-INV:HIT000016045;CON__Q9H552;CON__P04259;CON__P04264;CON__P13647;CON__P48668	CON__P04264	268	276	no	no	2	0.0054651	113.62		2		1	5857000	0	2735700
GLVEGDVSWGGDTK	YGKDRHRIVTRRTFRGLVEGDVSWGGDTKG	RGLVEGDVSWGGDTKGDGSVHVSTSNGKLT	R	G	L	T	K	G	0	0	0	2	0	0	1	4	0	0	1	1	0	0	0	1	1	1	0	2	0	0	14	0	1418.67	178597	178597	426	439	yes	yes	2	3.6255e-05	99.522	1	1	1		5831200	1692200	2121700
STMQELNSR	GAGGGDGGILTANEKSTMQELNSRLASYLD	LTANEKSTMQELNSRLASYLDKVQALEEAN	K	S	T	S	R	L	0	1	1	0	0	1	1	0	0	0	1	0	1	0	0	2	1	0	0	0	0	0	9	0	1064.49	CON__P35527	CON__P35527	155	163	yes	yes	2	0.00049087	84.743		1	1	1	5785900	0	3006400
GMQDLVEDFK	DSIVGERGRLDSELRGMQDLVEDFKNKYED	DSELRGMQDLVEDFKNKYEDEINKRTAAEN	R	G	M	F	K	N	0	0	0	2	0	1	1	1	0	0	1	1	1	1	0	0	0	0	0	1	0	0	10	0	1180.54	CON__P02538	CON__P02538	241	250	yes	yes	2	0.0017237	65.224	1	1	1		5785700	4316300	0
FVTYPPTGLLPIVGDR	QKISDDCGYTDYLDKFVTYPPTGLLPIVGD	VTYPPTGLLPIVGDRSGCSIFRLIQRAVGV	K	F	V	D	R	S	0	1	0	1	0	0	0	2	0	1	2	0	0	1	3	0	2	0	1	2	0	0	16	0	1743.96	68978	68978	251	266	yes	yes	2	1.9536e-06	96.103	1	1	1	1	5748600	1635900	1613200
KVTPLPVSGNTLAAANLSPTLPSESLLDITR	GHSEWISGDSSTIRRKVTPLPVSGNTLAAA	LSPTLPSESLLDITRRWVDHDGQVQLLFDV	R	K	V	T	R	R	3	1	2	1	0	0	1	1	0	1	6	1	0	0	4	4	4	0	0	2	0	0	31	1	3174.75	180451	180451	101	131	yes	yes	3	2.6658e-11	76.259	1	1	1	1	5729100	1263300	1540400
DTVTGSGFFDFFEFQAISDPTHGR	SALWVPALSISYSLRDTVTGSGFFDFFEFQ	DFFEFQAISDPTHGRVNYVDANTARSRGLA	R	D	T	G	R	V	1	1	0	3	0	1	1	3	1	1	0	0	0	5	1	2	3	0	0	1	0	0	24	0	2677.21	195916	195916	26	49	yes	yes	3	2.1756e-05	61.703			2	1	5693700	0	0
LVTTYLDIPYVETK	ITDFVDTNLTEFNKKLVTTYLDIPYVETKC	KLVTTYLDIPYVETKCGYACSDHASWRKAG	K	L	V	T	K	C	0	0	0	1	0	0	1	0	0	1	2	1	0	0	1	0	3	0	2	2	0	0	14	0	1653.89	191928	191928	304	317	yes	yes	2	1.5007e-05	97.911	1	1	1	1	5666700	1417500	1217200
IVSFGHSFVKPTSIAASTPTVSVEDAIAAAEK	PFANAVANVAFKNNKIVSFGHSFVKPTSIA	TPTVSVEDAIAAAEKKLDGKFNDHPPTLEF	K	I	V	E	K	K	6	0	0	1	0	0	2	1	1	3	0	2	0	2	2	5	3	0	0	4	0	0	32	1	3229.69	74932	74932	133	164	yes	yes	4	1.9908e-06	50.908			1		5617100	0	0
MHYVPIR	EAVFGGIDESAYKGKMHYVPIRQKAYWEVQ	DESAYKGKMHYVPIRQKAYWEVQLDKISLG	K	M	H	I	R	Q	0	1	0	0	0	0	0	0	1	1	0	0	1	0	1	0	0	0	1	1	0	0	7	0	914.48	192052	192052	267	273	yes	yes	2	0.020152	77.72		1	1	1	5598200	0	1836900
ESWQTLK	GRPHLTKWLNELLQRESWQTLKANGLVSTA	WLNELLQRESWQTLKANGLVSTA_______	R	E	S	L	K	A	0	0	0	0	0	1	1	0	0	0	1	1	0	0	0	1	1	1	0	0	0	0	7	0	890.45	193539	193539	203	209	yes	yes	2	0.0066494	76.035	1	1	1		5544600	0	5544600
LTELLNK	TFEKDVKMAEFEVGRLTELLNKLAERITPA	MAEFEVGRLTELLNKLAERITPA_______	R	L	T	N	K	L	0	0	1	0	0	0	1	0	0	0	3	1	0	0	0	0	1	0	0	0	0	0	7	0	829.491	219485	219485	870	876	yes	yes	2	0.0067648	90.986		1	1	1	5525700	0	3111400
IDWSSDATAFYIDGQR	IPFTFDPTADFHEYRIDWSSDATAFYIDGQ	DWSSDATAFYIDGQRKARFTQNVPTQAGHW	R	I	D	Q	R	K	2	1	0	3	0	1	0	1	0	2	0	0	0	1	0	2	1	1	1	0	0	0	16	0	1843.84	79454	79454	200	215	yes	yes	2	5.3842e-10	116.01	2	1			5468700	2880600	2588100
FMTIVSHSDGQIGIAGVGVENTFMPHWDDLR	GKFMQTISQQRGGFRFMTIVSHSDGQIGIA	VGVENTFMPHWDDLRAYTGYFFTKDPNFHD	R	F	M	L	R	A	1	1	1	3	0	1	1	4	2	3	1	0	2	2	1	2	2	1	0	3	0	0	31	0	3428.63	68812	68812	150	180	yes	yes	4	1.3755e-06	51.871			1	1	5441400	0	0
VDVDTQQDIAQEVGIK	FEQLSGDAQQVEFYKVDVDTQQDIAQEVGI	DVDTQQDIAQEVGIKAMPTFVAFKDGNKVK	K	V	D	I	K	A	1	0	0	3	0	3	1	1	0	2	0	1	0	0	0	0	1	0	0	3	0	0	16	0	1756.88	132659	132659	56	71	yes	yes	2	2.7635e-30	172.76			1		5406500	0	0
SIADAAIVLSVIAGK	IPISAHQDTIGPMTRSIADAAIVLSVIAGK	SIADAAIVLSVIAGKDPNDNFTLAQPDRVP	R	S	I	G	K	D	4	0	0	1	0	0	0	1	0	3	1	1	0	0	0	2	0	0	0	2	0	0	15	0	1426.84	151641;193366	151641	137	151	yes	no	2;3	1.4931e-13	136.53	1		2	1	5379400	525650	0
LEGLEDALQK	AEQRGEMALKDAKNKLEGLEDALQKAKQDL	DAKNKLEGLEDALQKAKQDLARLLKEYQEL	K	L	E	Q	K	A	1	0	0	1	0	1	2	1	0	0	3	1	0	0	0	0	0	0	0	0	0	0	10	0	1114.59	CON__P02538;CON__P04259;CON__P48668	CON__P02538	427	436	no	no	2	0.00032164	115.71	1				5367200	5367200	0
EGWTEDTYEHGVVEAYAK	SRRVKAEELEDEWLKEGWTEDTYEHGVVEA	TEDTYEHGVVEAYAKSDTPKSKTTWVGDQT	K	E	G	A	K	S	2	0	0	1	0	0	4	2	1	0	0	1	0	0	0	0	2	1	2	2	0	0	18	0	2082.92	189889	189889	124	141	yes	yes	3	9.9128e-05	70.335			1		5319200	0	0
VVDASVIPSAPSGHTQAPVYGFAER	AVDPDFRVKGVNGLRVVDASVIPSAPSGHT	PSGHTQAPVYGFAERASKVIADAWK_____	R	V	V	E	R	A	4	1	0	1	0	1	1	2	1	1	0	0	0	1	3	3	1	0	1	4	0	0	25	0	2554.28	183646	183646	586	610	yes	yes	3	8.8133e-07	73.546	1		1		5296500	3371100	0
AFLSIPSTSDTTEVTTHSQFVK	IFFYDAPDSSPAPFKAFLSIPSTSDTTEVT	TSDTTEVTTHSQFVKNTPFPPVVGSYLHTV	K	A	F	V	K	N	1	0	0	1	0	1	1	0	1	1	1	1	0	2	1	4	5	0	0	2	0	0	22	0	2395.19	181818	181818	302	323	yes	yes	3	0.0084872	34.65	1	1			5242700	2682400	2560300
GNPTVEVDLHTAK	MSITKIHARQIFDSRGNPTVEVDLHTAKGR	SRGNPTVEVDLHTAKGRFRAAVPSGASTGV	R	G	N	A	K	G	1	0	1	1	0	0	1	1	1	0	1	1	0	0	1	0	2	0	0	2	0	0	13	0	1379.7	189297	189297	16	28	yes	yes	3	0.034749	35.037			1		5191900	0	0
HFLGGNFSPR	PDAPTPQTPTSSQIRHFLGGNFSPRGSARM	SSQIRHFLGGNFSPRGSARMLSNSTAAVSE	R	H	F	P	R	G	0	1	1	0	0	0	0	2	1	0	1	0	0	2	1	1	0	0	0	0	0	0	10	0	1130.56	193513	193513	112	121	yes	yes	2	0.0012147	62.546	2	2	1		5189200	0	0
LGPLGFPQGQEADDK	AARGTPLIFVNFNYRLGPLGFPQGQEADDK	LGPLGFPQGQEADDKKALNLAIKDEIAALE	R	L	G	D	K	K	1	0	0	2	0	2	1	3	0	0	2	1	0	1	2	0	0	0	0	0	0	0	15	0	1570.76	209388	209388	156	170	yes	yes	2	0.00049148	68.536	1		1	1	5152400	2578200	0
DAWIQADENRYDGANR	SLQLMPCNPTFLSARDAWIQADENRYDGAN	AWIQADENRYDGANRCTLWRAFASRGLGVN	R	D	A	N	R	C	3	2	2	3	0	1	1	1	0	1	0	0	0	0	0	0	0	1	1	0	0	0	16	1	1892.84	74932	74932	549	564	yes	yes	3	7.1291e-05	76.391				1	5092700	0	0
NMQDLVEDFK	DSIVGERGRLDSELRNMQDLVEDFKNKYED	DSELRNMQDLVEDFKNKYEDEINKRTTAEN	R	N	M	F	K	N	0	0	1	2	0	1	1	0	0	0	1	1	1	1	0	0	0	0	0	1	0	0	10	0	1237.56	CON__P13647	CON__P13647	246	255	no	no	2	0.0042654	83.948	1		1		5024500	2272700	0
GQALANWDFETGDAVGVTVPEQYAK	FGSYNDLVRQAAAVRGQALANWDFETGDAV	TGDAVGVTVPEQYAKIDELIARHPNTILSL	R	G	Q	A	K	I	4	0	1	2	0	2	2	3	0	0	1	1	0	1	1	0	2	1	1	3	0	0	25	0	2665.27	135047	135047	155	179	yes	yes	3	2.5347e-09	88.239			1		5004100	0	0
DAEEWFFTK	EMRDQYEKMAEKNRKDAEEWFFTKTEELNR	AEKNRKDAEEWFFTKTEELNREVATNSELV	K	D	A	T	K	T	1	0	0	1	0	0	2	0	0	0	0	1	0	2	0	0	1	1	0	0	0	0	9	0	1171.52	CON__P02533	CON__P02533	301	309	no	no	2	0.015222	72.23	1	1	1	1	5001900	1712500	1126700
VLSDQGSGTISDIISGLNFVAQR	RQFGVAKAANLVAVKVLSDQGSGTISDIIS	TISDIISGLNFVAQRAASTGRPAVTLLALG	K	V	L	Q	R	A	1	1	1	2	0	2	0	3	0	3	2	0	0	1	0	4	1	0	0	2	0	0	23	0	2376.23	120844;120846	120844	205	227	no	no	2;3	9.6349e-09	86.748		2		1	4956200	0	3504000
SGQPFLISGSGTLGWDQVAANLVESGENALVLNSGYFGDSFK	FGDCIRMTREVLLTKSGQPFLISGSGTLGW	NALVLNSGYFGDSFKECLETYGANVAQLKA	K	S	G	F	K	E	3	0	3	2	0	2	2	7	0	1	5	1	0	3	1	6	1	1	1	3	0	0	42	0	4331.1	151665	151665	59	100	yes	yes	3	1.7425e-16	89.462			1		4896300	0	0
TFQSLYLQPILDIIEGK	QLYVAHTEGDIDTSKTFQSLYLQPILDIIE	QSLYLQPILDIIEGKRDSVTKISVDSPLQL	K	T	F	G	K	R	0	0	0	1	0	2	1	1	0	3	3	1	0	1	1	1	1	0	1	0	0	0	17	0	1977.08	194383	194383	76	92	yes	yes	3	3.0916e-06	92.439			1		4895200	0	0
SDLTGEDPPDPATVGGLNTHAVFEGDASMTR	VDGNPITNLMSIGGKSDLTGEDPPDPATVG	LNTHAVFEGDASMTRADAFFGDNHSFNQTL	K	S	D	T	R	A	3	1	1	4	0	0	2	4	1	0	2	0	1	1	3	2	4	0	0	2	0	0	31	0	3156.43	183842	183842	144	174	yes	yes	3	1.6875e-21	97.257			1		4891500	0	0
VVAVGNDELAFHGGR	TIRPGISDWKYFEFKVVAVGNDELAFHGGR	VVAVGNDELAFHGGRAPAWSFIDDVFVFLA	K	V	V	G	R	A	2	1	1	1	0	0	1	3	1	0	1	0	0	1	0	0	0	0	0	3	0	0	15	0	1539.78	181624	181624	467	481	yes	yes	3	0.002806	53.403	1	1			4877200	2185400	2691800
LGEHNIDVLEGNEQFINAAK	VVSAAHCYKSRIQVRLGEHNIDVLEGNEQF	IDVLEGNEQFINAAKIITHPNFNGNTLDND	R	L	G	A	K	I	2	0	3	1	0	1	3	2	1	2	2	1	0	1	0	0	0	0	0	1	0	0	20	0	2210.1	CON__P00761	CON__P00761	58	77	yes	yes	3	0.00076417	57.537			1	1	4850000	0	0
ATGSVPLIDDQEVLWHGSISVGTPPK	HPNAMKELLELLETRATGSVPLIDDQEVLW	EVLWHGSISVGTPPKEFTGSSDLFLPGATC	R	A	T	P	K	E	1	0	0	2	0	1	1	3	1	2	2	1	0	0	3	3	2	1	0	3	0	0	26	0	2702.39	149875	149875	99	124	yes	yes	3	3.8864e-16	96.052			1	1	4716900	0	0
EFDVDEK	SPENVNDFVSAWAQREFDVDEKTAVQVSDI	FVSAWAQREFDVDEKTAVQVSDIVANLTRF	R	E	F	E	K	T	0	0	0	2	0	0	2	0	0	0	0	1	0	1	0	0	0	0	0	1	0	0	7	0	880.381	121649	121649	509	515	yes	yes	2	0.061656	72.138				1	4681500	0	0
HQALIDR	YLGGLLSAYELTGKKHQALIDRARELGDKL	AYELTGKKHQALIDRARELGDKLAFAFSRN	K	H	Q	D	R	A	1	1	0	1	0	1	0	0	1	1	1	0	0	0	0	0	0	0	0	0	0	0	7	0	851.461	194179	194179	141	147	yes	yes	2	0.027667	87.181	1	1			4636600	2419100	2217500
VMQLAPNEINQLQSIDLAAPSATVGLTINPNNLQGLR	QDHMYILAANATALRVMQLAPNEINQLQSI	TVGLTINPNNLQGLRVFMK___________	R	V	M	L	R	V	4	1	5	1	0	4	1	2	0	3	6	0	1	0	3	2	2	0	0	2	0	0	37	0	3913.07	134879	134879	388	424	yes	yes	3	2.4841e-06	55.35			1		4611400	0	0
ISVDSPLQLLIDFK	PILDIIEGKRDSVTKISVDSPLQLLIDFKS	KISVDSPLQLLIDFKSNGDQSYGPVLQALS	K	I	S	F	K	S	0	0	0	2	0	1	0	0	0	2	3	1	0	1	1	2	0	0	0	1	0	0	14	0	1586.89	194383	194383	99	112	yes	yes	2	6.3228e-06	110.08			1	1	4585100	0	0
IGHMGITAVNEER	VAGGLHTEIKDKYFRIGHMGITAVNEERGD	FRIGHMGITAVNEERGDIETIVRALEEAVK	R	I	G	E	R	G	1	1	1	0	0	0	2	2	1	2	0	0	1	0	0	0	1	0	0	1	0	0	13	0	1425.7	151665	151665	354	366	yes	yes	3	0.00075353	71.888	1	1	1		4570000	1293400	1568000
VASLPELTFHFGGR	AKKSWNGQYTIDCAKVASLPELTFHFGGRA	KVASLPELTFHFGGRAFPLKGEDYVLNVQG	K	V	A	G	R	A	1	1	0	0	0	0	1	2	1	0	2	0	0	2	1	1	1	0	0	1	0	0	14	0	1529.8	192052	192052	339	352	yes	yes	3	0.00057708	71.879	1		1	1	4557100	729290	0
VADNSISPLLVSAHTQTTAYAIAER	VVDPNLKVYGTANIRVADNSISPLLVSAHT	VSAHTQTTAYAIAERAADIIKST_______	R	V	A	E	R	A	5	1	1	1	0	1	1	0	1	2	2	0	0	0	1	3	3	0	1	2	0	0	25	0	2627.36	121682	121682	600	624	yes	yes	3	1.3978e-09	91.722			1		4556500	0	0
VFVDFPTR	ALSGYHAFRPVIDKKVFVDFPTRLIANGAF	RPVIDKKVFVDFPTRLIANGAFKNVPLIVG	K	V	F	T	R	L	0	1	0	1	0	0	0	0	0	0	0	0	0	2	1	0	1	0	0	2	0	0	8	0	979.513	200866	200866	317	324	yes	yes	2	0.019323	77.058	1			1	4522300	2081400	0
TESAPPALFMVNSGLIR	LFINQVVPVALQVNKTESAPPALFMVNSGL	SAPPALFMVNSGLIRFDLYSGPFTRNDQFT	K	T	E	I	R	F	2	1	1	0	0	0	1	1	0	1	2	0	1	1	2	2	1	0	0	1	0	0	17	0	1801.94	193901	193901	429	445	yes	yes	2	5.2534e-05	84.169	1	1	1		4500400	1107600	1242400
FTYSSHLIDGNVITDLMSIGAK	ATQEGFNMESTLARRFTYSSHLIDGNVITD	IDGNVITDLMSIGAKTDLTGPAPPPPANPG	R	F	T	A	K	T	1	0	1	2	0	0	0	2	1	3	2	1	1	1	0	3	2	0	1	1	0	0	22	0	2381.19	226793	226793	122	143	yes	yes	3	9.164e-13	98.816			2	1	4472200	0	0
FTFDGTGSGAWVVK	QVLDSGATADVTGNKFTFDGTGSGAWVVKA	KFTFDGTGSGAWVVKA______________	K	F	T	V	K	A	1	0	0	1	0	0	0	3	0	0	0	1	0	2	0	1	2	1	0	2	0	0	14	0	1470.71	227535	227535	554	567	yes	yes	2	4.3482e-23	166.97			1		4460300	0	0
LSTNVLADTAVELFEHDFDLETDYHQLLDGK	YILAGQNNLRASQARLSTNVLADTAVELFE	DFDLETDYHQLLDGKWDHMMQQTRIGYYYW	R	L	S	G	K	W	2	0	1	5	0	1	3	1	2	0	6	1	0	2	0	1	3	0	1	2	0	0	31	0	3547.7	121649	121649	614	644	yes	yes	4	2.9554e-28	120.91			1		4453800	0	0
RLCGNELTDDEVAVLEADFAAK	VLLAASAAFASPSARRLCGNELTDDEVAVL	TDDEVAVLEADFAAKKVDVSANRALAATIP	R	R	L	A	K	K	4	1	1	3	1	0	3	1	0	0	3	1	0	1	0	0	1	0	0	2	0	0	22	1	2435.16	134948	134948	24	45	yes	yes	3	0.0074348	35.66			1		4447300	0	0
GVNLGGWLVLEPWITPSIFDNTGDSR	LCITPSFPYGQRKVRGVNLGGWLVLEPWIT	PWITPSIFDNTGDSRVIDEWTFGQFVDRST	R	G	V	S	R	V	0	1	2	2	0	0	1	4	0	2	3	0	0	1	2	2	2	2	0	2	0	0	26	0	2842.43	196962	196962	36	61	yes	yes	3	2.3038e-12	93.21			1		4444200	0	0
LDLPGVGTHLQDHISAGVSFQSK	VGPNDVLSAAGVDVKLDLPGVGTHLQDHIS	HLQDHISAGVSFQSKQDTAGDIEKSGSDFS	K	L	D	S	K	Q	1	0	0	2	0	2	0	3	2	1	3	1	0	1	1	3	1	0	0	2	0	0	23	0	2405.23	205329	205329	348	370	yes	yes	4	0.039752	26.204			4	2	4414100	0	0
GDGSTYTLNGDR	GTARLTSPTSVEVKRGDGSTYTLNGDRITI	VKRGDGSTYTLNGDRITICVGGRPNSPSEK	R	G	D	D	R	I	0	1	1	2	0	0	0	3	0	0	1	0	0	0	0	1	2	0	1	0	0	0	12	0	1254.55	141355	141355	138	149	yes	yes	2	0.0030345	74.841	1	1	1		4400800	1699300	1003400
RPTELLR	TWVFVPVVDGHFITKRPTELLREGKVNGEA	VDGHFITKRPTELLREGKVNGEALLAVTNP	K	R	P	L	R	E	0	2	0	0	0	0	1	0	0	0	2	0	0	0	1	0	1	0	0	0	0	0	7	1	883.524	115910;217766	115910	325	331	no	no	2	0.027561	67.169		1	1		4397100	0	2491400
ITPEPQDGSEPVYTKDDDLLEGR	AINTFDYPASTDCQRITPEPQDGSEPVYTK	SEPVYTKDDDLLEGRTMGQFILLPDGKILL	R	I	T	G	R	T	0	1	0	4	0	1	3	2	0	1	2	1	0	0	3	1	2	0	1	1	0	0	23	1	2573.21	227686	227686	345	367	yes	yes	3	0.0011241	46.273	1		1		4382900	2258600	0
ELQSVGVKPLVNLPSVGK	GSPHILLHSGFGNAKELQSVGVKPLVNLPS	SVGVKPLVNLPSVGKNLTDHPLLVVDFAAD	K	E	L	G	K	N	0	0	1	0	0	1	1	2	0	0	3	2	0	0	2	2	0	0	0	4	0	0	18	1	1863.08	190928	190928	325	342	yes	yes	3	0.00019663	65.423			1		4372200	0	0
TPLLGTPMK	SVRLANSEFCLDAGRTPLLGTPMKIWQCLE	CLDAGRTPLLGTPMKIWQCLENLPAQEWFL	R	T	P	M	K	I	0	0	0	0	0	0	0	1	0	0	2	1	1	0	2	0	2	0	0	0	0	0	9	0	956.536	193505	193505	80	88	yes	yes	2	0.003033	79.596			2		4339200	0	0
ITGAYPAFTRPPFGSYNDLVR	EIHDEMWRVEEALLKITGAYPAFTRPPFGS	AFTRPPFGSYNDLVRQAAAVRGQALANWDF	K	I	T	V	R	Q	2	2	1	1	0	0	0	2	0	1	1	0	0	2	3	1	2	0	2	1	0	0	21	1	2341.19	135047	135047	128	148	yes	yes	3	2.2828e-05	74.364			1		4330000	0	0
YQATGQYPNK	LNPQLGKFLLEGLFRYQATGQYPNKYSIHD	EGLFRYQATGQYPNKYSIHDLGASYPNALG	R	Y	Q	N	K	Y	1	0	1	0	0	2	0	1	0	0	0	1	0	0	1	0	1	0	2	0	0	0	10	0	1168.55	220085	220085	428	437	yes	yes	2	0.0045489	82.452	1	1	1	1	4313800	1262700	1111900
LDGLDPSSGENSPHIEFQFGQISHQLPPSGVPR	GRLNHLTWVRLPDDKLDGLDPSSGENSPHI	FGQISHQLPPSGVPREAPIPSEASIDTVLQ	K	L	D	P	R	E	0	1	1	2	0	3	2	4	2	2	3	0	0	2	5	5	0	0	0	1	0	0	33	0	3541.72	230189	230189	397	429	yes	yes	4	0.0003642	44.317			1		4311800	0	0
LYYTNTK	KYELDSLCGFLKLSRLYYTNTKDTSFMNDN	CGFLKLSRLYYTNTKDTSFMNDNWRTAIDQ	R	L	Y	T	K	D	0	0	1	0	0	0	0	0	0	0	1	1	0	0	0	0	2	0	2	0	0	0	7	0	901.455	227791	227791	218	224	yes	yes	2	0.013914	97.075		1	1	1	4308000	0	1736900
LELQQYVEK	LIADIQSPDDLEGAKLELQQYVEKHPVHIA	DLEGAKLELQQYVEKHPVHIAKTVAEDFEN	K	L	E	E	K	H	0	0	0	0	0	2	2	0	0	0	2	1	0	0	0	0	0	0	1	1	0	0	9	0	1148.61	192949	192949	134	142	yes	yes	2	0.043544	59.368			1		4240300	0	0
GPVTMDGAVQAETNVELSGGEHVLTR	STPTGTSGTVRLPGKGPVTMDGAVQAETNV	ETNVELSGGEHVLTRQV_____________	K	G	P	T	R	Q	2	1	1	1	0	1	3	4	1	0	2	0	1	0	1	1	3	0	0	4	0	0	26	0	2666.3	204168	204168	638	663	yes	yes	3	7.9709e-60	180.42			1		4094300	0	0
GGGGGTYGVVLDHTILASPR	IANECQNEDLFWALRGGGGGTYGVVLDHTI	TYGVVLDHTILASPRVTLPTLILSFAPDTT	R	G	G	P	R	V	1	1	0	1	0	0	0	6	1	1	2	0	0	0	1	1	2	0	1	2	0	0	20	0	1926	207587	207587	280	299	yes	yes	3	2.9787e-05	74.776			1		4027700	0	0
YGFNEANFNFQNNNFGK	NAFYVVNTVHDFTYRYGFNEANFNFQNNNF	FNEANFNFQNNNFGKGGSGNDRVTVSVQDS	R	Y	G	G	K	G	1	0	6	0	0	1	1	2	0	0	0	1	0	4	0	0	0	0	1	0	0	0	17	0	2023.88	74932	74932	326	342	yes	yes	2	1.0726e-37	183	1			1	4014600	2356000	0
DFTAYIEEQK	DQFKDLRNDIGDFSKDFTAYIEEQKQKLTE	GDFSKDFTAYIEEQKQKLTEDAAAFEADIL	K	D	F	Q	K	Q	1	0	0	1	0	1	2	0	0	1	0	1	0	1	0	0	1	0	1	0	0	0	10	0	1242.58	192947	192947	174	183	yes	yes	2	0.0034633	88.177	1	1	1	1	4004200	1594700	0
AMVEVVAGPALAFIDK	VTADPEPLPNDVVTRAMVEVVAGPALAFID	MVEVVAGPALAFIDK_______________	R	A	M	D	K	-	4	0	0	1	0	0	1	1	0	1	1	1	1	1	1	0	0	0	0	3	0	0	16	0	1629.88	190117	190117	303	318	yes	yes	2	4.6958e-05	81.647			1		3999400	0	0
AEQLNVWK	STNPFDGLVVNATLKAEQLNVWKDNRTGAL	VVNATLKAEQLNVWKDNRTGALTTLGINQV	K	A	E	W	K	D	1	0	1	0	0	1	1	0	0	0	1	1	0	0	0	0	0	1	0	1	0	0	8	0	986.519	121909	121909	343	350	yes	yes	2	0.015038	79.597	1		1		3967200	1850900	0
VGFTNVGLMGETVLTLLLDDLK	IDKAVLTVSAMSGPRVGFTNVGLMGETVLT	LMGETVLTLLLDDLKREGLTTNATLVEDAM	R	V	G	L	K	R	0	0	1	2	0	0	1	3	0	0	6	1	1	1	0	0	3	0	0	3	0	0	22	0	2347.27	180451	180451	553	574	yes	yes	3	1.1253e-08	88.09			2		3963800	0	0
QLNVGGWSLDSTYGVR	VFCAGSVILPDKIGRQLNVGGWSLDSTYGV	LNVGGWSLDSTYGVRLFTPNGELGTNSTGD	R	Q	L	V	R	L	0	1	1	1	0	1	0	3	0	0	2	0	0	0	0	2	1	1	1	2	0	0	16	0	1750.86	181085	181085	579	594	yes	yes	2	0.00055455	71.241		1	1		3947900	0	2261300
DIALFSEDWGFDLLK	FTCQLYPGSYQNEDRDIALFSEDWGFDLLK	DIALFSEDWGFDLLKYDNCAVPFDEVIKEG	R	D	I	L	K	Y	1	0	0	3	0	0	1	1	0	1	3	1	0	2	0	1	0	1	0	0	0	0	15	0	1767.87	228269	228269	207	221	yes	yes	2	0.0005106	85.554			1	1	3867100	0	0
VLIDPGYLTHFADIITLR	SVGRLWIQSPDPFQKVLIDPGYLTHFADII	DPGYLTHFADIITLRQGIKFIQGLGNILAS	K	V	L	L	R	Q	1	1	0	2	0	0	0	1	1	3	3	0	0	1	1	0	2	0	1	1	0	0	18	0	2056.14	70764	70764	515	532	yes	yes	3	0.0029953	48.053			2		3867100	0	0
QNVYIVDIR	YTAKDPILPEAWHTKQNVYIVDIRGASKPR	EAWHTKQNVYIVDIRGASKPRELTSGKQGA	K	Q	N	I	R	G	0	1	1	1	0	1	0	0	0	2	0	0	0	0	0	0	0	0	1	2	0	0	9	0	1118.61	186633	186633	254	262	yes	yes	2	0.022806	87.476	1	1		1	3806600	1134200	1620400
IHSIQGNVQNADALVGSK	QFNFAPENRISRPTRIHSIQGNVQNADALV	IQGNVQNADALVGSKTAEFNGNNSFVTLDF	R	I	H	S	K	T	2	0	2	1	0	2	0	2	1	2	1	1	0	0	0	2	0	0	0	2	0	0	18	0	1849.96	204168	204168	41	58	yes	yes	3	0.016295	37.993	1				3772800	3772800	0
FPVHEGILNYR	WMMGKRVANLGPQAKFPVHEGILNYRGSNT	PQAKFPVHEGILNYRGSNTVAVALWAMLPS	K	F	P	Y	R	G	0	1	1	0	0	0	1	1	1	1	1	0	0	1	1	0	0	0	1	1	0	0	11	0	1343.7	152299	152299	931	941	yes	yes	3	0.061805	21.671			1		3758400	0	0
SNVFFDITVDGQAAGR	______________________________	NVFFDITVDGQAAGRIVFKLYDDVVPKTTK	M	S	N	G	R	I	2	1	1	2	0	1	0	2	0	1	0	0	0	2	0	1	1	0	0	2	0	0	16	0	1695.82	138080	138080	2	17	yes	yes	2	0.00010698	71.241			2		3718200	0	0
INQIGTISESIQAAQLSQSDGWGVMVSHR	KTAIEKKACNGLLLKINQIGTISESIQAAQ	QLSQSDGWGVMVSHRSGETENTVIADLVVA	K	I	N	H	R	S	2	1	1	1	0	4	1	3	1	4	1	0	1	0	0	5	1	1	0	2	0	0	29	0	3111.54	189297	189297	346	374	yes	yes	3	1.1319e-30	129.24			1		3694500	0	0
ESIATNPQFNFR	YNYTVAGEFRYQRIKESIATNPQFNFRRLR	RIKESIATNPQFNFRRLRFFAAYIETIVGV	K	E	S	F	R	R	1	1	2	0	0	1	1	0	0	1	0	0	0	2	1	1	1	0	0	0	0	0	12	0	1422.69	226793	226793	220	231	yes	yes	2	0.0014505	82.645			1		3689400	0	0
WELLQQMNVGTR	KVRFLEQQNQVLQTKWELLQQMNVGTRPIN	QTKWELLQQMNVGTRPINLEPIFQGYIDSL	K	W	E	T	R	P	0	1	1	0	0	2	1	1	0	0	2	0	1	0	0	0	1	1	0	1	0	0	12	0	1473.74	CON__P35908v2;CON__P35908	CON__P35908v2	210	221	yes	no	2	0.00072514	80.979	1		1		3681600	1896900	0
SSSQEVLFSTASHPIIFEPQYLR	QFNFTTSPFTFSIYRSSSQEVLFSTASHPI	STASHPIIFEPQYLRVKTNLPDNANIYGFG	R	S	S	L	R	V	1	1	0	0	0	2	2	0	1	2	2	0	0	2	2	5	1	0	1	1	0	0	23	0	2635.33	64273;190944	190944	127	149	no	no	3	1.2653e-13	109.75			1		3671200	0	0
YLYLTFDDPEHIHLDK	LRDHTESFWFAEVLKYLYLTFDDPEHIHLD	LYLTFDDPEHIHLDKYVFNTEAHPFEAPAF	K	Y	L	D	K	Y	0	0	0	3	0	0	1	0	2	1	3	1	0	1	1	0	1	0	2	0	0	0	16	0	2017.98	194179	194179	467	482	yes	yes	4	0.0058868	45.14			2		3655500	0	0
TSAIQFTPKPEIGPNSAEYFIR	QTSLQTIVESVDVSKTSAIQFTPKPEIGPN	PKPEIGPNSAEYFIRIDSLTAKDSASPQYP	K	T	S	I	R	I	2	1	1	0	0	1	2	1	0	3	0	1	0	2	3	2	2	0	1	0	0	0	22	1	2465.26	194933	194933	83	104	yes	yes	3	1.1696e-05	65.454			1		3619900	0	0
SNSAVATSWYAGWHSTTGFPLSK	ASREKECAAYEPAPRSNSAVATSWYAGWHS	WYAGWHSTTGFPLSKVSWDKYTHLTYAFAE	R	S	N	S	K	V	3	0	1	0	0	0	0	2	1	0	1	1	0	1	1	5	3	2	1	1	0	0	23	0	2454.16	211936	211936	43	65	yes	yes	3	8.0347e-06	63.376			1		3606000	0	0
SLNFVGVDYAATIGGFLQGGDPEGAR	GPPFRDALQSQLGGRSLNFVGVDYAATIGG	TIGGFLQGGDPEGARTMARDVTSFASSCPN	R	S	L	A	R	T	3	1	1	2	0	1	1	6	0	1	2	0	0	2	1	1	1	0	1	2	0	0	26	0	2610.27	190202	190202	63	88	yes	yes	3	1.7546e-12	93.876			1	1	3602700	0	0
NSGSVPNEVR	MERSSTNIKVFFWPRNSGSVPNEVRNGAGS	FFWPRNSGSVPNEVRNGAGSVNPDNWGTPI	R	N	S	V	R	N	0	1	2	0	0	0	1	1	0	0	0	0	0	0	1	2	0	0	0	2	0	0	10	0	1057.52	195916	195916	224	233	yes	yes	2	0.00047132	111.61	1	1	1	1	3588300	1335900	832240
WCDIVTNLTNEQTALVINQEYYGVPERDQAR	DESFVATFGVHNYKRWCDIVTNLTNEQTAL	INQEYYGVPERDQARENQLTSYNVANAKGR	R	W	C	A	R	E	2	2	3	2	1	3	3	1	0	2	2	0	0	0	1	0	3	1	2	3	0	0	31	1	3694.77	194888	194888	77	107	yes	yes	3;4	3.6042e-28	122.04			2		3576200	0	0
TLDAMSWVK	QIEDAPTYVTDDIKRTLDAMSWVKINHFHW	TDDIKRTLDAMSWVKINHFHWHVVDSQSFP	R	T	L	V	K	I	1	0	0	1	0	0	0	0	0	0	1	1	1	0	0	1	1	1	0	1	0	0	9	0	1049.52	188060;152421;186352	188060	188	196	yes	no	2	0.019186	67.464		1	1		3573900	0	1878100
MSVEADINGLR	ADDFRTKYETELNLRMSVEADINGLRRVLD	LNLRMSVEADINGLRRVLDELTLARADLEM	R	M	S	L	R	R	1	1	1	1	0	0	1	1	0	1	1	0	1	0	0	1	0	0	0	1	0	0	11	0	1203.59	CON__P02533;CON__P08727	CON__P02533	212	222	no	no	2	0.001371	95.311	1		1		3545300	1728200	0
VILEIDNAR	ELRDKILTATIENNRVILEIDNARLAADDF	TIENNRVILEIDNARLAADDFRLKYENELA	R	V	I	A	R	L	1	1	1	1	0	0	1	0	0	2	1	0	0	0	0	0	0	0	0	1	0	0	9	0	1041.58	CON__ENSEMBL:ENSP00000377550;CON__P13646-1	CON__ENSEMBL:ENSP00000377550	176	184	no	no	2	0.0040427	106.36			1		3543800	0	0
NNVIPFSFLDFSSDRPSIGNSNIAEAGTLALEWETLSK	RARELGDKLAFAFSRNNVIPFSFLDFSSDR	AEAGTLALEWETLSKYTGNRTYADLAIKAL	R	N	N	S	K	Y	3	1	4	2	0	0	3	2	0	3	4	1	0	3	2	6	2	1	0	1	0	0	38	1	4139.05	194179	194179	162	199	yes	yes	3	1.0573e-15	85.203				1	3536100	0	0
GVDLLLVDSGDLHDGTGITDGFPPGGVDAHDANEFVK	FASFVTHMKKIANEKGVDLLLVDSGDLHDG	PPGGVDAHDANEFVKMLPYDVMAIGNHELY	K	G	V	V	K	M	2	0	1	7	0	0	1	7	2	1	4	1	0	2	2	1	2	0	0	4	0	0	37	0	3748.79	193901	193901	117	153	yes	yes	4	0.057667	12.895			1		3517600	0	0
YGSGQVSGSVAQDTVSMAGFTIPSQTFLQADEVSR	SSNQPSANGQTTTIRYGSGQVSGSVAQDTV	TIPSQTFLQADEVSRSLVDSELSGIMGLAF	R	Y	G	S	R	S	3	1	0	2	0	4	1	4	0	1	1	0	1	2	1	6	3	0	1	4	0	0	35	0	3619.71	192307	192307	143	177	yes	yes	3	2.4607e-10	71.207			1		3514200	0	0
ITDFVDVTVVGIVEDIKTPEDR	ILWAGRTSATHGVSRITDFVDVTVVGIVED	TVVGIVEDIKTPEDRDEAVIELNAIAGQKS	R	I	T	D	R	D	0	1	0	4	0	0	2	1	0	3	0	1	0	1	1	0	3	0	0	5	0	0	22	1	2459.28	192945	192945	90	111	yes	yes	3	0.00044974	47.155	1		1	1	3509900	591070	0
GTQDESLQLVNQIFTGLTQIR	DPRGDSIAIFELVNKGTQDESLQLVNQIFT	LQLVNQIFTGLTQIRGMEFGPSSQGGEDFL	K	G	T	I	R	G	0	1	1	1	0	4	1	2	0	2	3	0	0	1	0	1	3	0	0	1	0	0	21	0	2360.23	196220	196220	283	303	yes	yes	3	1.0222e-10	96.016			1		3475600	0	0
VLDELTLSK	ALRQSVEADINGLRRVLDELTLSKTDLEMQ	INGLRRVLDELTLSKTDLEMQIESLNEELA	R	V	L	S	K	T	0	0	0	1	0	0	1	0	0	0	3	1	0	0	0	1	1	0	0	1	0	0	9	0	1016.58	CON__ENSEMBL:ENSP00000377550;CON__P13646-1	CON__ENSEMBL:ENSP00000377550	214	222	no	no	2	0.018726	68.016			1		3469900	0	0
MILFGQSAGSAAVDLYTIAHPDDDR	WVHDNIANFGGDPERMILFGQSAGSAAVDL	AAVDLYTIAHPDDDRITGVIEHSGSVTGGS	R	M	I	D	R	I	4	1	0	4	0	1	0	2	1	2	2	0	1	1	1	2	1	0	1	1	0	0	25	0	2662.27	178570	178570	209	233	yes	yes	3	1.5754e-19	122.73			1	1	3461200	0	0
EMWSIMSDNALK	PTLILSFAPDTTLAREMWSIMSDNALKWAE	LAREMWSIMSDNALKWAEEGWGGFSRSNVM	R	E	M	L	K	W	1	0	1	1	0	0	1	0	0	1	1	1	2	0	0	2	0	1	0	0	0	0	12	0	1423.65	207587	207587	318	329	yes	yes	2	0.021076	44.425	1			1	3455300	1553600	0
FLSGYLAGHSSDPSSR	QSTIDAKIYTALVRKFLSGYLAGHSSDPSS	LSGYLAGHSSDPSSRLVPAGTTVNINFSAT	K	F	L	S	R	L	1	1	0	1	0	0	0	2	1	0	2	0	0	1	1	5	0	0	1	0	0	0	16	0	1679.79	193599	193599	198	213	yes	yes	3	0.046339	32.387			1		3432800	0	0
TLYPLMSLHDPGNFAQIVR	EPYFDSFYCNWDTYRTLYPLMSLHDPGNFA	LMSLHDPGNFAQIVRGLIDIQKHEGWLPEC	R	T	L	V	R	G	1	1	1	1	0	1	0	1	1	1	3	0	1	1	2	1	1	0	1	1	0	0	19	0	2171.12	191588	191588	392	410	yes	yes	3	4.7455e-07	80.638			1		3413400	0	0
RVLDELTLTK	VALRQSVEADINGLRRVLDELTLTKADLEM	INGLRRVLDELTLTKADLEMQIESLTEELA	R	R	V	T	K	A	0	1	0	1	0	0	1	0	0	0	3	1	0	0	0	0	2	0	0	1	0	0	10	1	1186.69	CON__P13645	CON__P13645	257	266	yes	yes	2	0.0034388	67.726			1		3397400	0	0
KVPQVSTPTLVEVSR	GEYKFQNALLVRYTKKVPQVSTPTLVEVSR	KVPQVSTPTLVEVSRNLGKVGSKCCKHPEA	K	K	V	S	R	N	0	1	0	0	0	1	1	0	0	0	1	1	0	0	2	2	2	0	0	4	0	0	15	1	1638.93	CON__P02768-1;CON__P02769	CON__P02768-1	438	452	yes	no	3	0.057014	25.179		1			3391300	0	3391300
TITLEVESSDTIDNVK	______________________________	ITLEVESSDTIDNVKAKIQDKEGIPPDQQR	K	T	I	V	K	A	0	0	1	2	0	0	2	0	0	2	1	1	0	0	0	2	3	0	0	2	0	0	16	0	1762.88	192160;193235;133168	192160	12	27	yes	no	2	4.272e-50	185.27			4		3380300	0	0
NDVQQQYCGTVGGQSTDFSTIDTEVK	MSQEEGSKTVVLGGRNDVQQQYCGTVGGQS	GGQSTDFSTIDTEVKTTQLKDSPLAPPDFL	R	N	D	V	K	T	0	0	1	3	1	4	1	3	0	1	0	1	0	1	0	2	4	0	1	3	0	0	26	0	2876.28	190790	190790	585	610	yes	yes	3	1.8997e-22	115.63			1		3379400	0	0
QVEVTITAAPDGVSSAAAAPQGR	DAGAFSTVAFDPSTKQVEVTITAAPDGVSS	APDGVSSAAAAPQGRLLVEQKAMISGFNGL	K	Q	V	G	R	L	6	1	0	1	0	2	1	2	0	1	0	0	0	0	2	2	2	0	0	3	0	0	23	0	2195.12	180451	180451	814	836	yes	yes	3	0.00022135	49.106			1		3345100	0	0
AMAILNSFVNDIFER	KVLKQVHPDTGISNKAMAILNSFVNDIFER	AMAILNSFVNDIFERIATEASKLASYSKKS	K	A	M	E	R	I	2	1	2	1	0	0	1	0	0	2	1	0	1	2	0	1	0	0	0	1	0	0	15	0	1738.87	133899;137858	133899	75	89	yes	no	2	7.818e-06	98.105			1		3339800	0	0
VVDASVLPFTPAGHTQAPVYAVAER	VVDPDLRLKGADGIRVVDASVLPFTPAGHT	PAGHTQAPVYAVAERASDIIKCHWMI____	R	V	V	E	R	A	5	1	0	1	0	1	1	1	1	0	1	0	0	1	3	1	2	0	1	5	0	0	25	0	2594.35	185801	185801	565	589	yes	yes	3	5.3014e-09	79.762		1	1		3335100	0	1387300
DTVVINGEFPGTLIQVNK	FDLVNTRLAPDGFERDTVVINGEFPGTLIQ	VINGEFPGTLIQVNKGDSVRIPLHNKLTSP	R	D	T	N	K	G	0	0	2	1	0	1	1	2	0	2	1	1	0	1	1	0	2	0	0	3	0	0	18	0	1943.04	146228	146228	41	58	yes	yes	2	3.3135e-12	118.37	1		1		3319500	1075700	0
NFVIATGSEVAPFPGGAIK	SVSLLDGGSTAVDAKNFVIATGSEVAPFPG	ATGSEVAPFPGGAIKIDEKQIVSSTGALEL	K	N	F	I	K	I	3	0	1	0	0	0	1	3	0	2	0	1	0	2	2	1	1	0	0	2	0	0	19	0	1873.99	193748	193748	177	195	yes	yes	2	1.1631e-09	101.53	1	1		1	3289800	1029700	1250900
VTLPTLILSFAPDTTLAR	TYGVVLDHTILASPRVTLPTLILSFAPDTT	PTLILSFAPDTTLAREMWSIMSDNALKWAE	R	V	T	A	R	E	2	1	0	1	0	0	0	0	0	1	4	0	0	1	2	1	4	0	0	1	0	0	18	0	1928.1	207587	207587	300	317	yes	yes	2	7.9563e-08	109.22			1		3288500	0	0
LVFPTMQSAAGEAAFMTGLER	STNPNDIFGSPANGRLVFPTMQSAAGEAAF	QSAAGEAAFMTGLERNSDIVFAAAYAPMLG	R	L	V	E	R	N	4	1	0	0	0	1	2	2	0	0	2	0	2	2	1	1	2	0	0	1	0	0	21	0	2226.08	194576	194576	472	492	yes	yes	2	8.6299e-20	140.74			1		3269500	0	0
MDVYEQILSK	DEARVTELKTTLLSKMDVYEQILSKQKYIA	TLLSKMDVYEQILSKQKYIAGDEITLVDLA	K	M	D	S	K	Q	0	0	0	1	0	1	1	0	0	1	1	1	1	0	0	1	0	0	1	1	0	0	10	0	1224.61	193539	193539	146	155	yes	yes	2	0.052468	51.445	1				3260400	3260400	0
SFNDILWAGR	TALAVLPPRVDEFAKSFNDILWAGRTSATH	DEFAKSFNDILWAGRTSATHGVSRITDFVD	K	S	F	G	R	T	1	1	1	1	0	0	0	1	0	1	1	0	0	1	0	1	0	1	0	0	0	0	10	0	1177.59	192945	192945	71	80	yes	yes	2	0.0037491	86.67			1		3239500	0	0
TQGFDDTYFTALAFNEELGATR	PPQFTDQSQLIEAQRTQGFDDTYFTALAFN	YFTALAFNEELGATRGIDAALQRHKLDALV	R	T	Q	T	R	G	3	1	1	2	0	1	2	2	0	0	2	0	0	3	0	0	4	0	1	0	0	0	22	0	2466.13	151641	151641	297	318	yes	yes	2;3	9.5995e-54	193.64			2		3221900	0	0
VVEFAADPQSPR	VTRVLPAGDNKTDFRVVEFAADPQSPRVQV	DFRVVEFAADPQSPRVQVKAKKEVIVAGGV	R	V	V	P	R	V	2	1	0	1	0	1	1	0	0	0	0	0	0	1	2	1	0	0	0	2	0	0	12	0	1314.66	211194	211194	283	294	yes	yes	2	1.3882e-05	73.781	1		1		3220000	3220000	0
EVVGGGVGWFAHIYSDDQEPGYGIYNTR	RDYYTLLDEHCSDLKEVVGGGVGWFAHIYS	YSDDQEPGYGIYNTRGELKFSFNPRTSC__	K	E	V	T	R	G	1	1	1	2	0	1	2	6	1	2	0	0	0	1	1	1	1	1	3	3	0	0	28	0	3085.42	192751	192751	309	336	yes	yes	3	1.7263e-06	58.08			1		3203200	0	0
VDTLVAISAQVLGLLLP	ATFGRGDQLDFACSKVDTLVAISAQVLGLL	TLVAISAQVLGLLLP_______________	K	V	D	L	P	-	2	0	0	1	0	1	0	1	0	1	5	0	0	0	1	1	1	0	0	3	0	0	17	0	1721.03	178570	178570	498	514	yes	yes	2	8.2944e-06	94.363			1		3195000	0	0
DQIVDLTVGNNK	QKNYSPYYNTIDDLKDQIVDLTVGNNKTLL	DLKDQIVDLTVGNNKTLLDIDNTRMTLDDF	K	D	Q	N	K	T	0	0	2	2	0	1	0	1	0	1	1	1	0	0	0	0	1	0	0	2	0	0	12	0	1314.68	CON__P35527	CON__P35527	213	224	yes	yes	2	1.7664e-06	112.85			1		3185800	0	0
DFMAYIEEQKQELTEDAER	EDFENLKTDIQGFSKDFMAYIEEQKQELTE	YIEEQKQELTEDAERFEAEIKQLQETITKL	K	D	F	E	R	F	2	1	0	2	0	2	5	0	0	1	1	1	1	1	0	0	1	0	1	0	0	0	19	1	2344.05	192949	192949	168	186	yes	yes	3	1.4931e-10	106.16	1	1			3177300	1402100	1775200
DAAVTFVTER	GLDHPLAKSASQDLKDAAVTFVTERLNIEA	SQDLKDAAVTFVTERLNIEASAVKHRTDSA	K	D	A	E	R	L	2	1	0	1	0	0	1	0	0	0	0	0	0	1	0	0	2	0	0	2	0	0	10	0	1107.56	74932	74932	77	86	yes	yes	2	0.012199	63.216			1		3164700	0	0
AALAALNCASGSIPDVSVFAFEYDDQTWK	GGSNGAGVASLDNERAALAALNCASGSIPD	DVSVFAFEYDDQTWKGNDNERSFGIFPKFN	R	A	A	W	K	G	6	0	1	3	1	1	1	1	0	1	2	1	0	2	1	3	1	1	1	2	0	0	29	0	3145.47	190276	190276	242	270	yes	yes	3	1.7734e-06	56.156			1	1	3151900	0	0
LNMMPYDVR	DRWLSGSYPQGVLPRLNMMPYDVRERQEYP	QGVLPRLNMMPYDVRERQEYPTAEELETID	R	L	N	V	R	E	0	1	1	1	0	0	0	0	0	0	1	0	2	0	1	0	0	0	1	1	0	0	9	0	1137.53	191535	191535	47	55	yes	yes	2	0.0079102	51.113		1		1	3116900	0	0
LFSAPSFESSVK	LDYVILREALRSAQRLFSAPSFESSVKAVI	AQRLFSAPSFESSVKAVISPPANVTSDDEL	R	L	F	V	K	A	1	0	0	0	0	0	1	0	0	0	1	1	0	2	1	4	0	0	0	1	0	0	12	0	1297.66	211194	211194	491	502	yes	yes	2	0.020048	58.699	1	1			3100200	1446700	1653500
LHLLMAQIEPLK	QEGMEVLTRKKFQTKLHLLMAQIEPLKEGM	QTKLHLLMAQIEPLKEGMRQYASQIVPPS_	K	L	H	L	K	E	1	0	0	0	0	1	1	0	1	1	4	1	1	0	1	0	0	0	0	0	0	0	12	0	1404.82	192949	192949	319	330	yes	yes	3	0.00029828	80.979			1		3067900	0	0
DTVLVPSMGSVTLR	LNPPLVEGQANPMRRDTVLVPSMGSVTLRL	RDTVLVPSMGSVTLRLVADNPGAWIFHCHI	R	D	T	L	R	L	0	1	0	1	0	0	0	1	0	0	2	0	1	0	1	2	2	0	0	3	0	0	14	0	1473.79	225781	225781	473	486	yes	yes	2	0.017082	46.64			1		3062900	0	0
STGMINLVR	KLYINDFNIEGTGAKSTGMINLVRSLQQQN	EGTGAKSTGMINLVRSLQQQNVPIDGIGVQ	K	S	T	V	R	S	0	1	1	0	0	0	0	1	0	1	1	0	1	0	0	1	1	0	0	1	0	0	9	0	989.533	191440	191440	199	207	yes	yes	2	0.01276	75.189	1		1		3048500	1012400	0
DHTSVFWFLDDFDLPAAGNVAR	YLVTPLDAIQRRARKDHTSVFWFLDDFDLP	FLDDFDLPAAGNVARKKSAAIVFIASDSGE	K	D	H	A	R	K	3	1	1	4	0	0	0	1	1	0	2	0	0	3	1	1	1	1	0	2	0	0	22	0	2492.18	195052	195052	557	578	yes	yes	3	8.0882e-09	90.316			1	1	3028200	0	0
FILMTDPAVAFIPDDPDYTPYHR	RMREIVDFLHSHDQRFILMTDPAVAFIPDD	VAFIPDDPDYTPYHRGKDLNIYLKAVNGSD	R	F	I	H	R	G	2	1	0	4	0	0	0	0	1	2	1	0	1	2	4	0	2	0	2	1	0	0	23	0	2693.28	190944	190944	347	369	yes	yes	3	2.4076e-05	62.303			1		3025000	0	0
QAPIIVGTLGK	KVSLINATTTTNPGKQAPIIVGTLGKSSLI	NPGKQAPIIVGTLGKSSLIDAIVNSTGLDV	K	Q	A	G	K	S	1	0	0	0	0	1	0	2	0	2	1	1	0	0	1	0	1	0	0	1	0	0	11	0	1095.67	121649	121649	89	99	yes	yes	2	0.061732	49.472			1		2988500	0	0
QETATGDISVR	EEAYPISSFASEELRQETATGDISVRCARS	EELRQETATGDISVRCARSILASAWDAAHV	R	Q	E	V	R	C	1	1	0	1	0	1	1	1	0	1	0	0	0	0	0	1	2	0	0	1	0	0	11	0	1175.58	200866	200866	387	397	yes	yes	2	0.051007	52.167		1			2983700	0	2983700
HGSGSGQSSGFGHHESSSWQSSGCTQHGSGSGHSSSYEQHGSR	GQHGSGSGWSSSSGRHGSGSGQSSGFGHHE	SGSGHSSSYEQHGSRSGQSSRGERHGSSSG	R	H	G	S	R	S	0	1	0	0	1	4	2	10	6	0	0	0	0	1	0	15	1	1	1	0	0	0	43	0	4399.77	CON__Q86YZ3	CON__Q86YZ3	1391	1433	yes	yes	7	0.058573	0.00048022				2	2947400	0	0
TGPLVNTVFNNVAFVR	ETVGKETFELWQTNRTGPLVNTVFNNVAFV	GPLVNTVFNNVAFVRVPPDADVFKKFPDQD	R	T	G	V	R	V	1	1	3	0	0	0	0	1	0	0	1	0	0	2	1	0	2	0	0	4	0	0	16	0	1746.94	185801	185801	386	401	yes	yes	2	3.1099e-05	91.937	1		1		2930800	1048000	0
FVEIGNEDFFGASTYVYR	ALRASLGHPEPFNLRFVEIGNEDFFGASTY	IGNEDFFGASTYVYRWRNFVNALKNRFPQL	R	F	V	Y	R	W	1	1	1	1	0	0	2	2	0	1	0	0	0	3	0	1	1	0	2	2	0	0	18	0	2112.98	194576	194576	368	385	yes	yes	2	3.5636e-38	183.79	1		1		2926000	0	0
KPPAVGSPIIPDFGPAWDAAYAK	SDEPIPGVFEVTDPRKPPAVGSPIIPDFGP	IIPDFGPAWDAAYAKARSKIASFSLEEKVN	R	K	P	A	K	A	5	0	0	2	0	0	0	2	0	2	0	2	0	1	5	1	0	1	1	1	0	0	23	1	2367.23	195052	195052	139	161	yes	yes	3	4.6664e-06	68.88	1		1		2895600	966940	0
ELIDIHQDSEIGTSISPFR	LTKATEETITILKNKELIDIHQDSEIGTSI	IHQDSEIGTSISPFRWGVNPNWTFNSTHPA	K	E	L	F	R	W	0	1	0	2	0	1	2	1	1	4	1	0	0	1	1	3	1	0	0	0	0	0	19	0	2156.07	228269	228269	367	385	yes	yes	3	1.5318e-19	132.59			1		2888600	0	0
TAGIQWNADSHGTSGPVHATYPGYMVPSTQNWLPTLEAVGIPR	KKSETFTPPTDDTAKTAGIQWNADSHGTSG	TQNWLPTLEAVGIPRNGDADGGDTSGGFFA	K	T	A	P	R	N	4	1	2	1	0	2	1	5	2	2	2	0	1	0	5	3	5	2	2	3	0	0	43	0	4576.22	205329	205329	186	228	yes	yes	4	0.00097561	35.344			1		2880600	0	0
SSNAIDFPFAHEDVVQK	______________________________	NAIDFPFAHEDVVQKTVDDVRTLSNMSAAA	M	S	S	Q	K	T	2	0	1	2	0	1	1	0	1	1	0	1	0	2	1	2	0	0	0	2	0	0	17	0	1902.91	192945	192945	2	18	yes	yes	2	5.1538e-05	76.009			1		2869700	0	0
NVQALEIELQSQLALK	EQISSYKSEITELRRNVQALEIELQSQLAL	VQALEIELQSQLALKQSLEASLAETEGRYC	R	N	V	L	K	Q	2	0	1	0	0	3	2	0	0	1	4	1	0	0	0	1	0	0	0	1	0	0	16	0	1796	CON__P13645	CON__P13645	371	386	yes	yes	3	0.00024096	63.062			2		2864900	0	0
DTVNAGDTEGDYVAIR	SADTGEFNFDNPVVRDTVNAGDTEGDYVAI	TVNAGDTEGDYVAIRFRTDNPGPWIFHCHI	R	D	T	I	R	F	2	1	1	3	0	0	1	2	0	1	0	0	0	0	0	0	2	0	1	2	0	0	16	0	1694.77	186398	186398	432	447	yes	yes	2	1.2559e-06	101.89			1		2856000	0	0
LSYAMTSYYELNNR	TGTYGRVSSCDPTIKLSYAMTSYYELNNRD	KLSYAMTSYYELNNRDAQACSFAGNGTVNS	K	L	S	N	R	D	1	1	2	0	0	0	1	0	0	0	2	0	1	0	0	2	1	0	3	0	0	0	14	0	1723.79	189849	189849	447	460	yes	yes	2	7.1923e-14	143.24			1		2850900	0	0
SADSSEYNFNDPVIR	PHPFHLHGHEFWVVKSADSSEYNFNDPVIR	SADSSEYNFNDPVIRDTVSAGVNEGDYVSI	K	S	A	I	R	D	1	1	2	2	0	0	1	0	0	1	0	0	0	1	1	3	0	0	1	1	0	0	15	0	1712.76	184981	184981	435	449	yes	yes	2	0.00042568	87.363		1		1	2838600	0	1349000
EIVDHLHSNDQR	IFTVDPQYFPMNRMREIVDHLHSNDQRYIV	RMREIVDHLHSNDQRYIVMTDPAVAFLPDD	R	E	I	Q	R	Y	0	1	1	2	0	1	1	0	2	1	1	0	0	0	0	1	0	0	0	1	0	0	12	0	1461.7	64273	64273	336	347	yes	yes	3	0.0018725	61.932	1		1		2828700	1647200	0
SVLPQDQVLIAEQDGVGQTK	TDPTNFTVVLTNQDRSVLPQDQVLIAEQDG	DQVLIAEQDGVGQTKVSCNPPSGGWPVGDH	R	S	V	T	K	V	1	0	0	2	0	4	1	2	0	1	2	1	0	0	1	1	1	0	0	3	0	0	20	0	2124.11	68206	68206	58	77	yes	yes	3	0.00098505	55.588			1		2825200	0	0
EGLKPKDDLVR	GGAVDGINCFTVDQKEGLKPKDDLVRPMGL	VDQKEGLKPKDDLVRPMGLNQTTPATGPFG	K	E	G	V	R	P	0	1	0	2	0	0	1	1	0	0	2	2	0	0	1	0	0	0	0	1	0	0	11	2	1268.71	135011	135011	151	161	yes	yes	3	0.02227	45.915	1		1		2798700	1365700	0
IALDVASSEFYK	LSEAIKKAGYEGKIKIALDVASSEFYKDGK	KIKIALDVASSEFYKDGKYDLDFKNANSDP	K	I	A	Y	K	D	2	0	0	1	0	0	1	0	0	1	1	1	0	1	0	2	0	0	1	1	0	0	12	0	1341.68	189297	189297	243	254	yes	yes	2	1.4388e-06	115.78			1		2793900	0	0
VNVYNPVGVK	GRGDHGGAGSEDCLKVNVYNPVGVKSNAKL	EDCLKVNVYNPVGVKSNAKLPVLVYIHGGG	K	V	N	V	K	S	0	0	2	0	0	0	0	1	0	0	0	1	0	0	1	0	0	0	1	4	0	0	10	0	1087.6	200866	200866	113	122	yes	yes	2	0.045102	53.878	1	1			2767600	1566100	1201600
ITPEPQDGSEPVYTK	AINTFDYPASTDCQRITPEPQDGSEPVYTK	ITPEPQDGSEPVYTKDDDLLEGRTMGQFIL	R	I	T	T	K	D	0	0	0	1	0	1	2	1	0	1	0	1	0	0	3	1	2	0	1	1	0	0	15	0	1659.8	227686	227686	345	359	yes	yes	2	0.0012994	74.611		1			2765400	0	2765400
NVDEQNAILAQSSEFTIK	GGWPVGDHFRVNLVKNVDEQNAILAQSSEF	EQNAILAQSSEFTIKAANTTSSILNISANQ	K	N	V	I	K	A	2	0	2	1	0	2	2	0	0	2	1	1	0	1	0	2	1	0	0	1	0	0	18	0	2006	68206	68206	100	117	yes	yes	2	1.2407e-30	167.55			1		2755100	0	0
LNTFGFLASAHQPPEDLNAGLLDQR	VFNKKPIVFVSVNYRLNTFGFLASAHQPPE	HQPPEDLNAGLLDQRLALEFIQDNIAAFGG	R	L	N	Q	R	L	3	1	2	2	0	2	1	2	1	0	5	0	0	2	2	1	1	0	0	0	0	0	25	0	2723.37	191068	191068	165	189	yes	yes	3	4.282e-09	82.885			1		2736700	0	0
TLSGVTPWPR	ARDDVAWKELPGYGRTLSGVTPWPRTDQVF	PGYGRTLSGVTPWPRTDQVFEVGSGPSLEY	R	T	L	P	R	T	0	1	0	0	0	0	0	1	0	0	1	0	0	0	2	1	2	1	0	1	0	0	10	0	1112.6	121649;121650	121649	851	860	yes	no	2	0.047038	56.434		1			2723500	0	2723500
ILNEMRDQYEK	VNVEMDAAPGVDLSRILNEMRDQYEKMAEK	DLSRILNEMRDQYEKMAEKNRKDAEEWFFT	R	I	L	E	K	M	0	1	1	1	0	1	2	0	0	1	1	1	1	0	0	0	0	0	1	0	0	0	11	1	1437.69	CON__P02533;CON__Q04695	CON__P02533	283	293	no	no	2;3	0.0063287	86.898	1			1	2721900	1430100	0
MQGLTPDEAR	NDPAFSLLLEIFVKKMQGLTPDEARVTELK	IFVKKMQGLTPDEARVTELKTTLLSKMDVY	K	M	Q	A	R	V	1	1	0	1	0	1	1	1	0	0	1	0	1	0	1	0	1	0	0	0	0	0	10	0	1116.52	193539	193539	125	134	yes	yes	2	0.0034535	72.643	1	1	1	1	2720000	721290	700880
HGVQELEIELQSQLSK	GQEVQSSAKEVTQLRHGVQELEIELQSQLS	GVQELEIELQSQLSKKAALEKSLEDTKNRY	R	H	G	S	K	K	0	0	0	0	0	3	3	1	1	1	3	1	0	0	0	2	0	0	0	1	0	0	16	0	1836.96	CON__P35527	CON__P35527	375	390	yes	yes	3	0.022585	35.348			1		2695800	0	0
TYITMSNQFASIWER	EQSARSYPPARQGTRTYITMSNQFASIWER	TYITMSNQFASIWERWDVSSDGNGGYLIHS	R	T	Y	E	R	W	1	1	1	0	0	1	1	0	0	2	0	0	1	1	0	2	2	1	1	0	0	0	15	0	1845.87	183809	183809	52	66	yes	yes	2	6.9461e-19	160.15			1		2694600	0	0
IGILDTGVDYNHPSLGGGFGPGFK	VDKLHAEGITGEGIKIGILDTGVDYNHPSL	YNHPSLGGGFGPGFKFVGGFDFVGDDYDGT	K	I	G	F	K	F	0	0	1	2	0	0	0	7	1	2	2	1	0	2	2	1	1	0	1	1	0	0	24	0	2417.2	212650	212650	170	193	yes	yes	3	7.7366e-19	114.72			1		2689400	0	0
NVWDESVTSDGFEGFMQK	EDDMARYTNRSLFYRNVWDESVTSDGFEGF	DESVTSDGFEGFMQKRFSNGTFFFNNPKDC	R	N	V	Q	K	R	0	0	1	2	0	1	2	2	0	0	0	1	1	2	0	2	1	1	0	2	0	0	18	0	2074.89	203798	203798	558	575	yes	yes	2	4.374e-11	117.92		1			2671600	0	2671600
TGTAYIATALR	FNEDGSFRQSVFFQKTGTAYIATALRAARN	FFQKTGTAYIATALRAARNADPNTKLYIND	K	T	G	L	R	A	3	1	0	0	0	0	0	1	0	1	1	0	0	0	0	0	3	0	1	0	0	0	11	0	1136.62	191440	191440	164	174	yes	yes	2	0.0048287	68.847			1		2666000	0	0
MVLFGQSAGSAAIDLYTIAHPDDER	WVHDNIANFGGDPERMVLFGQSAGSAAIDL	AAIDLYTIAHPDDERITGVIEQSGSVSGGS	R	M	V	E	R	I	4	1	0	3	0	1	1	2	1	2	2	0	1	1	1	2	1	0	1	1	0	0	25	0	2676.29	192901	192901	209	233	yes	yes	3	1.0143e-13	105.79			1		2655500	0	0
SSSSLVAYAQIDGAENFR	IKAAARDVKAYLNSKSSSSLVAYAQIDGAE	SLVAYAQIDGAENFRENVADYLSCDPTGQN	K	S	S	F	R	E	3	1	1	1	0	1	1	1	0	1	1	0	0	1	0	4	0	0	1	1	0	0	18	0	1913.91	189849	189849	194	211	yes	yes	2	6.2082e-23	148.68			3		2641900	0	0
SVFHSQYDWGYETVPQPAAAGR	YSLNYSDIPAETYFKSVFHSQYDWGYETVP	DWGYETVPQPAAAGRKAYWPRGKLLGGSSA	K	S	V	G	R	K	3	1	0	1	0	2	1	2	1	0	0	0	0	1	2	2	1	1	2	2	0	0	22	0	2465.14	205329	205329	95	116	yes	yes	3	0.0091305	33.665			1		2633000	0	0
VSEALDLPSAQALSEIGDHWWPNR	AFYAQAKFTADELRKVSEALDLPSAQALSE	AQALSEIGDHWWPNRGIGPTPPTDPVLYRL	K	V	S	N	R	G	3	1	1	2	0	1	2	1	1	1	3	0	0	0	2	3	0	2	0	1	0	0	24	0	2690.31	191234	191234	65	88	yes	yes	3	3.6995e-09	90.534			1	1	2601300	0	0
IHSIEGNVR	RFNIAPKDRISRPTKIHSIEGNVRNGDALI	ISRPTKIHSIEGNVRNGDALIGSGTATFNG	K	I	H	V	R	N	0	1	1	0	0	0	1	1	1	2	0	0	0	0	0	1	0	0	0	1	0	0	9	0	1023.55	65577	65577	41	49	yes	yes	2	0.0049845	98.299	1	1		1	2592700	983960	949270
SPQLVFPTPNAVTPFPEAR	GANSEDHTNFNPDVKSPQLVFPTPNAVTPF	VFPTPNAVTPFPEARTIVVGNAYYQAVRFL	K	S	P	A	R	T	2	1	1	0	0	1	1	0	0	0	1	0	0	2	5	1	2	0	0	2	0	0	19	0	2067.08	201919	201919	98	116	yes	yes	2	7.8545e-10	105.03	1	1			2561600	1429100	1132500
AATTPVVTSVGHIRDPALR	AWPVFAISHDLGNVRAATTPVVTSVGHIRD	PVVTSVGHIRDPALRYIVAGGGTQLRSSYF	R	A	A	L	R	Y	3	2	0	1	0	0	0	1	1	1	1	0	0	0	2	1	3	0	0	3	0	0	19	1	1960.09	220085	220085	276	294	yes	yes	3	0.0022905	53.773				1	2560300	0	0
LDLPGVGENFEDHTLTIMTYK	IGNKDILQALNIPVKLDLPGVGENFEDHTL	GENFEDHTLTIMTYKLKPGFLSFDALSYNA	K	L	D	Y	K	L	0	0	1	2	0	0	2	2	1	1	3	1	1	1	1	0	3	0	1	1	0	0	21	0	2392.16	121682	121682	350	370	yes	yes	3	3.0428e-11	107.45			1		2532400	0	0
FTADELRK	KDEVWVAAAFYAQAKFTADELRKVSEALDL	AFYAQAKFTADELRKVSEALDLPSAQALSE	K	F	T	R	K	V	1	1	0	1	0	0	1	0	0	0	1	1	0	1	0	0	1	0	0	0	0	0	8	1	978.513	191234	191234	57	64	yes	yes	2	0.024773	56.721		1			2460100	0	2460100
TIHLGVVLLPSYQLLDAAAPVDYINSHSK	______________________________	LDAAAPVDYINSHSKAILKMTGMPAEVIAR	K	T	I	S	K	A	3	0	1	2	0	1	0	1	2	2	5	1	0	0	2	3	1	0	2	3	0	0	29	0	3133.68	178049	178049	11	39	yes	yes	4	0.0012064	40.044			1		2448400	0	0
AVLTVSAMSGR	PSLVHTHDWQWYISKAVLTVSAMSGRRVGF	YISKAVLTVSAMSGRRVGFTNFGLMGETVL	K	A	V	G	R	R	2	1	0	0	0	0	0	1	0	0	1	0	1	0	0	2	1	0	0	2	0	0	11	0	1090.58	181949	181949	452	462	yes	yes	2	0.040561	66.27	1		1		2447500	1196700	0
SNLHILLQNTVTR	RSYSKSGYIDSLPPRSNLHILLQNTVTRIL	PRSNLHILLQNTVTRILFDSSSGGLHATGV	R	S	N	T	R	I	0	1	2	0	0	1	0	0	1	1	3	0	0	0	0	1	2	0	0	1	0	0	13	0	1507.85	205329	205329	269	281	yes	yes	3	0.012109	48.214			1		2440800	0	0
SLPLGWTVDDYER	EGAIGIASGSRVLGRSLPLGWTVDDYERQQ	GRSLPLGWTVDDYERQQIGPEQFIWSGQDS	R	S	L	E	R	Q	0	1	0	2	0	0	1	1	0	0	2	0	0	0	1	1	1	1	1	1	0	0	13	0	1549.74	217231	217231	309	321	yes	yes	2	0.043129	47.361		1			2413100	0	2413100
LGVLGFLSGQQVR	REAGGGIVAVLIQYRLGVLGFLSGQQVRDG	YRLGVLGFLSGQQVRDGGALNAGLLDQQFA	R	L	G	V	R	D	0	1	0	0	0	2	0	3	0	0	3	0	0	1	0	1	0	0	0	2	0	0	13	0	1372.78	217766	217766	100	112	yes	yes	2	0.0048281	68.657		1		1	2379900	0	1536600
NFNDFSIKEEGVDEVSK	INTSEDRAVLHVALRNFNDFSIKEEGVDEV	NDFSIKEEGVDEVSKVLQHMKEFSESVRSG	R	N	F	S	K	V	0	0	2	2	0	0	3	1	0	1	0	2	0	2	0	2	0	0	0	2	0	0	17	1	1955.91	194643	194643	110	126	yes	yes	3	0.01317	42.708			1		2373600	0	0
LNVDPSSEAILLMAQGPR	VSCEQPLKNGNADTRLNVDPSSEAILLMAQ	DPSSEAILLMAQGPRLQGSVKITTGKHDSV	R	L	N	P	R	L	2	1	1	1	0	1	1	1	0	1	3	0	1	0	2	2	0	0	0	1	0	0	18	0	1909.99	178597	178597	135	152	yes	yes	2	7.3782e-07	95.273			1		2372800	0	0
LIIDLHGAPGSQNGFDNSGQK	FLEKAVTWAQNHNLKLIIDLHGAPGSQNGF	GAPGSQNGFDNSGQKKSFPEWHTRADYVDR	K	L	I	Q	K	K	1	0	2	2	0	2	0	4	1	2	2	1	0	1	1	2	0	0	0	0	0	0	21	0	2167.07	196962	196962	144	164	yes	yes	3	0.0010121	48.656			1		2353400	0	0
TNKGEQIDVDVVLWAIGR	VTSVEGEKGQTLTVKTNKGEQIDVDVVLWA	GEQIDVDVVLWAIGRSANTEGLGLEELGIK	K	T	N	G	R	S	1	1	1	2	0	1	1	2	0	2	1	1	0	0	0	0	1	1	0	3	0	0	18	1	2012.07	141355	141355	264	281	yes	yes	3	0.017107	40.349			1		2350300	0	0
SFSNTPGGDTER	ICNNNPDNFRFVATKSFSNTPGGDTERCGS	ATKSFSNTPGGDTERCGSRQLPLEQTVSDA	K	S	F	E	R	C	0	1	1	1	0	0	1	2	0	0	0	0	0	1	1	2	2	0	0	0	0	0	12	0	1266.55	193599	193599	245	256	yes	yes	2	0.0050507	65.347	1	1	1	1	2342000	568760	718300
IPFFLGRPDATAASPDGLVPEPFDSVTK	FATVVGLTNCPGAPRIPFFLGRPDATAASP	SPDGLVPEPFDSVTKILERFDDAGFTPTEV	R	I	P	T	K	I	3	1	0	3	0	0	1	2	0	1	2	1	0	3	5	2	2	0	0	2	0	0	28	1	2943.5	221245	221245	145	172	yes	yes	3	0.036728	23.892			1		2320800	0	0
VSTVNLHPISR	APEMIATESEGTVLRVSTVNLHPISRGSIT	TVLRVSTVNLHPISRGSITLNSSDPFSYPL	R	V	S	S	R	G	0	1	1	0	0	0	0	0	1	1	1	0	0	0	1	2	1	0	0	2	0	0	11	0	1221.68	211194	211194	441	451	yes	yes	3	0.029007	41.218				1	2305600	0	0
IHQDPVVGTSISPFR	TKETITILKNKELIKIHQDPVVGTSISPFR	IHQDPVVGTSISPFRWGVNPDWTSNSTHPA	K	I	H	F	R	W	0	1	0	1	0	1	0	1	1	2	0	0	0	1	2	2	1	0	0	2	0	0	15	0	1651.87	194078	194078	382	396	yes	yes	3	0.0034118	50.827			1		2290300	0	0
GVIAVPNIR	PFFSPMFLTFIQIYRGVIAVPNIRGGNEFG	FIQIYRGVIAVPNIRGGNEFGEDWHLGGSL	R	G	V	I	R	G	1	1	1	0	0	0	0	1	0	2	0	0	0	0	1	0	0	0	0	2	0	0	9	0	937.571	219134	219134	537	545	yes	yes	2	0.0005103	83.614	1	1		1	2276600	1382300	0
QTADAIIAGTVLAVQR	LENLLPQVTSLGYVKQTADAIIAGTVLAVQ	TADAIIAGTVLAVQRAHNSLAPGHLSLGNT	K	Q	T	Q	R	A	4	1	0	1	0	2	0	1	0	2	1	0	0	0	0	0	2	0	0	2	0	0	16	0	1625.91	192931	192931	176	191	yes	yes	2	0.0024706	72.327		1	1		2275200	0	1103800
KVVIVSNGR	GYPTAPPDEALFDPKKVVIVSNGRCASSCS	ALFDPKKVVIVSNGRCASSCSLFSITMSQE	K	K	V	G	R	C	0	1	1	0	0	0	0	1	0	1	0	1	0	0	0	1	0	0	0	3	0	0	9	1	970.592	190790	190790	550	558	yes	yes	2	0.00056171	78.334	1	1	1	1	2268500	738400	530650
SGIQIVGDDLTVTNPLR	FDQDDWEAWTHFTSKSGIQIVGDDLTVTNP	IQIVGDDLTVTNPLRIKTAIEKKACNGLLL	K	S	G	L	R	I	0	1	1	2	0	1	0	2	0	2	2	0	0	0	1	1	2	0	0	2	0	0	17	0	1796.96	189297	189297	313	329	yes	yes	2	3.2576e-10	115.8			1		2267500	0	0
SASSAELFWSGPGGDVK	EQSGPSNLDSIAWPRSASSAELFWSGPGGD	SSAELFWSGPGGDVKTALPRLHETGFRFVQ	R	S	A	V	K	T	2	0	0	1	0	0	1	3	0	0	1	1	0	1	1	4	0	1	0	1	0	0	17	0	1693.79	188060	188060	488	504	yes	yes	2	5.9588e-05	82.543			1		2263000	0	0
PTEYDVHVYQTPTWFAENSFFYDNFAR	FIATTNVNDPNLNPKPTEYDVHVYQTPTWF	TWFAENSFFYDNFARDGTKYFEGEYAAIST	K	P	T	A	R	D	2	1	2	2	0	1	2	0	1	0	0	0	0	4	2	1	3	1	3	2	0	0	27	0	3343.49	194576	194576	417	443	yes	yes	3	8.2256e-12	83.09			1		2242500	0	0
HFLGGDFHLDR	PDAPTPQMPTVAQERHFLGGDFHLDRTGRL	AQERHFLGGDFHLDRTGRLTNSTAGIDEFL	R	H	F	D	R	T	0	1	0	2	0	0	0	2	2	0	2	0	0	2	0	0	0	0	0	0	0	0	11	0	1312.63	137057	137057	114	124	yes	yes	3	0.033039	45.077			2	1	2232800	0	0
MKAPAKPSYPVIQPEGLTEYDAFLFGIPTR	IYQVPETLSNEILVKMKAPAKPSYPVIQPE	GLTEYDAFLFGIPTRYGTMPAQWKAFWDAT	K	M	K	T	R	Y	3	1	0	1	0	1	2	2	0	2	2	2	1	2	5	1	2	0	2	1	0	0	30	2	3335.73	194638	194638	114	143	yes	yes	4	1.4992e-09	84.515			1		2223700	0	0
TIEELQNK	RQAPGPARDYSQYYRTIEELQNKILTATVD	DYSQYYRTIEELQNKILTATVDNANILLQI	R	T	I	N	K	I	0	0	1	0	0	1	2	0	0	1	1	1	0	0	0	0	1	0	0	0	0	0	8	0	973.508	CON__Q04695	CON__Q04695	137	144	yes	yes	2	0.052831	60.76	1				2222300	2222300	0
LTWEGAQVVGQAAIVEK	ANRAGLAVLYRDDSKLTWEGAQVVGQAAIV	WEGAQVVGQAAIVEKLTTLPFEKVEHKVLT	K	L	T	E	K	L	3	0	0	0	0	2	2	2	0	1	1	1	0	0	0	0	1	1	0	3	0	0	17	0	1797.96	190840	190840	34	50	yes	yes	2	1.2931e-15	135.58			1		2197400	0	0
YKDDITALAVLPPR	GVHDVNHSSKTLAERYKDDITALAVLPPRV	RYKDDITALAVLPPRVDEFAKSFNDILWAG	R	Y	K	P	R	V	2	1	0	2	0	0	0	0	0	1	2	1	0	0	2	0	1	0	1	1	0	0	14	1	1570.87	192945	192945	51	64	yes	yes	3	0.0065108	50.843			1		2195800	0	0
LGPAISAGPQNTFFFIQA	NSRAIWTVRSDGSLRLGPAISAGPQNTFFF	AISAGPQNTFFFIQA_______________	R	L	G	Q	A	-	3	0	1	0	0	2	0	2	0	2	1	0	0	3	2	1	1	0	0	0	0	0	18	0	1877.97	191046	191046	115	132	yes	yes	2	0.011166	64.199	1	1			2188100	747710	1440300
YALDKYPEIDADR	DWGGKPFVDLINGWKYALDKYPEIDADRAV	WKYALDKYPEIDADRAVAAGASWGGYAINW	K	Y	A	D	R	A	2	1	0	3	0	0	1	0	0	1	1	1	0	0	1	0	0	0	2	0	0	0	13	1	1567.75	186633	186633	559	571	yes	yes	3	0.038411	37.654	1				2183800	2183800	0
IFLEGEDRREQDNR	KREEDFRQNEEHRQRIFLEGEDRREQDNRE	RIFLEGEDRREQDNRERAERLWDTIESTID	R	I	F	N	R	E	0	3	1	2	0	1	3	1	0	1	1	0	0	1	0	0	0	0	0	0	0	0	14	2	1775.86	121171	121171	3302	3315	yes	yes	3	0.042971	32.734	1				2183500	2183500	0
TPLVLHPQNEVHSYDEEFTVVLGDWYHQEYDGLR	WTHAHNMGEYMDGLRTPLVLHPQNEVHSYD	VVLGDWYHQEYDGLRDHFLSIANPGGAEPV	R	T	P	L	R	D	0	1	1	3	0	2	4	2	3	0	4	0	0	1	2	1	2	1	3	4	0	0	34	0	4084.92	225781	225781	143	176	yes	yes	4	2.5063e-10	68.434			1		2174900	0	0
GTDPAINVDTHPGFFAVWDILHDGSLSEK	IIFSEDETKLYVAVKGTDPAINVDTHPGFF	FAVWDILHDGSLSEKYTRIPVPEGGKQPFA	K	G	T	E	K	Y	2	0	1	4	0	0	1	3	2	2	2	1	0	2	2	2	2	1	0	2	0	0	29	0	3137.51	177361	177361	223	251	yes	yes	4	1.2101e-06	58.08			1		2170200	0	0
FSNSSSSNEFSK	QSCSNGQHEYGSCGRFSNSSSSNEFSKCDQ	CGRFSNSSSSNEFSKCDQYGSGSSQSTSFE	R	F	S	S	K	C	0	0	2	0	0	0	1	0	0	0	0	1	0	2	0	6	0	0	0	0	0	0	12	0	1319.56	CON__Q5D862	CON__Q5D862	404	415	yes	yes	2	0.00039546	93.096	1		1		2162400	1146400	0
TPDYIQVVGFVNQEMINLAVGDFGGEMDPHGADLR	RLIPEGALHGVQFMKTPDYIQVVGFVNQEM	GDFGGEMDPHGADLRGNPLGGIVFSESFNG	K	T	P	L	R	G	2	1	2	4	0	2	2	5	1	2	2	0	2	2	2	0	1	0	1	4	0	0	35	0	3803.79	66202	66202	132	166	yes	yes	3	4.427e-06	47.241			1		2156500	0	0
PQLSNVPK	FRVEYLNPPYMTVERPQLSNVPKQIAFNSQ	PYMTVERPQLSNVPKQIAFNSQFSVDVSIP	R	P	Q	P	K	Q	0	0	1	0	0	1	0	0	0	0	1	1	0	0	2	1	0	0	0	1	0	0	8	0	881.497	193900;179427;193903	193900	443	450	no	no	2	0.041912	63.673		1			2121700	0	2121700
GQVGGEINVEMDAAPGVDLSR	AYLKKNHEEEMNALRGQVGGEINVEMDAAP	INVEMDAAPGVDLSRILNEMRDQYEKMAEK	R	G	Q	S	R	I	2	1	1	2	0	1	2	4	0	1	1	0	1	0	1	1	0	0	0	3	0	0	21	0	2113.01	CON__Q04695	CON__Q04695	231	251	no	no	2	1.4914e-19	128.9	1				2104500	2104500	0
VSQEDLYNALLADAEIESPNWNLQGR	GEFFVKFHEHAAALKVSQEDLYNALLADAE	ADAEIESPNWNLQGRQAGVWKELGYIPHDT	K	V	S	G	R	Q	3	1	3	2	0	2	3	1	0	1	4	0	0	0	1	2	0	1	1	1	0	0	26	0	2944.42	191588	191588	460	485	yes	yes	3	1.3212e-08	63.906			1		2101400	0	0
VLAAAHSFVELGLK	WNTWNAYHCEIDEAKVLAAAHSFVELGLKD	KVLAAAHSFVELGLKDAGYEYVNIDDCWSV	K	V	L	L	K	D	3	0	0	0	0	0	1	1	1	0	3	1	0	1	0	1	0	0	0	2	0	0	14	0	1453.83	70106	70106	50	63	yes	yes	3	0.0009262	63.185			1		2091300	0	0
TASTVSVFETTIR	EAVEFSSKIDFSESKTASTVSVFETTIRYL	SKTASTVSVFETTIRYLGGLLSAYELTGKK	K	T	A	I	R	Y	1	1	0	0	0	0	1	0	0	1	0	0	0	1	0	2	4	0	0	2	0	0	13	0	1410.74	194179	194179	113	125	yes	yes	3	0.0033084	58.32			1		2090400	0	0
FFYDVDDESTVITLSEWYHASAK	IRGALIVKDPHDPLRFFYDVDDESTVITLS	STVITLSEWYHASAKSLRSTIAEADSTLIN	R	F	F	A	K	S	2	0	0	3	0	0	2	0	1	1	1	1	0	2	0	3	2	1	2	2	0	0	23	0	2722.24	194714	194714	153	175	yes	yes	3	4.752e-05	60.735			1	1	2072600	0	0
NLIGFSLEQDR	NISIPAPNGSIQIPRNLIGFSLEQDRWVDW	QIPRNLIGFSLEQDRWVDWAGLDERNQFFF	R	N	L	D	R	W	0	1	1	1	0	1	1	1	0	1	2	0	0	1	0	1	0	0	0	0	0	0	11	0	1290.66	201919	201919	39	49	yes	yes	2	0.0034559	74.162			1		2050900	0	0
TDFVNTAR	RGNSTLIPDDFDMERTDFVNTARVLGEFQK	DDFDMERTDFVNTARVLGEFQK________	R	T	D	A	R	V	1	1	1	1	0	0	0	0	0	0	0	0	0	1	0	0	2	0	0	1	0	0	8	0	922.451	191068	191068	537	544	yes	yes	2	0.048088	61.962		1			2033300	0	2033300
DLITEDDIADDYDYVICGGGLAGLVLASR	APMHMSGYTEQLSPRDLITEDDIADDYDYV	VICGGGLAGLVLASRLSTANYKVLVLEAGM	R	D	L	S	R	L	3	1	0	6	1	0	1	4	0	3	4	0	0	0	0	1	1	0	2	2	0	0	29	0	3098.48	70764	70764	44	72	yes	yes	3	3.2532e-09	68.516				1	2030100	0	0
YTITGGNHLK	SYNVSNAKGRNFAVKYTITGGNHLKANLII	NFAVKYTITGGNHLKANLIIG_________	K	Y	T	L	K	A	0	0	1	0	0	0	0	2	1	1	1	1	0	0	0	0	2	0	1	0	0	0	10	0	1102.58	75698	75698	127	136	yes	yes	2	0.0029158	91.064			1		2024000	0	0
NHEEEMNALR	MQIESLKEELAYLKKNHEEEMNALRGQVGG	AYLKKNHEEEMNALRGQVGGDVNVEMDAAP	K	N	H	L	R	G	1	1	2	0	0	0	3	0	1	0	1	0	1	0	0	0	0	0	0	0	0	0	10	0	1241.55	CON__P02533;CON__Q04695	CON__P02533	252	261	no	no	2	4.9214e-06	135.83			1		2009700	0	0
YDLSIWDVNAQGWR	IRPGETTNVKMTLSRYDLSIWDVNAQGWRR	RYDLSIWDVNAQGWRRPEGTFGVTVGASSR	R	Y	D	W	R	R	1	1	1	2	0	1	0	1	0	1	1	0	0	0	0	1	0	2	1	1	0	0	14	0	1721.82	195052	195052	844	857	yes	yes	2	2.0728e-08	116.77			1		1993400	0	0
GQTGGDVNVEMDAAPGVDLSR	AYLRKNHEEEMLALRGQTGGDVNVEMDAAP	VNVEMDAAPGVDLSRILNEMRDQYEQMAEK	R	G	Q	S	R	I	2	1	1	3	0	1	1	4	0	0	1	0	1	0	1	1	1	0	0	3	0	0	21	0	2086.96	CON__P08779;CON__Q9Z2K1;CON__Q3ZAW8	CON__P08779	264	284	yes	no	2	9.3077e-14	113.4		1			1923800	0	1923800
DIWINFVNDLNPGENWPR	ATPPPIEHDFANEMKDIWINFVNDLNPGEN	INFVNDLNPGENWPRFDNTAEKPVMQLQRG	K	D	I	P	R	F	0	1	4	2	0	0	1	1	0	2	1	0	0	1	2	0	0	2	0	1	0	0	18	0	2198.05	191068	191068	491	508	yes	yes	3	0.029647	29.687			1		1911400	0	0
VTIWGQSAGGGSVAAHFIYPSEK	FIQDNIAAFGGDPDKVTIWGQSAGGGSVAA	GGGSVAAHFIYPSEKTLFRAGIGQSATGPF	K	V	T	E	K	T	3	0	0	0	0	1	1	4	1	2	0	1	0	1	1	3	1	1	1	2	0	0	23	0	2361.18	191068	191068	209	231	yes	yes	3	0.0058529	36.9			1		1908400	0	0
NKLNDLEDALQQAK	SDAEQRGENALKDAKNKLNDLEDALQQAKE	KNKLNDLEDALQQAKEDLARLLRDYQELMN	K	N	K	A	K	E	2	0	2	2	0	2	1	0	0	0	3	2	0	0	0	0	0	0	0	0	0	0	14	1	1598.83	CON__P04264	CON__P04264	442	455	yes	yes	3	0.010273	47.622			1		1827400	0	0
SWEMETFLAYGVTTLHNPSADNVAGFVER	VHAHWNGFADIYPAKSWEMETFLAYGVTTL	LHNPSADNVAGFVERSRVERGQMVGPRIYT	K	S	W	E	R	S	3	1	2	1	0	0	3	2	1	0	2	0	1	2	1	2	3	1	1	3	0	0	29	0	3240.52	217231	217231	943	971	yes	yes	3	0.0092277	29.028			1		1824600	0	0
LPFLDTGIVDILAR	PVFVLDGGETSGANRLPFLDTGIVDILARA	RLPFLDTGIVDILARATEGLGVILEHRYYG	R	L	P	A	R	A	1	1	0	2	0	0	0	1	0	2	3	0	0	1	1	0	1	0	0	1	0	0	14	0	1541.88	193941	193941	117	130	yes	yes	2	0.0024207	75.819			1		1802800	0	0
KLAAETAASLTDYGINLALIADIQSQDDLEGAQMELK	MARWNGDTGMLWSSRKLAAETAASLTDYGI	IQSQDDLEGAQMELKQYVEKHPVEIATRVS	R	K	L	L	K	Q	7	0	1	4	0	3	3	2	0	3	6	2	1	0	0	2	2	0	1	0	0	0	37	1	3918.98	192947	192947	107	143	yes	yes	3	4.7238e-11	78.22			1		1763500	0	0
PIGSIVGPPFEDALQSR	ADVTVVFARGTGEARPIGSIVGPPFEDALQ	GSIVGPPFEDALQSRLGGRSLNFVGVDYAA	R	P	I	S	R	L	1	1	0	1	0	1	1	2	0	2	1	0	0	1	3	2	0	0	0	1	0	0	17	0	1781.93	190200	190200	42	58	yes	yes	2	6.973e-13	125.54	1	1			1761800	0	1761800
VTYEYHTK	TDDIKFSRRYLDTNRVTYEYHTKKNDHEFD	RYLDTNRVTYEYHTKKNDHEFDTSLGEKIT	R	V	T	T	K	K	0	0	0	0	0	0	1	0	1	0	0	1	0	0	0	0	2	0	2	1	0	0	8	0	1039.5	193901	193901	353	360	yes	yes	2	0.00082608	96.253	1		1		1761100	1761100	0
LISSGVLGTDAYVVVAGPANTYAHYVTTPEEYAAQR	TTMAGRRMREALRAKLISSGVLGTDAYVVV	YAHYVTTPEEYAAQRYEGASTIFGKWTLDS	K	L	I	Q	R	Y	6	1	1	1	0	1	2	3	1	1	2	0	0	0	2	2	4	0	4	5	0	0	36	0	3782.88	192931	192931	523	558	yes	yes	3	1.7393e-06	57.811			1		1737200	0	0
GFQVLLIEAGPSHEGVLDAEVPLFASR	GTAGAVLASRLSEVRGFQVLLIEAGPSHEG	HEGVLDAEVPLFASRLHNTVYDWNFTTTPQ	R	G	F	S	R	L	3	1	0	1	0	1	3	3	1	1	4	0	0	2	2	2	0	0	0	3	0	0	27	0	2850.49	190928	190928	56	82	yes	yes	3	2.5987e-09	75.71			1		1735600	0	0
EVEKEVEDEEEVKEEDGEK	HSEFISYPIQLAVTKEVEKEVEDEEEVKEE	EVEDEEEVKEEDGEKSKIEEVDEEEENGEK	K	E	V	E	K	S	0	0	0	2	0	0	10	1	0	0	0	3	0	0	0	0	0	0	0	3	0	0	19	2	2277	190809	190809	213	231	yes	yes	3	2.5733e-07	89.859			1		1726200	0	0
WYIESAGEGIYK	GEVFTSNEFDPSHCKWYIESAGEGIYKIQV	HCKWYIESAGEGIYKIQVPAQDLVWTVKRR	K	W	Y	Y	K	I	1	0	0	0	0	0	2	2	0	2	0	1	0	0	0	1	0	1	2	0	0	0	12	0	1414.68	134468	134468	92	103	yes	yes	2	0.018913	59.067			1		1726000	0	0
GMEFGPSSQGGEDFLIAAGVVGDAGTVVLQR	LQLVNQIFTGLTQIRGMEFGPSSQGGEDFL	AAGVVGDAGTVVLQRTDGGRNMTVVSRNAD	R	G	M	Q	R	T	3	1	0	2	0	2	2	7	0	1	2	0	1	2	1	2	1	0	0	4	0	0	31	0	3063.5	196220	196220	304	334	yes	yes	3	3.1639e-11	75.82			1		1699500	0	0
YAGLVLLEMK	MVLKLYGTNISPPSRYAGLVLLEMKVPFEL	SPPSRYAGLVLLEMKVPFELVNVDLGKKEQ	R	Y	A	M	K	V	1	0	0	0	0	0	1	1	0	0	3	1	1	0	0	0	0	0	1	1	0	0	10	0	1135.63	193539	193539	16	25	yes	yes	2	0.0014861	88.948	1				1698600	1698600	0
TNAENEFVTIK	VEDYRNKYEDEINKRTNAENEFVTIKKDVD	INKRTNAENEFVTIKKDVDGAYMTKVDLQA	R	T	N	I	K	K	1	0	2	0	0	0	2	0	0	1	0	1	0	1	0	0	2	0	0	1	0	0	11	0	1264.63	CON__P04264	CON__P04264	278	288	yes	yes	2	1.0074e-05	80.706			3	3	1673700	0	0
LTEDAAAFEADILK	FSKDFTAYIEEQKQKLTEDAAAFEADILKY	KLTEDAAAFEADILKYQAEIAELNEKIKIA	K	L	T	L	K	Y	4	0	0	2	0	0	2	0	0	1	2	1	0	1	0	0	1	0	0	0	0	0	14	0	1505.76	192947	192947	186	199	yes	yes	2	0.00069208	89.805			1		1656800	0	0
TIMNGELSPVAGAVK	ESNRIIGNMQFEAARTIMNGELSPVAGAVK	TIMNGELSPVAGAVKSVHAYMNMAFREFKL	R	T	I	V	K	S	2	0	1	0	0	0	1	2	0	1	1	1	1	0	1	1	1	0	0	2	0	0	15	0	1485.79	192931	192931	374	388	yes	yes	2	0.00025356	91.03	1				1638500	1638500	0
VLQFGSEPLFDNVLPHQQLTEQVVAAQR	LAALHANPKAKWVTRVLQFGSEPLFDNVLP	LPHQQLTEQVVAAQRNLSSLHIPVTVSELA	R	V	L	Q	R	N	2	1	1	1	0	5	2	1	1	0	4	0	0	2	2	1	1	0	0	4	0	0	28	0	3162.65	192751	192751	165	192	yes	yes	3	3.5576e-06	52.391			1		1614500	0	0
LTSPTSVEVKR	NFEKEGVEFHHGTARLTSPTSVEVKRGDGS	GTARLTSPTSVEVKRGDGSTYTLNGDRITI	R	L	T	K	R	G	0	1	0	0	0	0	1	0	0	0	1	1	0	0	1	2	2	0	0	2	0	0	11	1	1215.68	141355	141355	127	137	yes	yes	3	0.0047835	58.172				1	1570100	0	0
YWDNLYGGK	EPLIPHWGYNGNARRYWDNLYGGKIMRYER	NGNARRYWDNLYGGKIMRYERQIHHYGSGL	R	Y	W	G	K	I	0	0	1	1	0	0	0	2	0	0	1	1	0	0	0	0	0	1	2	0	0	0	9	0	1114.51	180451	180451	656	664	yes	yes	2	0.050965	54.611	1				1563100	1563100	0
IQDKEGIPPDQQR	LEVESSDTIDNVKAKIQDKEGIPPDQQRLI	AKIQDKEGIPPDQQRLIFAGKQLEDGRTLS	K	I	Q	Q	R	L	0	1	0	2	0	3	1	1	0	2	0	1	0	0	2	0	0	0	0	0	0	0	13	1	1522.77	192160;193235;133168	192160	30	42	yes	no	3	0.017434	48.524		1	1		1560400	0	1560400
RGDGSTYTLNGDR	HGTARLTSPTSVEVKRGDGSTYTLNGDRIT	VKRGDGSTYTLNGDRITICVGGRPNSPSEK	K	R	G	D	R	I	0	2	1	2	0	0	0	3	0	0	1	0	0	0	0	1	2	0	1	0	0	0	13	1	1410.65	141355	141355	137	149	yes	yes	3	0.015957	43.184	1		1		1541800	602750	0
VYPPGPAYIFLTVGDVSSPGVR	EDGKTLSIKSPPNNRVYPPGPAYIFLTVGD	YIFLTVGDVSSPGVRVMVGSGATPPVEDQG	R	V	Y	V	R	V	1	1	0	1	0	0	0	3	0	1	1	0	0	1	4	2	1	0	2	4	0	0	22	0	2290.2	193903	193903	521	542	yes	yes	3	6.7115e-05	60.602	1		1		1541500	424330	0
MALTVGVATVLDSR	ANARFFDNDVAAVPRMALTVGVATVLDSRE	RMALTVGVATVLDSREVVVVVTGLRKALAL	R	M	A	S	R	E	2	1	0	1	0	0	0	1	0	0	2	0	1	0	0	1	2	0	0	3	0	0	14	0	1431.78	192454	192454	184	197	yes	yes	2	0.00043234	87.184			1		1529000	0	0
KSHTGPLAQGGR	PITDYDVDAALIEWKKSHTGPLAQGGRLNH	EWKKSHTGPLAQGGRLNHLTWVRLPDDKLD	K	K	S	G	R	L	1	1	0	0	0	1	0	3	1	0	1	1	0	0	1	1	1	0	0	0	0	0	12	1	1207.64	230189	230189	372	383	yes	yes	3	0.048338	30.563			2		1525200	0	0
IFQQEHYTENFVQSIFDSIDAK	EGQKPGTSGLRKRVKIFQQEHYTENFVQSI	TENFVQSIFDSIDAKGSTIVLGGDGRYFSQ	K	I	F	A	K	G	1	0	1	2	0	3	2	0	1	3	0	1	0	3	0	2	1	0	1	1	0	0	22	0	2658.26	222809	222809	29	50	yes	yes	3	0.00010129	58.914			1		1502700	0	0
LYEAVLVYGTPIK	RGIGPTPPTDPVLYRLYEAVLVYGTPIKAV	YRLYEAVLVYGTPIKAVIHEKFGDGIMSMI	R	L	Y	I	K	A	1	0	0	0	0	0	1	1	0	1	2	1	0	0	1	0	1	0	2	2	0	0	13	0	1464.82	191234	191234	103	115	yes	yes	2	0.00080467	90.653			1		1494200	0	0
FHPSGLTVIATK	RRVTNETYRWVSDARFHPSGLTVIATKWYT	DARFHPSGLTVIATKWYTSSRSLGAGEGWE	R	F	H	T	K	W	1	0	0	0	0	0	0	1	1	1	1	1	0	1	1	1	2	0	0	1	0	0	12	0	1269.71	217231	217231	258	269	yes	yes	3	0.056681	24.726			1		1493100	0	0
EPGLAFAFGK	GDLTIKGQDFAEATKEPGLAFAFGKFDGIL	AEATKEPGLAFAFGKFDGILGLGYDTISVN	K	E	P	G	K	F	2	0	0	0	0	0	1	2	0	0	1	1	0	2	1	0	0	0	0	0	0	0	10	0	1035.54	192052	192052	195	204	yes	yes	2	0.02569	60.59	1				1477900	1477900	0
GTITLANSDIAPDGFTR	LLSVTATFAEVIGPRGTITLANSDIAPDGF	ITLANSDIAPDGFTRSASLINGIHPGPVIT	R	G	T	T	R	S	2	1	1	2	0	0	0	2	0	2	1	0	0	1	1	1	3	0	0	0	0	0	17	0	1747.87	184981	184981	26	42	yes	yes	2	0.0043796	71.241		1			1457200	0	1457200
AFWDATGGLWAAGK	FGIPTRYGTMPAQWKAFWDATGGLWAAGKL	KAFWDATGGLWAAGKLAGKYAGIFVSTGTQ	K	A	F	G	K	L	4	0	0	1	0	0	0	3	0	0	1	1	0	1	0	0	1	2	0	0	0	0	14	0	1449.7	194638	194638	153	166	yes	yes	2	0.0014617	82.417			1		1454600	0	0
NSQNFAVEIGSLGVPLEFNNIFTDR	WVDHDGQVQLLFDVKNSQNFAVEIGSLGVP	SLGVPLEFNNIFTDRTREDTNENCSVFDPY	K	N	S	D	R	T	1	1	4	1	0	1	2	2	0	2	2	0	0	3	1	2	1	0	0	2	0	0	25	0	2780.38	180451;181949	180451	148	172	no	no	3	0.031029	23.74			1		1426000	0	0
EEYKELVAAGFEVILSASPVDR	ILLANDDGWATANIREEYKELVAAGFEVIL	AAGFEVILSASPVDRSGTGRSTATPTPMNV	R	E	E	D	R	S	3	1	0	1	0	0	4	1	0	1	2	1	0	1	1	2	0	0	1	3	0	0	22	1	2421.24	193599	193599	38	59	yes	yes	3	0.00012238	59.356			1		1416300	0	0
LDPATLGALIALYEHK	VFEGNRPSSSLMFDKLDPATLGALIALYEH	DPATLGALIALYEHKIFVQGVVWGINSFDQ	K	L	D	H	K	I	3	0	0	1	0	0	1	1	1	1	4	1	0	0	1	0	1	0	1	0	0	0	16	0	1723.95	194643	194643	479	494	yes	yes	3	1.2394e-06	95.347			1		1410200	0	0
ISDVVATLEGSVEPNR	YIQEPDGDRVLFPVKISDVVATLEGSVEPN	SDVVATLEGSVEPNRVYVVSGHYDNRVSDP	K	I	S	N	R	V	1	1	1	1	0	0	2	1	0	1	1	0	0	0	1	2	1	0	0	3	0	0	16	0	1684.86	188444	188444	126	141	yes	yes	2	1.8671e-06	96.82	1				1369000	1369000	0
WVDHDGQVQLLFDVK	SPTLPSESLLDITRRWVDHDGQVQLLFDVK	WVDHDGQVQLLFDVKNSQNFAVEIGSLGVP	R	W	V	V	K	N	0	0	0	3	0	2	0	1	1	0	2	1	0	1	0	0	0	1	0	3	0	0	15	0	1797.9	180451;181949	180451	133	147	no	no	3	0.0046473	46.926			1		1359400	0	0
GQDFAEATKEPGLAFAFGK	FVSQDQLQIGDLTIKGQDFAEATKEPGLAF	AEATKEPGLAFAFGKFDGILGLGYDTISVN	K	G	Q	G	K	F	4	0	0	1	0	1	2	3	0	0	1	2	0	3	1	0	1	0	0	0	0	0	19	1	1982.97	192052	192052	186	204	yes	yes	3	0.043263	27.7			1		1346600	0	0
LIELQGGNESFIR	SPIIYSQYVPQDTAKLIELQGGNESFIRRL	AKLIELQGGNESFIRRLDFIFEQDYFEATN	K	L	I	I	R	R	0	1	1	0	0	1	2	2	0	2	2	0	0	1	0	1	0	0	0	0	0	0	13	0	1474.78	191588	191588	623	635	yes	yes	2	0.041821	43.958		1			1331900	0	1331900
VVFEGAGLTYIQNIR	VRSLKNLRVDESGERVVFEGAGLTYIQNIR	VVFEGAGLTYIQNIRSKETHQVPVAHPAAP	R	V	V	I	R	S	1	1	1	0	0	1	1	2	0	2	1	0	0	1	0	0	1	0	1	2	0	0	15	0	1678.9	217231	217231	527	541	yes	yes	2	0.0003299	89.403			1		1300500	0	0
VDIYQVPETLSNEILVK	MAEAVKAGIVKAGGKVDIYQVPETLSNEIL	IYQVPETLSNEILVKMKAPAKPSYPVIQPE	K	V	D	V	K	M	0	0	1	1	0	1	2	0	0	2	2	1	0	0	1	1	1	0	1	3	0	0	17	0	1959.06	194638	194638	97	113	yes	yes	2	0.033765	43.382			1		1292300	0	0
NIGQTAVAIDENFR	LEDPDTLKQFSEACKNIGQTAVAIDENFRT	KNIGQTAVAIDENFRTVQKGFNDLVEKYGA	K	N	I	F	R	T	2	1	2	1	0	1	1	1	0	2	0	0	0	1	0	0	1	0	0	1	0	0	14	0	1546.77	192947	192947	47	60	yes	yes	3	0.0089141	45.722			1		1262000	0	0
VVSTHEQIVR	SRQVRTKVVDVHDGKVVSTHEQIVRTKN__	VHDGKVVSTHEQIVRTKN____________	K	V	V	V	R	T	0	1	0	0	0	1	1	0	1	1	0	0	0	0	0	1	1	0	0	3	0	0	10	0	1166.64	CON__Q61782	CON__Q61782	81	90	yes	yes	2	0.0029931	90.657	1	1			1257300	869560	387760
QSSSYGPHGYGSGR	QSPSPSRGRHESGSRQSSSYGPHGYGSGRS	RQSSSYGPHGYGSGRSSSRGPYESGSGHSS	R	Q	S	G	R	S	0	1	0	0	0	1	0	4	1	0	0	0	0	0	1	4	0	0	2	0	0	0	14	0	1438.62	CON__Q86YZ3	CON__Q86YZ3	554	567	yes	yes	3	0.00080994	64.675			1	1	1256000	0	0
IEQWFGIPFAEPPVGPLR	LSTGTFRGFSPAESRIEQWFGIPFAEPPVG	WFGIPFAEPPVGPLRFKAPIPIKGEPGVVK	R	I	E	L	R	F	1	1	0	0	0	1	2	2	0	2	1	0	0	2	4	0	0	1	0	1	0	0	18	0	2052.08	191068	191068	47	64	yes	yes	2	2.1013e-05	83.729			1		1250100	0	0
AVPADFTILDISGK	______________________________	MAVPADFTILDISGKFCMNKQLTNVDDTDK	M	A	V	G	K	F	2	0	0	2	0	0	0	1	0	2	1	1	0	1	1	1	1	0	0	1	0	0	14	0	1445.78	189889	189889	2	15	yes	yes	2	0.00050258	74.76			1		1242900	0	0
WGGNPDFVVAGVNIGR	ADAVRFGIQDFAQARWGGNPDFVVAGVNIG	GGNPDFVVAGVNIGRNLGSTVFISGTDSAA	R	W	G	G	R	N	1	1	2	1	0	0	0	4	0	1	0	0	0	1	1	0	0	1	0	3	0	0	16	0	1656.84	193599	193599	120	135	yes	yes	2	0.00042383	73.781			1		1237600	0	0
MFSSGIPPTATFDEVTR	SPVGDDGHSDPFIIRMFSSGIPPTATFDEV	SSGIPPTATFDEVTRIADLGGENDSPSREL	R	M	F	T	R	I	1	1	0	1	0	0	1	1	0	1	0	0	1	2	2	2	3	0	0	1	0	0	17	0	1854.88	188444	188444	247	263	yes	yes	2	0.00034987	66.267	1				1228400	1228400	0
LADYLIYPSGVDLLNEGIDSSLELTHVAR	TLGMFSSLGSLSAGKLADYLIYPSGVDLLN	NEGIDSSLELTHVARGGRLWDASTMEEVWP	K	L	A	A	R	G	2	1	1	3	0	0	2	2	1	2	6	0	0	0	1	3	1	0	2	2	0	0	29	0	3172.63	217231	217231	1226	1254	yes	yes	3	3.1509e-06	50.499			1		1227400	0	0
TVTAINSLQEFR	______________________________	______________________________	M	T	V	F	R	T	1	1	1	0	0	1	1	0	0	1	1	0	0	1	0	1	2	0	0	1	0	0	12	0	1377.73	132659	132659	2	13	yes	yes	2	0.00098073	87.298	1				1197000	1197000	0
DINDLLWDSTAEMFR	RLSKAYAANATTLKRDINDLLWDSTAEMFR	DINDLLWDSTAEMFRDNDSSDLLPQDGNAM	R	D	I	F	R	D	1	1	1	3	0	0	1	0	0	1	2	0	1	1	0	1	1	1	0	0	0	0	15	0	1824.84	68812	68812	414	428	yes	yes	2	4.2512e-05	79.82	2	3		2	1188700	0	1188700
LYLKEDQYEYLEEK	LDTVNPPLGRGSEVRLYLKEDQYEYLEEKR	RLYLKEDQYEYLEEKRIKDIVKKHSEFISY	R	L	Y	E	K	R	0	0	0	1	0	1	4	0	0	0	3	2	0	0	0	0	0	0	3	0	0	0	14	1	1861.9	190809	190809	176	189	yes	yes	3	0.0039714	59.709			1		1187400	0	0
YMETVGWMSAK	CVQLDNRSMALESGRYMETVGWMSAKLDRK	ESGRYMETVGWMSAKLDRKDSTDDIKFSRR	R	Y	M	A	K	L	1	0	0	0	0	0	1	1	0	0	0	1	2	0	0	1	1	1	1	1	0	0	11	0	1301.58	193901;185592	193901	321	331	yes	no	2	0.034146	56.404			1		1182700	0	0
SEVTELRR	NKEVASNSELVQSSRSEVTELRRVLQGLEI	ELVQSSRSEVTELRRVLQGLEIELQSQLSM	R	S	E	R	R	V	0	2	0	0	0	0	2	0	0	0	1	0	0	0	0	1	1	0	0	1	0	0	8	1	988.53	CON__P08779	CON__P08779	331	338	yes	yes	2	0.0054177	79.597	1		1		1120500	619760	0
AEELEDEWLK	DDLFGPVIGKSRRVKAEELEDEWLKEGWTE	SRRVKAEELEDEWLKEGWTEDTYEHGVVEA	K	A	E	L	K	E	1	0	0	1	0	0	4	0	0	0	2	1	0	0	0	0	0	1	0	0	0	0	10	0	1260.59	189889	189889	114	123	yes	yes	2	0.018745	64.42		1			1111000	0	1111000
ENMGFFVAK	RVHPSRTWSNINLARENMGFFVAKALGRIE	NINLARENMGFFVAKALGRIE_________	R	E	N	A	K	A	1	0	1	0	0	0	1	1	0	0	0	1	1	2	0	0	0	0	0	1	0	0	9	0	1041.5	180108	180108	418	426	yes	yes	2	0.042051	44.961	1	1			1109000	0	1109000
AVGLGEPIAGTFLFVAPNA	ADTPRGSFNVSEFARAVGLGEPIAGTFLFV	GEPIAGTFLFVAPNA_______________	R	A	V	N	A	-	4	0	1	0	0	0	1	3	0	1	2	0	0	2	2	0	1	0	0	2	0	0	19	0	1842.99	137057	137057	186	204	yes	yes	2	0.0071373	56.225			1		1103900	0	0
NYEGDEDPGVQSVK	FVGRILDWYKKSTGKNYEGDEDPGVQSVKK	KNYEGDEDPGVQSVKKIFSYYKQHGYKTIV	K	N	Y	V	K	K	0	0	1	2	0	1	2	2	0	0	0	1	0	0	1	1	0	0	1	2	0	0	14	0	1535.67	195442	195442	195	208	yes	yes	2	0.00019084	94.616			1		1071900	0	0
EIVDFLHSHDQR	IFTVDPQYFPMNRMREIVDFLHSHDQRFIL	RMREIVDFLHSHDQRFILMTDPAVAFIPDD	R	E	I	Q	R	F	0	1	0	2	0	1	1	0	2	1	1	0	0	1	0	1	0	0	0	1	0	0	12	0	1494.72	190944	190944	335	346	yes	yes	3	0.05088	34.386		1			1058000	0	1058000
IADVDILVFR	KTIARDTATQLRGKRIADVDILVFRFADLL	LRGKRIADVDILVFRFADLLEQLEGAFYTQ	R	I	A	F	R	F	1	1	0	2	0	0	0	0	0	2	1	0	0	1	0	0	0	0	0	2	0	0	10	0	1159.66	190117	190117	46	55	yes	yes	2	1.4433e-05	76.827			1	1	1040200	0	0
FSTVGGESGSADTAR	SLFQGVGKKVRITARFSTVGGESGSADTAR	FSTVGGESGSADTARDPRGFAIKLRTEEGN	R	F	S	A	R	D	2	1	0	1	0	0	1	3	0	0	0	0	0	1	0	3	2	0	0	1	0	0	15	0	1440.65	195354	195354	95	109	yes	yes	2	0.001418	73.435				1	1034100	0	0
AQLQAVYTLTK	MKAVEEFSVENTDVKAQLQAVYTLTKEKAF	TDVKAQLQAVYTLTKEKAFWQIIFFYDAPD	K	A	Q	T	K	E	2	0	0	0	0	2	0	0	0	0	2	1	0	0	0	0	2	0	1	1	0	0	11	0	1234.69	181818	181818	269	279	yes	yes	2	0.057614	50.108		1			1016700	0	1016700
VDTLTGEVNFLK	DVDAAYVSKVDLESRVDTLTGEVNFLKYLF	ESRVDTLTGEVNFLKYLFLTELSQVQTHIS	R	V	D	L	K	Y	0	0	1	1	0	0	1	1	0	0	2	1	0	1	0	0	2	0	0	2	0	0	12	0	1334.71	CON__Q7Z794	CON__Q7Z794	289	300	yes	yes	2	0.0059147	63.283	1				1013800	1013800	0
LIDLIGTAHSK	YTFITGNVMGSTHDKLIDLIGTAHSKNMKS	THDKLIDLIGTAHSKNMKSRFYGAQDRDGV	K	L	I	S	K	N	1	0	0	1	0	0	0	1	1	2	2	1	0	0	0	1	1	0	0	0	0	0	11	0	1166.67	194383	194383	227	237	yes	yes	2	0.024913	59.426		1			993150	0	993150
FLEQQNK	KTLNNKFASFIDKVRFLEQQNKVLETKWTL	ASFIDKVRFLEQQNKVLETKWTLLQEQGTK	R	F	L	N	K	V	0	0	1	0	0	2	1	0	0	0	1	1	0	1	0	0	0	0	0	0	0	0	7	0	905.461	CON__P02538;CON__O95678;CON__Q8VED5;CON__P05787;CON__H-INV:HIT000292931;CON__Q6ISB0;CON__P07744;CON__P08729;CON__Q3KNV1;CON__Q9DCV7;CON__Q9NSB2;CON__Q14533;CON__P78386;CON__P78385;CON__Q6NT21;CON__O43790;CON__Q61726;CON__P04259;CON__P13647;CON__P48668;CON__P12035;CON__Q01546	CON__P02538	183	189	no	no	2	0.054854	74.415			1	1	991320	0	0
KLQAPGADVK	FSGLLRDLNTPVRVRKLQAPGADVKHSNVT	PVRVRKLQAPGADVKHSNVTQWAGQTFETG	R	K	L	V	K	H	2	0	0	1	0	1	0	1	0	0	1	2	0	0	1	0	0	0	0	1	0	0	10	1	1025.59	191333	191333	492	501	yes	yes	2	0.0014059	85.862			1		961090	0	0
GQDFAEATK	FVSQDQLQIGDLTIKGQDFAEATKEPGLAF	GDLTIKGQDFAEATKEPGLAFAFGKFDGIL	K	G	Q	T	K	E	2	0	0	1	0	1	1	1	0	0	0	1	0	1	0	0	1	0	0	0	0	0	9	0	965.445	192052	192052	186	194	yes	yes	2	0.011398	76.827		1			959200	0	959200
NQAAPVLVSPDDWPGVQR	VAFKASNSRFPVVTKNQAAPVLVSPDDWPG	APVLVSPDDWPGVQRAASDFVTDIQQVTGA	K	N	Q	Q	R	A	2	1	1	2	0	2	0	1	0	0	1	0	0	0	3	1	0	1	0	3	0	0	18	0	1947.98	121649	121649	41	58	yes	yes	2	0.013264	61.375		1			949510	0	949510
RVANLGPQAK	PYRVYMFVNGWMMGKRVANLGPQAKFPVHE	WMMGKRVANLGPQAKFPVHEGILNYRGSNT	K	R	V	A	K	F	2	1	1	0	0	1	0	1	0	0	1	1	0	0	1	0	0	0	0	1	0	0	10	1	1052.61	152299	152299	921	930	yes	yes	2	0.0015316	61.962		1	1		921350	0	921350
FNGGPLTPFAVVNVR	IIPVQDSGLINGKGRFNGGPLTPFAVVNVR	FNGGPLTPFAVVNVRRGKRYRLRVIAISCR	R	F	N	V	R	R	1	1	2	0	0	0	0	2	0	0	1	0	0	2	2	0	1	0	0	3	0	0	15	0	1586.86	146228	146228	201	215	yes	yes	2	0.015326	51.218	1			1	907480	0	0
WLNELLQR	DIGIDITTGRPHLTKWLNELLQRESWQTLK	GRPHLTKWLNELLQRESWQTLKANGLVSTA	K	W	L	Q	R	E	0	1	1	0	0	1	1	0	0	0	3	0	0	0	0	0	0	1	0	0	0	0	8	0	1070.59	193539	193539	195	202	yes	yes	2	0.0601	58.917			1		850000	0	0
EEAEALYHSK	AEVKAQYEEIAQRSKEEAEALYHSKYEELQ	AQRSKEEAEALYHSKYEELQVTVGRHGDSL	K	E	E	S	K	Y	2	0	0	0	0	0	3	0	1	0	1	1	0	0	0	1	0	0	1	0	0	0	10	0	1175.55	CON__P35908v2;CON__P35908	CON__P35908v2	365	374	yes	no	2	0.016067	62.463			1		846760	0	0
TDSHPSTIYR	LTVEQQSENGWRIVRTDSHPSTIYRWTRTN	WRIVRTDSHPSTIYRWTRTNQLTGTSTVDI	R	T	D	Y	R	W	0	1	0	1	0	0	0	0	1	1	0	0	0	0	1	2	2	0	1	0	0	0	10	0	1175.56	192931	192931	677	686	yes	yes	2	0.032059	59.35	1				844190	844190	0
GSKPYFALDLANDLPVSFAGGELTIDPDQGR	TATRRAGLERFTFPRGSKPYFALDLANDLP	SFAGGELTIDPDQGRITIGGKWGSSFGPST	R	G	S	G	R	I	3	1	1	4	0	1	1	4	0	1	4	1	0	2	3	2	1	0	1	1	0	0	31	1	3262.61	203798	203798	184	214	yes	yes	3	0.012798	28.673				1	776310	0	0
VLGVGWIQELVAR	LYFWYDSSFGSPLSRVLGVGWIQELVARLT	SRVLGVGWIQELVARLTHSPIAIHNTSTNS	R	V	L	A	R	L	1	1	0	0	0	1	1	2	0	1	2	0	0	0	0	0	0	1	0	3	0	0	13	0	1438.83	63774	63774	358	370	yes	yes	2	0.0038193	73.067			1		713120	0	0
ASGESVGAAYFATNNPNGNFIVASDIGSDGK	______________________________	NGNFIVASDIGSDGKVTLRRAYDAGGVGVH	R	A	S	G	K	V	5	0	4	2	0	0	1	5	0	2	0	1	0	2	1	4	1	0	1	2	0	0	31	0	3029.4	135011	135011	11	41	yes	yes	3	0.013002	27.686		1			689660	0	689660
EKDELIASVSAGISDLLVLK	GEEKRIVNVVVDKRKEKDELIASVSAGISD	IASVSAGISDLLVLKSTGSSFTDFIQDEFT	K	E	K	L	K	S	2	0	0	2	0	0	2	1	0	2	4	2	0	0	0	3	0	0	0	2	0	0	20	1	2099.17	65743	65743	151	170	yes	yes	3	0.00094488	57.989				1	671140	0	0
VTGDATKEEDTEAFLSEIIGINA	IIPNGSYRLLLRALRVTGDATKEEDTEAFL	EDTEAFLSEIIGINA_______________	R	V	T	N	A	-	3	0	1	2	0	0	4	2	0	3	1	1	0	1	0	1	3	0	0	1	0	0	23	1	2422.18	212650	212650	879	901	yes	yes	2	0.0072148	56.482		1			626940	0	626940
ADLEMQIESLTEELAYLKK	INGLRRVLDELTLTKADLEMQIESLTEELA	MQIESLTEELAYLKKNHEEEMKDLRNVSTG	K	A	D	K	K	N	2	0	0	1	0	1	4	0	0	1	4	2	1	0	0	1	1	0	1	0	0	0	19	1	2223.13	CON__P13645	CON__P13645	267	285	yes	yes	3	0.0082984	45.608			1		618470	0	0
SHTGPLAQGGR	ITDYDVDAALIEWKKSHTGPLAQGGRLNHL	EWKKSHTGPLAQGGRLNHLTWVRLPDDKLD	K	S	H	G	R	L	1	1	0	0	0	1	0	3	1	0	1	0	0	0	1	1	1	0	0	0	0	0	11	0	1079.55	230189	230189	373	383	yes	yes	2	9.8636e-14	135.83	1	3		1	595140	0	595140
VANLGPQAK	YRVYMFVNGWMMGKRVANLGPQAKFPVHEG	WMMGKRVANLGPQAKFPVHEGILNYRGSNT	R	V	A	A	K	F	2	0	1	0	0	1	0	1	0	0	1	1	0	0	1	0	0	0	0	1	0	0	9	0	896.508	152299	152299	922	930	yes	yes	2	0.045882	58.917		1			507500	0	507500
QHYTAVSPPNSPSK	DGSTVQTSEDFDRLKQHYTAVSPPNSPSKD	KQHYTAVSPPNSPSKDSAGASSYPSCPSSS	K	Q	H	S	K	D	1	0	1	0	0	1	0	0	1	0	0	1	0	0	3	3	1	0	1	1	0	0	14	0	1511.74	189849	189849	337	350	yes	yes	3	0.004859	51.009			1		490290	0	0
AFLEGQEEER	YEDSQLVRAVFINLKAFLEGQEEERSKVHL	FINLKAFLEGQEEERSKVHLKFDFVGGEVG	K	A	F	E	R	S	1	1	0	0	0	1	4	1	0	0	1	0	0	1	0	0	0	0	0	0	0	0	10	0	1206.55	201919	201919	441	450	yes	yes	2	0.0097278	52.278				1	0	0	0
AGLDNGWIPQNPTER	QWTWKTEITDEWSYKAGLDNGWIPQNPTER	AGLDNGWIPQNPTERQFPGICG________	K	A	G	E	R	Q	1	1	2	1	0	1	1	2	0	1	1	0	0	0	2	0	1	1	0	0	0	0	15	0	1666.81	196962	196962	398	412	yes	yes	2	9.282e-13	105.56			1		0	0	0
ASLNSIVLGDLSLEK	AYFATPPVNLIYAYRASLNSIVLGDLSLEK	ASLNSIVLGDLSLEKRLKLHRAASRRVKDA	R	A	S	E	K	R	1	0	1	1	0	0	1	1	0	1	4	1	0	0	0	3	0	0	0	1	0	0	15	0	1557.86	151665	151665	265	279	yes	yes	2	3.2597e-05	72.891		1	1		0	0	0
AYPDLAAQGNGFQVVIDGIVR	NLGNTFNGLYNKNGRAYPDLAAQGNGFQVV	AQGNGFQVVIDGIVRSVGGTSASSPTVAGI	R	A	Y	V	R	S	3	1	1	2	0	2	0	3	0	2	1	0	0	1	1	0	0	0	1	3	0	0	21	0	2202.14	193429	193429	477	497	yes	yes	2;3	1.635e-39	164.65			2		0	0	0
DAGHLTTFK	DQSYGPVLQALSPLRDAGHLTTFKDGQLVQ	ALSPLRDAGHLTTFKDGQLVQGAVTAVGTG	R	D	A	F	K	D	1	0	0	1	0	0	0	1	1	0	1	1	0	1	0	0	2	0	0	0	0	0	9	0	988.498	194383	194383	131	139	yes	yes	2	7.6804e-09	126.24	1	1	1	1	0	0	0
DLNIYLK	FIPDDPDYTPYHRGKDLNIYLKAVNGSDFV	YTPYHRGKDLNIYLKAVNGSDFVALVWPGV	K	D	L	L	K	A	0	0	1	1	0	0	0	0	0	1	2	1	0	0	0	0	0	0	1	0	0	0	7	0	877.491	190944	190944	372	378	yes	yes	2	0.0063505	60.358		1			0	0	0
DQGIILDAVEIGNEADLYR	EARAIVEAFATPDVKDQGIILDAVEIGNEA	ILDAVEIGNEADLYRDNGQRPRNYTPAQYV	K	D	Q	Y	R	D	2	1	1	3	0	1	2	2	0	3	2	0	0	0	0	0	0	0	1	1	0	0	19	0	2103.05	201919	201919	169	187	yes	yes	2	3.156e-05	72.662			1		0	0	0
DTVVINGEFPGTLVQVNK	FDLVNTRLAPDGFERDTVVINGEFPGTLVQ	VINGEFPGTLVQVNKGDSVRIPVNNKLTSS	R	D	T	N	K	G	0	0	2	1	0	1	1	2	0	1	1	1	0	1	1	0	2	0	0	4	0	0	18	0	1929.02	139148	139148	41	58	yes	yes	2;3	1.0891e-92	230.81		4		1	0	0	0
EFVIESVVGINHGGLGVVSWDDPTSDDIK	GFGEETYWKRYPTGKEFVIESVVGINHGGL	LGVVSWDDPTSDDIKSSASKLALAMPKMTP	K	E	F	I	K	S	0	0	1	4	0	0	2	4	1	3	1	1	0	1	1	3	1	1	0	5	0	0	29	0	3083.51	227535	227535	436	464	yes	yes	3	0.031994	31.37			1		0	0	0
EGVEFHHGTAR	YIHRLNGIYARNFEKEGVEFHHGTARLTSP	NFEKEGVEFHHGTARLTSPTSVEVKRGDGS	K	E	G	A	R	L	1	1	0	0	0	0	2	2	2	0	0	0	0	1	0	0	1	0	0	1	0	0	11	0	1238.58	141355	141355	116	126	yes	yes	2;3	1.9099e-06	87.258	1	1			0	0	0
ELEQLQER	STEFNQIQLRESEMKELEQLQERAPCDVKG	LRESEMKELEQLQERAPCDVKGGTDTSQGK	K	E	L	E	R	A	0	1	0	0	0	2	3	0	0	0	2	0	0	0	0	0	0	0	0	0	0	0	8	0	1043.52	203080	203080	676	683	yes	yes	2	0.00080479	96.492				1	0	0	0
ELVSYDTPNIIK	NTTDVSSYSYDSSKRELVSYDTPNIIKLKA	SKRELVSYDTPNIIKLKAQYVNTKGLGGSM	R	E	L	I	K	L	0	0	1	1	0	0	1	0	0	2	1	1	0	0	1	1	1	0	1	1	0	0	12	0	1390.73	188164	188164	367	378	yes	yes	2	9.8158e-06	78.098	1			1	0	0	0
EQNLPPPR	NFCNLPCDDPFQQAKEQNLPPPRTNPAPDP	DPFQQAKEQNLPPPRTNPAPDPNAPIFQND	K	E	Q	P	R	T	0	1	1	0	0	1	1	0	0	0	1	0	0	0	3	0	0	0	0	0	0	0	8	0	949.498	190944	190944	451	458	yes	yes	2	0.014988	51.43		1	1		0	0	0
EVATNSELVQSGK	DAEEWFFTKTEELNREVATNSELVQSGKSE	NREVATNSELVQSGKSEISELRRTMQNLEI	R	E	V	G	K	S	1	0	1	0	0	1	2	1	0	0	1	1	0	0	0	2	1	0	0	2	0	0	13	0	1360.68	CON__P02533;CON__Q04695	CON__P02533	316	328	no	no	2	8.9095e-31	157.14		1	1	1	0	0	0
EYEAATITR	ELTLTTNERLQNVTREYEAATITRSVFIND	LQNVTREYEAATITRSVFINDDYEFNVKEI	R	E	Y	T	R	S	2	1	0	0	0	0	2	0	0	1	0	0	0	0	0	0	2	0	1	0	0	0	9	0	1052.51	185824	185824	469	477	yes	yes	2	0.00021271	96.948	1	1	1	1	0	0	0
FAQDSIR	SLTPMLTRAFFSLSRFAQDSIRHSLGLVIT	RAFFSLSRFAQDSIRHSLGLVITTVDDNHS	R	F	A	I	R	H	1	1	0	1	0	1	0	0	0	1	0	0	0	1	0	1	0	0	0	0	0	0	7	0	835.419	186023	186023	330	336	yes	yes	2	0.0063505	60.358	1				0	0	0
FLLEGLFR	PTWPLLLYLNPQLGKFLLEGLFRYQATGQY	LNPQLGKFLLEGLFRYQATGQYPNKYSIHD	K	F	L	F	R	Y	0	1	0	0	0	0	1	1	0	0	3	0	0	2	0	0	0	0	0	0	0	0	8	0	993.565	220085	220085	420	427	yes	yes	2	0.0040979	56.011			1		0	0	0
FNDHPPTLEFLVK	VEDAIAAAEKKLDGKFNDHPPTLEFLVKED	GKFNDHPPTLEFLVKEDKSVVLTHVVQIQD	K	F	N	V	K	E	0	0	1	1	0	0	1	0	1	0	2	1	0	2	2	0	1	0	0	1	0	0	13	0	1555.8	74932	74932	170	182	yes	yes	3	0.011702	47.301			1		0	0	0
GGSGGSYGGGGSGGGYGGGSGSR	GGRGGSGGSYGRGSRGGSGGSYGGGGSGGG	GGGSGGGYGGGSGSRGGSGGSYGGGSGSGG	R	G	G	S	R	G	0	1	0	0	0	0	0	15	0	0	0	0	0	0	0	5	0	0	2	0	0	0	23	0	1790.72	CON__P35527	CON__P35527	491	513	yes	yes	2	4.9731e-16	117.37		1			0	0	0
GGSISGGGYGSGGGK	GGGSGGRYGSGGGSKGGSISGGGYGSGGGK	GGSISGGGYGSGGGKHSSGGGSRGGSSSGG	K	G	G	G	K	H	0	0	0	0	0	0	0	9	0	1	0	1	0	0	0	3	0	0	1	0	0	0	15	0	1196.54	CON__P35908v2;CON__P35908	CON__P35908v2	581	595	yes	no	2	3.8965e-08	91.961		1	1		0	0	0
GHIDPSVHGDDGK	RAEKFSKDSSHKPVKGHIDPSVHGDDGKLS	VKGHIDPSVHGDDGKLSVVASYTNASFNDL	K	G	H	G	K	L	0	0	0	3	0	0	0	3	2	1	0	1	0	0	1	1	0	0	0	1	0	0	13	0	1332.61	230189	230189	177	189	yes	yes	3	1.4585e-06	82.774			3		0	0	0
GLGVNAANHR	DGANRCTLWRAFASRGLGVNAANHRDDSSV	AFASRGLGVNAANHRDDSSVPSGC______	R	G	L	H	R	D	2	1	2	0	0	0	0	2	1	0	1	0	0	0	0	0	0	0	0	1	0	0	10	0	1007.53	74932	74932	575	584	yes	yes	2	2.642e-12	129.4	1	1	1	1	0	0	0
GNLGFWETTDQLAAAR	RGTGFKGRELRNPVKGNLGFWETTDQLAAA	NLGFWETTDQLAAARAWAAKKYVDPTRIGI	K	G	N	A	R	A	3	1	1	1	0	1	1	2	0	0	2	0	0	1	0	0	2	1	0	0	0	0	16	0	1748.85	185824	185824	561	576	yes	yes	2	2.2052e-13	117.98			1		0	0	0
GNLPSGWSGR	IILGKANLSEWAHFRGNLPSGWSGRGLQCT	WAHFRGNLPSGWSGRGLQCTNAYFPNADPC	R	G	N	G	R	G	0	1	1	0	0	0	0	3	0	0	1	0	0	0	1	2	0	1	0	0	0	0	10	0	1029.5	151641	151641	46	55	yes	yes	2	0.0010298	64.04			1		0	0	0
GTTVEEVFGESLDK	QGRWDDVKYSNYAVKGTTVEEVFGESLDKM	KGTTVEEVFGESLDKMRDLKKRIDPKNVMG	K	G	T	D	K	M	0	0	0	1	0	0	3	2	0	0	1	1	0	1	0	1	2	0	0	2	0	0	14	0	1509.72	181818	181818	453	466	yes	yes	2	8.3499e-06	80.871	1	1	1		0	0	0
GVNWVGDR	KTALRQLALAKELPKGVNWVGDRRWMVDGK	LAKELPKGVNWVGDRRWMVDGKIWSGSGVT	K	G	V	D	R	R	0	1	1	1	0	0	0	2	0	0	0	0	0	0	0	0	0	1	0	2	0	0	8	0	901.441	178049	178049	164	171	yes	yes	2	0.0028853	67.032		1	1		0	0	0
HGGGGGGFGGGGFGSR	GGSRRSTSSFSCLSRHGGGGGGFGGGGFGS	GGGGGGFGGGGFGSRSLVGLGGTKSISISV	R	H	G	S	R	S	0	1	0	0	0	0	0	11	1	0	0	0	0	2	0	1	0	0	0	0	0	0	16	0	1319.58	CON__P35908v2;CON__P35908	CON__P35908v2	46	61	yes	no	3	0.0050601	44.294			1		0	0	0
HVNFTGPK	TWGIELIDGKRMYARHVNFTGPKGEKVKTK	GKRMYARHVNFTGPKGEKVKTKMYYDYIGP	R	H	V	P	K	G	0	0	1	0	0	0	0	1	1	0	0	1	0	1	1	0	1	0	0	1	0	0	8	0	898.466	189889	189889	171	178	yes	yes	2	0.025509	47.082		1			0	0	0
IGLGGRGGSGGSYGR	LEGGQEDFESSGAGKIGLGGRGGSGGSYGR	IGLGGRGGSGGSYGRGSRGGSGGSYGGGGS	K	I	G	G	R	G	0	2	0	0	0	0	0	8	0	1	1	0	0	0	0	2	0	0	1	0	0	0	15	1	1349.68	CON__P35527	CON__P35527	473	487	yes	yes	3	0.024232	38.613			1		0	0	0
IILGNPAPDIEK	ETASQMYLINHFLDKIILGNPAPDIEKLNV	LDKIILGNPAPDIEKLNVTNAATGPGSLGA	K	I	I	E	K	L	1	0	1	1	0	0	1	1	0	3	1	1	0	0	2	0	0	0	0	0	0	0	12	0	1278.72	189367	189367	250	261	yes	yes	2	0.0017885	60.434		1			0	0	0
IYHSSVTLTPK	QRISNAGMPTTDIARIYHSSVTLTPKGNLL	DIARIYHSSVTLTPKGNLLLAGSSPNTVVV	R	I	Y	P	K	G	0	0	0	0	0	0	0	0	1	1	1	1	0	0	1	2	2	0	1	1	0	0	11	0	1244.68	179427	179427	398	408	yes	yes	3	1.0288e-08	104.14	1		1	1	0	0	0
IYTSSFK	LTEPQARQKHGDAVKIYTSSFKSLYFSMVE	QKHGDAVKIYTSSFKSLYFSMVEEEHKEPT	K	I	Y	F	K	S	0	0	0	0	0	0	0	0	0	1	0	1	0	1	0	2	1	0	1	0	0	0	7	0	844.433	141355	141355	389	395	yes	yes	2	0.0068013	66.993	1				0	0	0
KNPAYVATR	IPSLISLPYLGFLEKKNPAYVATRKQLLSA	LGFLEKKNPAYVATRKQLLSAKNPYFAAGK	K	K	N	T	R	K	2	1	1	0	0	0	0	0	0	0	0	1	0	0	1	0	1	0	1	1	0	0	9	1	1018.56	227791	227791	391	399	yes	yes	2	0.00045962	80.219	1	1			0	0	0
KPLYGDGR	DRWTLANKTTTNIPKKPLYGDGRILYGCDY	TTTNIPKKPLYGDGRILYGCDYGFCENIVL	K	K	P	G	R	I	0	1	0	1	0	0	0	2	0	0	1	1	0	0	1	0	0	0	1	0	0	0	8	1	904.477	152299	152299	692	699	yes	yes	2	0.0023922	66.351		1			0	0	0
KYEDEINK	SELNNMQDLVEDYKKKYEDEINKRTAAEND	LVEDYKKKYEDEINKRTAAENDFVTLKKDV	K	K	Y	N	K	R	0	0	1	1	0	0	2	0	0	1	0	2	0	0	0	0	0	0	1	0	0	0	8	1	1037.5	CON__P35908v2;CON__P35908;CON__P12035;CON__Q01546	CON__P35908v2	267	274	no	no	2	4.2286e-05	107.69	1	1		1	0	0	0
LALEIADRR	AERRGLYRFAVDLGRLALEIADRRGTMGEK	AVDLGRLALEIADRRGTMGEKCRVQVLFCS	R	L	A	R	R	G	2	2	0	1	0	0	1	0	0	1	2	0	0	0	0	0	0	0	0	0	0	0	9	1	1055.61	114318	114318	1152	1160	yes	yes	2	0.037594	37.021		1			0	0	0
LNDLEDALQQAKEDLAR	AEQRGENALKDAKNKLNDLEDALQQAKEDL	DLEDALQQAKEDLARLLRDYQELMNTKLAL	K	L	N	A	R	L	3	1	1	3	0	2	2	0	0	0	4	1	0	0	0	0	0	0	0	0	0	0	17	1	1940.98	CON__P04264	CON__P04264	444	460	yes	yes	3	1.813e-05	80.638	2			1	0	0	0
LNGIYAR	DWATFKPQRDAYIHRLNGIYARNFEKEGVE	QRDAYIHRLNGIYARNFEKEGVEFHHGTAR	R	L	N	A	R	N	1	1	1	0	0	0	0	1	0	1	1	0	0	0	0	0	0	0	1	0	0	0	7	0	805.445	141355	141355	105	111	yes	yes	2	0.0061967	89.703				1	0	0	0
LSNTNDNLYVDSWLTAIDSSIK	GGSDSYFEYLIKHARLSNTNDNLYVDSWLT	LYVDSWLTAIDSSIKTLLRTSTVGNHVYLA	R	L	S	I	K	T	1	0	3	3	0	0	0	0	0	2	3	1	0	0	0	4	2	1	1	1	0	0	22	0	2468.21	194179	194179	263	284	yes	yes	2	1.2366e-05	66.797			1		0	0	0
LSNVPGLSDSGR	FIMNIGSSTTTKSFRLSNVPGLSDSGRFII	SFRLSNVPGLSDSGRFIIHDMWTGTDVDGS	R	L	S	G	R	F	0	1	1	1	0	0	0	2	0	0	2	0	0	0	1	3	0	0	0	1	0	0	12	0	1200.61	70106	70106	360	371	yes	yes	2	2.2083e-09	97.813	1		1		0	0	0
LVFMNAQLSEDGK	MDLGFSTHGFHSSSRLVFMNAQLSEDGKTL	SRLVFMNAQLSEDGKTLSIKSPPNNRVYPP	R	L	V	G	K	T	1	0	1	1	0	1	1	1	0	0	2	1	1	1	0	1	0	0	0	1	0	0	13	0	1450.71	179427	179427	497	509	yes	yes	2	2.6957e-13	108.43		1	1		0	0	0
MIAYDVR	WLQRSLPPNSKFILKMIAYDVRKQDYPTAE	PNSKFILKMIAYDVRKQDYPTAEELRKFFD	K	M	I	V	R	K	1	1	0	1	0	0	0	0	0	1	0	0	1	0	0	0	0	0	1	1	0	0	7	0	866.432	195272	195272	53	59	yes	yes	2	0.0099819	66.087	1				0	0	0
MLNAFLDWAQEQK	STTYPGVASPDSTIKMLNAFLDWAQEQKDV	IKMLNAFLDWAQEQKDVWIVSNEQLLDYVR	K	M	L	Q	K	D	2	0	1	1	0	2	1	0	0	0	2	1	1	1	0	0	0	1	0	0	0	0	13	0	1592.77	213401	213401	311	323	yes	yes	2	1.623e-13	113.47			1		0	0	0
NGDFAQGVPHR	NIDFWGLIEQGYLTKNGDFAQGVPHRFDTC	YLTKNGDFAQGVPHRFDTCSQTPYAYNTSA	K	N	G	H	R	F	1	1	1	1	0	1	0	2	1	0	0	0	0	1	1	0	0	0	0	1	0	0	11	0	1196.57	211936	211936	355	365	yes	yes	2	3.9455e-08	103.19	1				0	0	0
NVANTDAVLDLSGEDNR	MAVNEIKSGNRYTLRNVANTDAVLDLSGED	ANTDAVLDLSGEDNRSLIGYEPHGGDNQKW	R	N	V	N	R	S	2	1	3	3	0	0	1	1	0	0	2	0	0	0	0	1	1	0	0	2	0	0	17	0	1801.84	195570	195570	16	32	yes	yes	2	2.0555e-19	124.51			1		0	0	0
QIAFNSEFSVDVSIPSR	PYMTVERPQLSNVPKQIAFNSEFSVDVSIP	AFNSEFSVDVSIPSRLTQGDLKVALMDLGF	K	Q	I	S	R	L	1	1	1	1	0	1	1	0	0	2	0	0	0	2	1	4	0	0	0	2	0	0	17	0	1894.94	193903	193903	455	471	yes	yes	2	0.039466	34.685	1				0	0	0
QTVEADVNGLR	ADDFRTKYEHELALRQTVEADVNGLRRVLD	LALRQTVEADVNGLRRVLDELTLARTDLEM	R	Q	T	L	R	R	1	1	1	1	0	1	1	1	0	0	1	0	0	0	0	0	1	0	0	2	0	0	11	0	1200.61	CON__P08779	CON__P08779	214	224	yes	yes	2	6.8604e-13	126.55	1		1		0	0	0
RYPVESER	YVTLLWSDDNWGNIRRYPVESERNRTGGAG	DNWGNIRRYPVESERNRTGGAGVYYHLDYV	R	R	Y	E	R	N	0	2	0	0	0	0	2	0	0	0	0	0	0	0	1	1	0	0	1	1	0	0	8	1	1034.51	121649	121649	411	418	yes	yes	2	0.042468	38.086		1			0	0	0
SEIDNVK	KIEISELNRVIQRLRSEIDNVKKQISNLQQ	NRVIQRLRSEIDNVKKQISNLQQSISDAEQ	R	S	E	V	K	K	0	0	1	1	0	0	1	0	0	1	0	1	0	0	0	1	0	0	0	1	0	0	7	0	803.403	CON__P04264	CON__P04264	410	416	no	no	2	0.0093283	55.504		1			0	0	0
SLDLDSIIAEVR	HISDTSVVLSMDNNRSLDLDSIIAEVRAQY	NNRSLDLDSIIAEVRAQYEDIAQRSKAEAE	R	S	L	V	R	A	1	1	0	2	0	0	1	0	0	2	2	0	0	0	0	2	0	0	0	1	0	0	12	0	1329.71	CON__P12035	CON__P12035	364	375	yes	yes	2	0.051958	37.812			1		0	0	0
SLGAIEESMIGQK	EETHFDLDYVQLGKKSLGAIEESMIGQKTS	KKSLGAIEESMIGQKTSDPTDLTFLCEHMR	K	S	L	Q	K	T	1	0	0	0	0	1	2	2	0	2	1	1	1	0	0	2	0	0	0	0	0	0	13	0	1361.69	114318	114318	747	759	yes	yes	2	0.046524	38.567		1			0	0	0
SLVGLGGTK	GGGGGGFGGGGFGSRSLVGLGGTKSISISV	GGFGSRSLVGLGGTKSISISVAGGGGGFGA	R	S	L	T	K	S	0	0	0	0	0	0	0	3	0	0	2	1	0	0	0	1	1	0	0	1	0	0	9	0	830.486	CON__P35908v2;CON__P35908	CON__P35908v2	62	70	yes	no	2	0.00050456	83.948	2				0	0	0
SPAIQVQVK	PDFGWQAFGGNIVAKSPAIQVQVKDSIRRR	GNIVAKSPAIQVQVKDSIRRRVYLAPLGTL	K	S	P	V	K	D	1	0	0	0	0	2	0	0	0	1	0	1	0	0	1	1	0	0	0	2	0	0	9	0	968.565	181949	181949	683	691	yes	yes	2	0.00037903	90.37	1		1	1	0	0	0
SSIADVQAASAK	ASENLSELPDFTPLRSSIADVQAASAKLDI	PLRSSIADVQAASAKLDIEKQKALEDFEKI	R	S	S	A	K	L	4	0	0	1	0	1	0	0	0	1	0	1	0	0	0	3	0	0	0	1	0	0	12	0	1146.59	219485	219485	686	697	yes	yes	2	0.00039873	69.672		1			0	0	0
SSQVTSVEGEK	TLTPWMEKTGIKIHKSSQVTSVEGEKGQTL	KIHKSSQVTSVEGEKGQTLTVKTNKGEQID	K	S	S	E	K	G	0	0	0	0	0	1	2	1	0	0	0	1	0	0	0	3	1	0	0	2	0	0	11	0	1149.55	141355	141355	246	256	yes	yes	2	3.232e-18	139.43	1	1		1	0	0	0
TAPEATPPPIEHDFANEMK	GVTHATDLHLLLGFRTAPEATPPPIEHDFA	ATPPPIEHDFANEMKDIWINFVNDLNPGEN	R	T	A	M	K	D	3	0	1	1	0	0	3	0	1	1	0	1	1	1	4	0	2	0	0	0	0	0	19	0	2093.97	191068	191068	472	490	yes	yes	3	0.0034564	44.238	1	1	1		0	0	0
TAQTVIVVEYAAPVQAPEATAHVEK	RIYGKKQADGIIIVKTAQTVIVVEYAAPVQ	AAPVQAPEATAHVEKYAQDHLISKGY____	K	T	A	E	K	Y	6	0	0	0	0	2	3	0	1	1	0	1	0	0	2	0	3	0	1	5	0	0	25	0	2621.37	77709	77709	73	97	yes	yes	3	0.00085215	42.454			1		0	0	0
TPSPTLDRSTR	ELFLQNQLQTSNLARTPSPTLDRSTRRATR	NLARTPSPTLDRSTRRATRSQSRFASQPKS	R	T	P	T	R	R	0	2	0	1	0	0	0	0	0	0	1	0	0	0	2	2	3	0	0	0	0	0	11	1	1229.64	115242	115242	65	75	yes	yes	2	0.0043811	62.546	1			1	0	0	0
TVSQLKR	DGMIQSQLSFGQKPKTVSQLKRLREVAMER	LSFGQKPKTVSQLKRLREVAMERLGPCVKI	K	T	V	K	R	L	0	1	0	0	0	1	0	0	0	0	1	1	0	0	0	1	1	0	0	1	0	0	7	1	830.497	176427	176427	296	302	yes	yes	2	0.0049207	56.51			1		0	0	0
VADEAMGQIIDAR	GNQRFRSPLPLNMTRVADEAMGQIIDARSY	TRVADEAMGQIIDARSYPEFCIQGKLGRGD	R	V	A	A	R	S	3	1	0	2	0	1	1	1	0	2	0	0	1	0	0	0	0	0	0	1	0	0	13	0	1387.68	200866	200866	74	86	yes	yes	2	4.9881e-06	81.525		1	1	1	0	0	0
VAIDANAK	LSGARVLKINGRDPKVAIDANAKITGSFQA	INGRDPKVAIDANAKITGSFQALGTRQNSF	K	V	A	A	K	I	3	0	1	1	0	0	0	0	0	1	0	1	0	0	0	0	0	0	0	1	0	0	8	0	800.439	190790	190790	211	218	yes	yes	2	0.0037781	58.917	1			1	0	0	0
VIIDALVSGAVAK	GSALRVAIVHARWNRVIIDALVSGAVAKLK	NRVIIDALVSGAVAKLKERGVKENNIIIQS	R	V	I	A	K	L	3	0	0	1	0	0	0	1	0	2	1	1	0	0	0	1	0	0	0	3	0	0	13	0	1254.75	190326	190326	31	43	yes	yes	2	0.0055	54.259			1		0	0	0
VQFLEQQNK	QIKLLNNKFASFIDKVQFLEQQNKVLETKW	ASFIDKVQFLEQQNKVLETKWNLLQQQTTT	K	V	Q	N	K	V	0	0	1	0	0	3	1	0	0	0	1	1	0	1	0	0	0	0	0	1	0	0	9	0	1132.59	CON__P19013	CON__P19013	229	237	yes	yes	2	5.4595e-09	129.47			1		0	0	0
VSFFVPNNWK	RPDFATGWEARPGTRVSFFVPNNWKAGRIW	RPGTRVSFFVPNNWKAGRIWGRRGCNFSSN	R	V	S	W	K	A	0	0	2	0	0	0	0	0	0	0	0	1	0	2	1	1	0	1	0	2	0	0	10	0	1236.63	194957	194957	60	69	yes	yes	2	0.030135	42.599			1		0	0	0
VTVNGEPYK	GNTENGKGGRVFIERVTVNGEPYKSNCYLE	RVFIERVTVNGEPYKSNCYLEWDVFKTGAI	R	V	T	Y	K	S	0	0	1	0	0	0	1	1	0	0	0	1	0	0	1	0	1	0	1	2	0	0	9	0	1005.51	191588	191588	762	770	yes	yes	2	3.7784e-06	116.73	1		1	1	0	0	0
WCDIVTDLTDEQTALVINQEYYGVPER	GERFVATFGVHNYKRWCDIVTDLTDEQTAL	TALVINQEYYGVPERDQARERQLESYNVSN	R	W	C	E	R	D	1	1	1	3	1	2	3	1	0	2	2	0	0	0	1	0	3	1	2	3	0	0	27	0	3226.51	75698	75698	76	102	yes	yes	3	0.0005229	45.269			1	1	0	0	0
WDATEPSR	NTADFNQITAGNSMKWDATEPSRGTFTFSN	TAGNSMKWDATEPSRGTFTFSNGDTVANMA	K	W	D	S	R	G	1	1	0	1	0	0	1	0	0	0	0	0	0	0	1	1	1	1	0	0	0	0	8	0	960.43	191440	191440	66	73	yes	yes	2	0.011877	52.716	1				0	0	0
WHSDVAQHVK	SINASSSCIAQHVTRWHSDVAQHVKQLDPN	QHVTRWHSDVAQHVKQLDPNHIVASGHQGF	R	W	H	V	K	Q	1	0	0	1	0	1	0	0	2	0	0	1	0	0	0	1	0	1	0	2	0	0	10	0	1205.59	190490	190490	265	274	yes	yes	3	0.048983	24.821	1				0	0	0
YELDSLCGFLK	TVNPPVDNQTVFECKYELDSLCGFLKLSRL	FECKYELDSLCGFLKLSRLYYTNTKDTSFM	K	Y	E	L	K	L	0	0	0	1	1	0	1	1	0	0	3	1	0	1	0	1	0	0	1	0	0	0	11	0	1343.64	227791	227791	204	214	yes	yes	2	0.011364	52.579			1		0	0	0
YTHLTYAFAETTPDVR	HSTTGFPLSKVSWDKYTHLTYAFAETTPDV	THLTYAFAETTPDVRLLTLNGSNAELLPQF	K	Y	T	V	R	L	2	1	0	1	0	0	1	0	1	0	1	0	0	1	1	0	4	0	2	1	0	0	16	0	1883.91	211936	211936	71	86	yes	yes	3	2.0347e-05	74.296			1		0	0	0
[truncated: 17 more columns]

## Sheet: proteinGroups
Protein IDs	Majority protein IDs	Peptide counts (all)	Peptide counts (razor+unique)	Peptide counts (unique)	Fasta headers	Number of proteins	Peptides	Razor + unique peptides	Unique peptides	iBAQ peptides	Peptides 10a	Peptides 10b	Peptides 9a	Peptides 9b	Razor + unique peptides 10a	Razor + unique peptides 10b	Razor + unique peptides 9a	Razor + unique peptides 9b	Unique peptides 10a	Unique peptides 10b	Unique peptides 9a	Unique peptides 9b	Sequence coverage [%]	Unique + razor sequence coverage [%]	Unique sequence coverage [%]	Mol. weight [kDa]	Sequence length	Sequence lengths	Q-value	Score	Sequence coverage 10a [%]	Sequence coverage 10b [%]	Sequence coverage 9a [%]	Sequence coverage 9b [%]	Intensity	Intensity 10a	Intensity 10b	Intensity 9a	Intensity 9b	iBAQ	iBAQ 10a	iBAQ 10b	iBAQ 9a	iBAQ 9b	LFQ intensity 10a	LFQ intensity 10b	LFQ intensity 9a	LFQ intensity 9b	MS/MS count 10a
REV__116558	REV__116558	1	1	1	116558 Genemark.3026_g	1	1	1	1	0	0	1	1	0	0	1	1	0	0	1	1	0	0	0	0	59.085	514	514	0.0093458	6.2477	0	0	0	0	7964700	0	4539800	3424900	0	NaN	NaN	NaN	NaN	NaN	0	0	0	0	0
REV__197797	REV__197797	1	1	1	197797 estExt_Genewise1Plus.C_11565	1	1	1	1	0	1	0	1	1	1	0	1	1	1	0	1	1	0	0	0	82.612	754	754	0.0048309	6.4535	0	0	0	0	29404000	13109000	0	9699800	6595200	NaN	NaN	NaN	NaN	NaN	0	0	0	0	2
REV__206241	REV__206241	1	1	1	206241 estExt_Genewise1Plus.C_61076	1	1	1	1	0	0	1	0	0	0	1	0	0	0	1	0	0	0	0	0	66.355	592	592	1	-2	0	0	0	0	208160000	0	208160000	0	0	NaN	NaN	NaN	NaN	NaN	0	0	0	0	0
CON__P00761	CON__P00761	3	3	3		1	3	3	3	11	2	2	3	3	2	2	3	3	2	2	3	3	16.5	16.5	16.5	24.409	231	231	0	31.661	7.8	7.8	16.5	16.5	57267000000	14243000000	13908000000	14654000000	14461000000	5206100000	1294800000	1264400000	1332200000	1314700000	14188000000	0	12509000000	15677000000	80
194888	194888	14	14	13	194888 estExt_fgenesh2_kg.C_100166	1	14	14	13	8	11	12	14	13	11	12	14	13	10	11	13	12	86	86	86	16.201	143	143	0	323.31	82.5	82.5	86	83.2	11180000000	3407800000	3032500000	1332500000	3406800000	1397400000	425970000	379070000	166560000	425840000	1472800000	1574400000	1775100000	1820600000	375
194648	194648	9	9	9	194648 estExt_fgenesh2_kg.C_90272	1	9	9	9	11	9	9	9	9	9	9	9	9	9	9	9	9	39.8	39.8	39.8	39.438	387	387	0	323.31	39.8	39.8	39.8	39.8	7858500000	2976700000	1279700000	1203800000	2398300000	714410000	270610000	116340000	109430000	218030000	903490000	1112700000	901510000	875020000	137
139148	139148	11	11	9	139148 fgenesh2_kg.13_nr_30_nr_2_1575_CFAF_CFAG_CFAH_EXTA	1	11	11	9	16	9	11	10	11	9	11	10	11	7	9	8	9	26	26	21.3	57.757	520	520	0	323.31	22.3	26	22.5	26	10953000000	5566000000	457670000	342670000	4586300000	684540000	347880000	28604000	21417000	286650000	1614300000	1770800000	1169400000	1345100000	189
211605	211605	8	8	8	211605 estExt_Genewise1Plus.C_130434	1	8	8	8	10	8	8	8	7	8	8	8	7	8	8	8	7	43.9	43.9	43.9	33.34	305	305	0	323.31	43.9	43.9	43.9	35.7	5411400000	1636700000	2007600000	411720000	1355400000	541140000	163670000	200760000	41172000	135540000	993220000	1284900000	1075700000	1123400000	119
230189	230189	26	26	26	230189 estExt_Genewise1.C_190118	1	26	26	26	22	22	20	25	22	22	20	25	22	22	20	25	22	65.8	65.8	65.8	64.74	599	599	0	323.31	58.4	52.9	65.8	59.4	9661300000	4008100000	395620000	1796800000	3460800000	439150000	182180000	17983000	81672000	157310000	897700000	966050000	1231600000	879480000	219
184993	184993	14	14	14	184993 estExt_fgenesh2_pm.C_40715	1	14	14	14	15	14	11	13	14	14	11	13	14	14	11	13	14	39.7	39.7	39.7	55.863	517	517	0	323.31	39.7	38.1	39.5	39.7	6529700000	1525500000	1703900000	1792500000	1507800000	435310000	101700000	113590000	119500000	100520000	761930000	1060400000	1265100000	890650000	115
CON__P13645;CON__Q7Z3Y7;CON__Q148H6;CON__Q7Z3Z0;CON__Q7Z3Y8;CON__P05784;CON__Q2M2I5;CON__Q14532;CON__A2AB72;CON__O76015;CON__O76013;CON__Q7Z3Y9;CON__O76014;CON__REFSEQ:XP_986630;CON__Q92764;CON__Q99456;CON__A2A5Y0	CON__P13645	26;3;3;2;2;2;2;1;1;1;1;1;1;1;1;1;1	25;3;3;2;2;1;2;1;1;1;1;1;1;1;1;0;1	16;1;1;1;1;0;0;0;0;0;0;0;0;0;0;0;0		17	26	25	16	26	23	17	24	23	22	17	23	22	13	10	14	13	40.6	39.5	29.3	59.51	593	593;486;464;450;459;423;525;448;453;456;467;468;471;476;425;494;416	0	323.31	37.8	27.7	38.3	37.8	9586200000	2806700000	1049500000	3494100000	2235900000	368700000	107950000	40367000	134390000	85996000	528190000	342180000	609750000	383060000	106
135011	135011	14	14	14	135011 fgenesh2_kg.3_nr_556_nr_2_518_CFAF_CFAG_CFAH_EXTA	1	14	14	14	13	12	11	13	11	12	11	13	11	12	11	13	11	54	54	54	41.782	396	396	0	323.31	46	47	46.2	43.2	3405800000	1071500000	958830000	250340000	1125100000	261980000	82424000	73756000	19257000	86548000	430340000	577850000	331500000	742240000	58
CON__P04264	CON__P04264	28	28	17		1	28	28	17	31	23	20	20	25	23	20	20	25	15	11	13	16	36.8	36.8	24.2	66.017	644	644	0	323.31	36.5	32.5	33.2	36.5	7566800000	3102000000	1115200000	897120000	2452500000	244090000	100060000	35975000	28939000	79112000	569080000	438980000	702310000	537810000	170
134879	134879	11	11	11	134879 fgenesh2_kg.3_nr_424_nr_444_2_CFAF_CFAG_CFAH_EXTA	1	11	11	11	11	9	6	9	9	9	6	9	9	9	6	9	9	48.1	48.1	48.1	45.171	428	428	0	264.47	39.3	25.2	43.7	39.3	1747900000	631760000	274400000	364210000	477530000	158900000	57433000	24945000	33110000	43412000	270150000	212640000	255220000	237770000	63
CON__P35527	CON__P35527	27	27	26		1	27	27	26	26	21	20	23	23	21	20	23	23	20	20	22	22	51.2	51.2	51.2	62.129	623	623	0	323.31	40.1	45.1	43.8	42.5	4035800000	1352900000	559700000	1194400000	928760000	155220000	52035000	21527000	45939000	35721000	217580000	192630000	363150000	240220000	57
193900	193900	15	15	5	193900 estExt_fgenesh2_kg.C_70403	1	15	15	5	27	14	14	12	14	14	14	12	14	5	5	5	5	29.1	29.1	13.5	60.165	556	556	0	323.31	29.1	29.1	27.5	29.1	3767500000	844280000	1183700000	930770000	808680000	139540000	31270000	43842000	34473000	29951000	351100000	507530000	239870000	285070000	84
139121	139121	3	3	3	139121 fgenesh2_kg.13_nr_3_nr_2_1806_CFAF_CFAG_CFAH_EXTA	1	3	3	3	8	3	2	3	2	3	2	3	2	3	2	3	2	17.3	17.3	17.3	29.612	272	272	0	121.3	17.3	9.6	17.3	12.1	969060000	27990000	446940000	468890000	25245000	121130000	3498800	55867000	58612000	3155600	125060000	340310000	328040000	96716000	11
190276	190276	7	7	7	190276 estExt_fgenesh2_kg.C_20148	1	7	7	7	9	6	3	6	7	6	3	6	7	6	3	6	7	41.9	41.9	41.9	30.709	291	291	0	323.31	32	15.8	37.5	41.9	865160000	344290000	57848000	124880000	338140000	96129000	38254000	6427600	13876000	37571000	110000000	125850000	116160000	87746000	23
136361;192845	136361	4;1	4;1	4;1	136361 fgenesh2_kg.5_nr_596_nr_4578_1_CFAF_CFAG_CFAH_EXTA	2	4	4	4	6	3	3	3	3	3	3	3	3	3	3	3	3	28.4	28.4	28.4	17.977	169	169;194	0	181.84	20.1	20.1	28.4	20.1	545800000	253500000	86909000	72511000	132880000	90967000	42250000	14485000	12085000	22147000	90121000	113810000	55970000	68203000	21
CON__P35908v2;CON__P35908;CON__Q9R0H5;CON__Q6NXH9;CON__Q3SY84;CON__Q7RTS7;CON__Q32MB2	CON__P35908v2;CON__P35908	28;28;2;2;1;1;1	26;26;1;1;1;1;1	19;19;0;0;0;0;0	;	7	28	26	19	40	23	20	22	23	21	18	20	21	14	12	15	14	47.9	44.8	34.1	65.432	639	639;645;524;539;523;529;540	0	323.31	39.7	36.6	36.6	39.7	3559300000	1301700000	646280000	830550000	780720000	88982000	32543000	16157000	20764000	19518000	308750000	200670000	296420000	212520000	91
72723	72723	1	1	1	72723 e_gw1.7.930.1	1	1	1	1	8	1	1	1	1	1	1	1	1	1	1	1	1	3.9	3.9	3.9	22.315	205	205	0.0092593	6.2247	3.9	3.9	3.9	3.9	551570000	124730000	96710000	213980000	116140000	68946000	15592000	12089000	26748000	14518000	124050000	0	177410000	128110000	9
221245	221245	8	8	8	221245 estExt_Genewise1.C_50584	1	8	8	8	14	5	6	7	6	5	6	7	6	5	6	7	6	42.4	42.4	42.4	37.636	354	354	0	162.77	18.9	22	39.8	22	900710000	387880000	100130000	104320000	308370000	64336000	27706000	7152200	7451700	22026000	165320000	213860000	140470000	133790000	11
141355	141355	26	26	26	141355 fgenesh2_pg.2_nr_571	1	26	26	26	30	19	16	20	20	19	16	20	20	19	16	20	20	63.7	63.7	63.7	51.328	471	471	0	323.31	52.2	47.3	56.1	50.3	1716900000	630900000	378690000	229690000	477580000	57229000	21030000	12623000	7656400	15919000	161290000	202360000	176450000	150170000	63
210060	210060	2	2	2	210060 estExt_Genewise1Plus.C_110078	1	2	2	2	5	2	2	2	2	2	2	2	2	2	2	2	2	15.6	15.6	15.6	14.538	135	135	0	16.105	15.6	15.6	15.6	15.6	277270000	63760000	77948000	72697000	62869000	55455000	12752000	15590000	14539000	12574000	44591000	66929000	44776000	48183000	3
74932	74932	16	16	16	74932 e_gw1.9.596.1	1	16	16	16	22	10	10	13	13	10	10	13	13	10	10	13	13	49.4	49.4	49.4	63.981	593	593	0	323.31	31.7	30.9	43.5	40.1	1091900000	268690000	344650000	198600000	279980000	49633000	12213000	15666000	9027100	12726000	98930000	138140000	109220000	110430000	36
145028	145028	3	3	3	145028 fgenesh2_pg.9_nr_144	1	3	3	3	7	2	2	3	2	2	2	3	2	2	2	3	2	47.7	47.7	47.7	13.402	130	130	0	141.07	40.8	40.8	47.7	40.8	327720000	101230000	33748000	92240000	100500000	46817000	14462000	4821100	13177000	14357000	60529000	18901000	12009000	76698000	52
190790	190790	19	19	19	190790 estExt_fgenesh2_kg.C_20668	1	19	19	19	30	16	15	14	16	16	15	14	16	16	15	14	16	49	49	49	74.254	680	680	0	323.31	39.6	38.1	42.1	39.3	1387700000	405490000	175080000	462230000	344920000	46257000	13516000	5836000	15408000	11497000	77699000	62876000	219760000	96960000	43
180451	180451	20	20	16	180451 estExt_fgenesh2_pg.C_100221	1	20	20	16	31	14	11	16	15	14	11	16	15	12	10	12	13	33.2	33.2	26.2	97.233	880	880	0	301.3	22.4	16.9	28.2	25	1354300000	347170000	358090000	311760000	337270000	43687000	11199000	11551000	10057000	10880000	127140000	172050000	124190000	105670000	31
195052	195052	19	19	19	195052 estExt_fgenesh2_kg.C_110036	1	19	19	19	36	13	11	16	17	13	11	16	17	13	11	16	17	26.2	26.2	26.2	94.536	884	884	0	252.78	18.1	16.1	24.1	22.1	1332200000	340250000	341860000	303200000	346850000	37005000	9451500	9496200	8422300	9634700	60432000	85065000	49076000	46506000	39
146228	146228	8	6	6	146228 fgenesh2_pg.13_nr_40	1	8	6	6	17	8	5	6	7	6	3	4	5	6	3	4	5	18.3	13.7	13.7	58.122	520	520	0	65.995	18.3	10.2	13.7	14.8	628570000	168460000	140170000	136850000	183100000	36975000	9909300	8245300	8049800	10770000	53290000	63121000	52304000	68771000	18
194576	194576	15	15	15	194576 estExt_fgenesh2_kg.C_90197	1	15	15	15	23	10	12	13	9	10	12	13	9	10	12	13	9	34.1	34.1	34.1	69.963	649	649	0	309.51	21.3	23.9	32.7	18	834640000	189860000	280360000	234030000	130400000	36289000	8254700	12190000	10175000	5669400	80176000	89342000	83016000	72598000	25
193513	193513	3	3	3	193513 estExt_fgenesh2_kg.C_70005	1	3	3	3	5	3	3	3	2	3	3	3	2	3	3	3	2	35.1	35.1	35.1	21.769	205	205	0	81.761	35.1	35.1	35.1	30.2	160970000	7349100	33457000	90993000	29175000	32195000	1469800	6691500	18199000	5835000	14664000	22147000	19363000	18157000	4
68812	68812	10	10	9	68812 e_gw1.5.85.1	1	10	10	9	18	8	8	8	9	8	8	8	9	7	7	8	8	27.5	27.5	25.7	71.303	661	661	0	192.89	19.1	19.1	23.4	23.8	562010000	153130000	136630000	139940000	132310000	31223000	8507200	7590500	7774400	7350500	76345000	94821000	123690000	83727000	26
192052	192052	12	12	12	192052 estExt_fgenesh2_kg.C_40472	1	12	12	12	17	9	7	10	9	9	7	10	9	9	7	10	9	33.4	33.4	33.4	44.947	413	413	0	257.09	29.5	21.5	33.4	28.8	523400000	148970000	101190000	144770000	128460000	30788000	8762900	5952300	8516000	7556700	40964000	56106000	46204000	39403000	23
134948	134948	4	4	4	134948 fgenesh2_kg.3_nr_493_nr_2_1703_CFAF_CFAG_CFAH_EXTA	1	4	4	4	5	3	2	4	3	3	2	4	3	3	2	4	3	15.6	15.6	15.6	29.297	282	282	0	69.858	15.2	7.8	15.6	15.2	153490000	40026000	33488000	60424000	19555000	30699000	8005200	6697600	12085000	3911100	21111000	29143000	23870000	17054000	6
195909	195909	1	1	1	195909 estExt_fgenesh2_kg.C_140229	1	1	1	1	9	1	1	1	0	1	1	1	0	1	1	1	0	9.8	9.8	9.8	37.039	356	356	0	87.407	9.8	9.8	9.8	0	262450000	40637000	29365000	192440000	0	29161000	4515200	3262700	21383000	0	30147000	28185000	0	0	3
151641;193366	151641	9;1	9;1	9;1	151641 fgenesh2_pm.6_nr_408	2	9	9	9	16	6	5	8	5	6	5	8	5	6	5	8	5	27.9	27.9	27.9	45.84	430	430;430	0	168.54	16.3	12.8	25.8	14.2	463250000	108450000	150130000	120170000	84494000	28953000	6778300	9382900	7510900	5280900	26717000	45984000	28690000	26238000	15
195916	195916	6	6	6	195916 estExt_fgenesh2_kg.C_150005	1	6	6	6	9	5	4	6	6	5	4	6	6	5	4	6	6	25.9	25.9	25.9	34.052	316	316	0	96.326	18.4	15.2	25.9	25.9	260420000	59266000	71277000	71321000	58555000	28935000	6585100	7919700	7924600	6506100	31384000	45734000	31775000	30528000	10
193903	193903	15	6	6	193903 estExt_fgenesh2_kg.C_70406	1	15	6	6	28	14	12	12	12	6	4	5	4	6	4	5	4	30	16.1	16.1	60.603	560	560	0	114.4	30	23	27	23	807280000	311570000	130680000	143360000	221670000	28832000	11128000	4667000	5120000	7916800	99710000	134370000	78282000	82800000	23
194179	194179	16	16	16	194179 estExt_fgenesh2_kg.C_80136	1	16	16	16	25	10	8	11	12	10	8	11	12	10	8	11	12	39.9	39.9	39.9	58.461	537	537	0	155.07	21.8	14.5	27.2	29.1	685840000	186980000	198150000	102920000	197800000	27434000	7479200	7925900	4116600	7911800	67022000	101750000	97642000	76506000	22
CON__P02533	CON__P02533	18	15	1		1	18	15	1	29	16	11	17	14	13	10	14	11	1	1	1	1	39.4	34.5	3.2	51.621	472	472	0	323.31	34.5	27.8	37.1	30.5	779370000	299010000	81866000	271070000	127420000	26875000	10311000	2823000	9347200	4393900	52875000	34503000	48845000	32207000	22
192945	192945	9	9	9	192945 estExt_fgenesh2_kg.C_50695	1	9	9	9	13	5	4	9	5	5	4	9	5	5	4	9	5	53.1	53.1	53.1	22.688	207	207	0	151.82	27.5	27.5	53.1	27.5	337880000	37193000	21300000	245640000	33748000	25991000	2861000	1638500	18896000	2596000	9231700	5714800	57409000	12508000	15
192949	192949	11	11	11	192949 estExt_fgenesh2_kg.C_50699	1	11	11	11	20	8	7	10	8	8	7	10	8	8	7	10	8	39.2	39.2	39.2	38.398	344	344	0	175.23	29.1	21.8	36.6	30.5	510520000	118610000	100950000	187050000	103900000	25526000	5930400	5047600	9352700	5195200	39527000	49022000	36090000	38062000	20
192200	192200	2	2	2	192200 estExt_fgenesh2_kg.C_40623	1	2	2	2	6	2	2	1	2	2	2	1	2	2	2	1	2	14.2	14.2	14.2	16.232	155	155	0	47.396	14.2	14.2	7.1	14.2	151190000	42597000	43178000	34404000	31016000	25199000	7099400	7196300	5734000	5169300	23453000	27952000	0	18808000	4
220085	220085	14	14	14	220085 estExt_Genewise1.C_41130	1	14	14	14	28	9	8	10	11	9	8	10	11	9	8	10	11	20.3	20.3	20.3	76.44	700	700	0	194.45	15.7	14.3	18	17.6	673660000	209710000	108920000	188170000	166860000	24059000	7489600	3889900	6720400	5959400	71199000	87535000	63884000	64697000	15
209388	209388	8	8	8	209388 estExt_Genewise1Plus.C_100138	1	8	8	8	22	7	6	7	7	7	6	7	7	7	6	7	7	21.8	21.8	21.8	59.283	550	550	0	196.98	17.5	17.5	21.6	17.5	507850000	146790000	120730000	112660000	127670000	23084000	6672500	5487500	5120900	5803200	65326000	84157000	69454000	70934000	15
CON__P13647	CON__P13647	20	12	4		1	20	12	4	31	18	15	18	18	12	9	11	10	4	3	3	3	33.2	22.4	8	62.378	590	590	0	133.73	32	24.7	31.7	28.6	707310000	237120000	113500000	213600000	143080000	22816000	7649200	3661300	6890300	4615600	58127000	35260000	56817000	36341000	25
79454	79454	4	4	4	79454 e_gw1.16.316.1	1	4	4	4	5	4	3	3	3	4	3	3	3	4	3	3	3	32	32	32	29.561	275	275	0	108.83	32	20.7	26.2	26.2	111800000	27151000	24048000	40774000	19830000	22361000	5430100	4809600	8154800	3966000	9349600	13024000	16075000	10804000	6
196962	196962	11	11	11	196962 estExt_Genewise1Plus.C_10701	1	11	11	11	21	8	8	9	7	8	8	9	7	8	8	9	7	38.9	38.9	38.9	46.682	419	419	0	156.23	24.1	24.1	34.1	17.4	435960000	119150000	136420000	75703000	104680000	20760000	5673900	6496400	3604900	4984800	42515000	53393000	43397000	44293000	21
194638	194638	6	6	6	194638 estExt_fgenesh2_kg.C_90261	1	6	6	6	9	3	1	4	3	3	1	4	3	3	1	4	3	34	34	34	28.457	265	265	0	50.566	10.9	3.4	26.4	10.9	180040000	63153000	33474000	36185000	47225000	20004000	7017000	3719300	4020500	5247200	28103000	32547000	23538000	26083000	10
152299	152299	14	14	14	152299 fgenesh2_pm.7_nr_482	1	14	14	14	38	8	10	11	8	8	10	11	8	8	10	11	8	15.5	15.5	15.5	108.87	991	991	0	150.45	10.2	9.4	13.4	9.3	752650000	172960000	257740000	175070000	146880000	19806000	4551600	6782700	4607000	3865200	62826000	92996000	51061000	59534000	23
222358	222358	4	4	4	222358 estExt_Genewise1.C_60073	1	4	4	4	17	4	4	3	4	4	4	3	4	4	4	3	4	12.6	12.6	12.6	54.598	486	486	0	104.1	12.6	12.6	9.7	12.6	330200000	85279000	110150000	78391000	56373000	19423000	5016400	6479600	4611300	3316000	59028000	77921000	46273000	44927000	9
193429	193429	8	8	8	193429 estExt_fgenesh2_kg.C_60457	1	8	8	8	22	6	6	8	7	6	6	8	7	6	6	8	7	24.5	24.5	24.5	63.087	583	583	0	313.94	17	17	24.5	20.9	419700000	75590000	63803000	197410000	82899000	19077000	3435900	2900100	8973100	3768100	24232000	29028000	57444000	27809000	35
CON__P02538;CON__O95678;CON__Q8VED5;CON__P05787;CON__H-INV:HIT000292931;CON__H-INV:HIT000016045;CON__Q6ISB0;CON__P07744;CON__Q6IME9;CON__Q14CN4-1;CON__Q9H552;CON__P08729;CON__Q3KNV1;CON__Q9DCV7;CON__Q9NSB2;CON__Q14533;CON__P78386;CON__P78385;CON__Q6NT21;CON__O43790;CON__Q61726	CON__P02538	20;6;6;5;3;2;2;2;2;2;2;2;2;2;2;1;1;1;1;1;1	15;4;2;2;2;0;1;1;1;1;0;1;1;1;1;1;1;1;1;1;1	2;0;0;0;0;0;0;0;0;0;0;0;0;0;0;0;0;0;0;0;0		21	20	15	2	30	16	16	16	16	12	12	12	11	2	2	2	1	33.5	26.8	3.5	60.044	564	564;551;531;483;443;99;600;525;520;511;499;469;469;457;600;505;507;493;493;486;479	0	181.62	28.2	27.5	28	26.6	561600000	246310000	98775000	146050000	70462000	18720000	8210300	3292500	4868400	2348700	35834000	22328000	21330000	17409000	21
227791	227791	12	12	12	227791 estExt_Genewise1.C_120157	1	12	12	12	20	7	7	9	10	7	7	9	10	7	7	9	10	28.3	28.3	28.3	57.647	516	516	0	166.67	17.1	16.9	23.1	24.4	373000000	86607000	92710000	91466000	102220000	18650000	4330400	4635500	4573300	5111000	29154000	45351000	29054000	30878000	9
79914	79914	5	5	5	79914 e_gw1.18.36.1	1	5	5	5	15	5	2	3	5	5	2	3	5	5	2	3	5	17.9	17.9	17.9	49.886	448	448	0	98.165	17.9	10	12.1	17.9	267550000	115930000	8311600	47894000	95420000	17837000	7728400	554110	3192900	6361300	28258000	26450000	47183000	35774000	23
210050	210050	1	1	1	210050 estExt_Genewise1Plus.C_110068	1	1	1	1	4	1	1	1	1	1	1	1	1	1	1	1	1	9.7	9.7	9.7	17.002	154	154	0	7.9517	9.7	9.7	9.7	9.7	63023000	21302000	18094000	11514000	12113000	15756000	5325500	4523400	2878600	3028300	0	0	0	0	5
212650	212650	5	5	5	212650 estExt_Genewise1Plus.C_160221	1	5	5	5	18	2	3	4	3	2	3	4	3	2	3	4	3	9.3	9.3	9.3	94.588	901	901	0	64.654	3.1	4.9	6.8	4.1	270220000	42847000	102990000	64067000	60312000	15012000	2380400	5721900	3559300	3350700	44744000	57224000	46050000	27948000	4
192428	192428	5	5	5	192428 estExt_fgenesh2_kg.C_50165	1	5	5	5	13	4	2	5	5	4	2	5	5	4	2	5	5	18.3	18.3	18.3	40.499	383	383	0	231.03	15.4	5.2	18.3	18.3	189910000	35928000	38845000	78917000	36224000	14609000	2763700	2988100	6070600	2786500	23497000	31469000	29330000	17613000	7
191588	191588	17	17	17	191588 estExt_fgenesh2_kg.C_40001	1	17	17	17	35	13	13	16	13	13	13	16	13	13	13	16	13	32.4	32.4	32.4	89.151	815	815	0	225.1	22.3	22.8	30.8	22.3	508430000	127550000	138930000	140100000	101850000	14527000	3644300	3969400	4002900	2910000	32169000	39962000	27714000	27619000	26
217832	217832	11	10	10	217832 estExt_Genewise1.C_30221	1	11	10	10	24	11	9	9	11	10	8	8	10	10	8	8	10	25.5	22.7	22.7	55.916	510	510	0	126.59	25.5	22.4	22.5	25.5	340310000	103780000	91551000	71127000	73853000	14180000	4324100	3814600	2963600	3077200	23763000	31582000	17170000	18491000	15
68978	68978	4	4	4	68978 e_gw1.5.1148.1	1	4	4	4	13	4	4	4	4	4	4	4	4	4	4	4	4	11.9	11.9	11.9	51.858	464	464	0	53.874	11.9	11.9	11.9	11.9	175990000	48314000	63123000	36791000	27758000	13537000	3716500	4855600	2830100	2135300	34862000	54669000	21651000	23457000	7
190944	190944	13	13	7	190944 estExt_fgenesh2_kg.C_20828	1	13	13	7	31	7	9	10	7	7	9	10	7	2	5	5	2	22	22	13	98.516	882	882	0	172.1	9.8	11.6	18.6	9.8	408370000	103710000	108320000	116660000	79690000	13173000	3345400	3494100	3763200	2570600	25149000	33129000	21688000	21052000	17
194894	194894	4	3	3	194894 estExt_fgenesh2_kg.C_100172	1	4	3	3	10	4	4	3	3	3	3	2	2	3	3	2	2	31.7	19.7	19.7	16.256	142	142	0	23.611	31.7	31.7	26.8	23.9	128530000	25243000	36559000	43294000	23434000	12853000	2524300	3655900	4329400	2343400	13055000	22212000	22984000	20528000	4
135486	135486	1	1	1	135486 fgenesh2_kg.4_nr_422_nr_5560_1_CFAF_CFAG_CFAH_EXTA	1	1	1	1	6	0	1	1	1	0	1	1	1	0	1	1	1	4.8	4.8	4.8	16.225	147	147	0.004717	6.3093	0	4.8	4.8	4.8	76221000	0	28276000	24755000	23189000	12703000	0	4712600	4125900	3864900	0	0	0	0	0
134468	134468	4	4	4	134468 fgenesh2_kg.3_nr_13_nr_2_28_CFAF_CFAG_CFAH_EXTA	1	4	4	4	10	2	3	4	3	2	3	4	3	2	3	4	3	31.2	31.2	31.2	16.385	144	144	0	29.152	13.9	22.9	31.2	22.9	126810000	26167000	32607000	39874000	28165000	12681000	2616700	3260700	3987400	2816500	14492000	17453000	16215000	14728000	2
188444	188444	9	9	9	188444 estExt_fgenesh2_pm.C_130152	1	9	9	9	23	9	7	6	6	9	7	6	6	9	7	6	6	23.8	23.8	23.8	50.62	463	463	0	93.828	23.8	16.6	14.3	14.3	289480000	82408000	83281000	72402000	51394000	12586000	3583000	3620900	3147900	2234500	23176000	28149000	20400000	17620000	12
181085	181085	7	7	7	181085 estExt_fgenesh2_pg.C_130103	1	7	7	7	27	4	6	6	4	4	6	6	4	4	6	6	4	12.4	12.4	12.4	108.49	1017	1017	0	105.39	5.7	9.7	11.3	6.9	328590000	96914000	72234000	81308000	78133000	12170000	3589400	2675300	3011400	2893800	32403000	35964000	28397000	28536000	6
194383	194383	8	8	8	194383 estExt_fgenesh2_kg.C_80348	1	8	8	8	12	5	6	7	5	5	6	7	5	5	6	7	5	37.1	37.1	37.1	30.591	280	280	0	171.14	22.1	26.1	33.2	25.4	137580000	38274000	40102000	40875000	18333000	11465000	3189500	3341800	3406300	1527700	15926000	21655000	11912000	9308000	8
227535	227535	6	6	6	227535 estExt_Genewise1.C_110749	1	6	6	6	20	2	1	6	4	2	1	6	4	2	1	6	4	23.8	23.8	23.8	60.773	568	568	0	114.86	9.9	3.9	23.8	16.2	224710000	5291400	5968600	140200000	73245000	11235000	264570	298430	7010000	3662300	31212000	47970000	50711000	44507000	7
192160;193235;133168	192160;193235;133168	3;3;3	3;3;3	3;3;3	192160 estExt_fgenesh2_kg.C_40581;193235 estExt_fgenesh2_kg.C_60258;133168 fgenesh2_kg.1_nr_630_nr_2_2374_CFAF_CFAG_CFAH_EXTA	3	3	3	3	8	1	2	3	1	1	2	3	1	1	2	3	1	26.4	26.4	26.4	15.91	144	144;159;305	0	65.432	6.2	15.3	26.4	6.2	80570000	17607000	22026000	26165000	14772000	10071000	2200900	2753300	3270700	1846500	0	0	0	0	1
192751	192751	5	5	5	192751 estExt_fgenesh2_kg.C_50495	1	5	5	5	10	2	2	5	2	2	2	5	2	2	2	5	2	30.1	30.1	30.1	39.175	349	349	0	53.015	5.7	5.7	30.1	5.7	100480000	18042000	21134000	42821000	18482000	10048000	1804200	2113400	4282100	1848200	15200000	19176000	22462000	17464000	1
190117	190117	4	4	4	190117 estExt_fgenesh2_kg.C_11006	1	4	4	4	8	1	1	4	3	1	1	4	3	1	1	4	3	21.4	21.4	21.4	33.557	318	318	0	151.26	6	6	21.4	16.4	74428000	2315200	1380000	61191000	9541800	9303500	289400	172500	7648800	1192700	0	0	18271000	5455800	1
191068	191068	14	14	13	191068 estExt_fgenesh2_kg.C_30072	1	14	14	13	25	7	8	13	4	7	8	13	4	6	7	12	3	39.9	39.9	37.4	60.716	551	551	0	171.04	18.3	18.7	38.5	11.1	228570000	42595000	49555000	111310000	25115000	9142800	1703800	1982200	4452200	1004600	26888000	25412000	30953000	17865000	14
189297	189297	9	9	9	189297 estExt_fgenesh2_kg.C_10166	1	9	9	9	21	3	1	9	4	3	1	9	4	3	1	9	4	40.8	40.8	40.8	47.486	444	444	0	323.31	17.1	5	40.8	20.7	184630000	33158000	7783700	114130000	29557000	8792000	1578900	370650	5434900	1407500	12375000	3752500	34761000	12383000	5
183842	183842	4	4	4	183842 estExt_fgenesh2_pm.C_30119	1	4	4	4	15	2	3	2	1	2	3	2	1	2	3	2	1	19.7	19.7	19.7	40.221	371	371	0	173.37	6.5	11.3	12.9	4.6	130330000	29495000	53625000	23912000	23297000	8688600	1966300	3575000	1594100	1553100	20445000	36500000	13880000	19406000	7
191046	191046	2	2	2	191046 estExt_fgenesh2_kg.C_30050	1	2	2	2	3	2	2	1	1	2	2	1	1	2	2	1	1	24.2	24.2	24.2	13.886	132	132	0	14.593	24.2	24.2	10.6	10.6	25393000	4975400	7363100	9192100	3862400	8464400	1658500	2454400	3064000	1287500	3817800	7367100	0	0	2
193748	193748	8	8	8	193748 estExt_fgenesh2_kg.C_70245	1	8	8	8	25	7	7	6	8	7	7	6	8	7	7	6	8	23.8	23.8	23.8	53.983	508	508	0	193.3	21.9	21.9	18.1	23.8	210920000	42730000	38706000	75209000	54276000	8436800	1709200	1548300	3008300	2171000	16526000	23107000	18748000	15968000	12
183809	183809	3	3	3	183809 estExt_fgenesh2_pm.C_30084	1	3	3	3	7	2	2	3	2	2	2	3	2	2	2	3	2	23.3	23.3	23.3	18.02	163	163	0	41.407	14.1	14.1	23.3	14.1	58466000	13613000	14161000	18586000	12106000	8352300	1944800	2023000	2655100	1729400	12420000	12485000	14770000	12252000	3
203798	203798	6	6	6	203798 estExt_Genewise1Plus.C_50092	1	6	6	6	23	4	5	3	5	4	5	3	5	4	5	3	5	12.8	12.8	12.8	91.222	828	828	0	92.918	6.9	9.1	5.9	10.6	184800000	25238000	79471000	25073000	55022000	8035000	1097300	3455300	1090100	2392200	27155000	40250000	25276000	27447000	9
189849	189849	5	5	5	189849 estExt_fgenesh2_kg.C_10733	1	5	5	5	10	1	1	5	1	1	1	5	1	1	1	5	1	14.5	14.5	14.5	58.848	564	564	0	127.71	3.9	3.9	14.5	2.5	79431000	7316200	1682100	69266000	1166400	7943100	731620	168210	6926600	116640	0	0	0	0	3
193901;185592	193901	12;1	12;1	12;1	193901 estExt_fgenesh2_kg.C_70404	2	12	12	12	29	9	7	12	8	9	7	12	8	9	7	12	8	30	30	30	71.705	641	641;622	0	126.11	18.9	14.7	30	18.6	213060000	42951000	32590000	97966000	39553000	7346900	1481100	1123800	3378100	1363900	11628000	14704000	17962000	13612000	16
207587	207587	7	7	7	207587 estExt_Genewise1Plus.C_71147	1	7	7	7	25	5	4	6	5	5	4	6	5	5	4	6	5	17.1	17.1	17.1	61.74	563	563	0	69.293	10.3	8.2	14.9	10.3	178810000	41132000	48594000	54274000	34813000	7152500	1645300	1943700	2171000	1392500	25606000	40252000	35250000	28508000	7
190928;209169;183673;205343;217506	190928	7;1;1;1;1	7;1;1;1;1	7;1;1;1;1	190928 estExt_fgenesh2_kg.C_20812	5	7	7	7	23	4	5	7	5	4	5	7	5	4	5	7	5	21.2	21.2	21.2	64.15	591	591;585;587;589;1075	0	114.97	12	13.5	21.2	13.5	163250000	21895000	30660000	80883000	29816000	7098000	951940	1333000	3516700	1296300	13557000	19307000	20308000	16089000	5
190038	190038	1	1	1	190038 estExt_fgenesh2_kg.C_10925	1	1	1	1	4	1	1	1	1	1	1	1	1	1	1	1	1	9	9	9	20.723	199	199	0	9.6522	9	9	9	9	27756000	8706200	2174900	10486000	6388700	6939000	2176500	543730	2621600	1597200	0	0	0	0	1
192931	192931	12	12	12	192931 estExt_fgenesh2_kg.C_50681	1	12	12	12	29	8	8	8	5	8	8	8	5	8	8	8	5	24.4	24.4	24.4	79.793	742	742	0	189.5	14	14.6	17.9	8.8	196550000	44348000	70821000	42243000	39135000	6777500	1529300	2442100	1456700	1349500	16482000	23779000	12673000	14708000	8
213426	213426	2	2	2	213426 estExt_Genewise1.C_10241	1	2	2	2	5	2	1	1	2	2	1	1	2	2	1	1	2	15.1	15.1	15.1	31.11	298	298	0	32.283	15.1	12.1	12.1	15.1	33851000	10531000	964960	11904000	10450000	6770200	2106200	192990	2380900	2090100	6695900	0	0	10493000	3
201919	201919	9	9	9	201919 estExt_Genewise1Plus.C_31432	1	9	9	9	23	6	6	6	6	6	6	6	6	6	6	6	6	22.4	22.4	22.4	57.745	526	526	0	78.474	14.8	14.8	15	13.1	155590000	33077000	48195000	42645000	31675000	6764900	1438100	2095500	1854100	1377200	15428000	22653000	15022000	13570000	7
195399	195399	1	1	1	195399 estExt_fgenesh2_kg.C_120148	1	1	1	1	10	1	0	1	1	1	0	1	1	1	0	1	1	8.2	8.2	8.2	23.884	233	233	0	22.764	8.2	0	8.2	8.2	67225000	0	0	62564000	4661000	6722500	0	0	6256400	466100	0	0	37048000	3964900	1
192947	192947	10	10	10	192947 estExt_fgenesh2_kg.C_50697	1	10	10	10	18	6	5	10	5	6	5	10	5	6	5	10	5	36.6	36.6	36.6	39.623	355	355	0	189.09	18.3	16.1	36.6	14.6	118620000	27872000	21782000	49605000	19365000	6590300	1548500	1210100	2755800	1075800	11613000	13541000	14125000	10779000	6
115910	115910	3	3	1	115910 Genemark.2378_g	1	3	3	1	20	2	3	3	2	2	3	3	2	1	1	1	1	4.9	4.9	1.9	58.613	534	534	0	33.271	3.6	4.9	4.9	3.6	125570000	19721000	42939000	35807000	27100000	6278400	986070	2147000	1790400	1355000	0	31543000	18574000	18968000	2
144304	144304	4	4	4	144304 fgenesh2_pg.7_nr_376	1	4	4	4	21	4	4	4	4	4	4	4	4	4	4	4	4	8.2	8.2	8.2	57.764	536	536	0	59.276	8.2	8.2	8.2	8.2	129090000	26199000	30669000	43462000	28764000	6147300	1247600	1460400	2069600	1369700	15313000	21560000	15665000	14541000	4
192307	192307	2	2	2	192307 estExt_fgenesh2_kg.C_50040	1	2	2	2	12	1	1	2	1	1	1	2	1	1	1	2	1	12.2	12.2	12.2	48.445	467	467	0	94.93	4.7	4.7	12.2	4.7	68616000	3446200	2829900	53695000	8644400	5718000	287190	235820	4474600	720360	0	0	0	0	2
194656	194656	2	2	2	194656 estExt_fgenesh2_kg.C_90280	1	2	2	2	11	2	2	2	2	2	2	2	2	2	2	2	2	19.9	19.9	19.9	28.148	251	251	0	161.11	19.9	19.9	19.9	19.9	62537000	8115900	4014600	39498000	10908000	5685200	737810	364960	3590800	991660	3885800	2875700	13749000	5446600	2
120844	120844	3	3	2	120844 Genemark.7312_g	1	3	3	2	8	2	3	2	3	2	3	2	3	2	2	2	2	14.7	14.7	8.8	39.811	387	387	0	44.185	8.8	14.7	8.8	14.7	45155000	10339000	13696000	11283000	9837200	5644400	1292400	1711900	1410400	1229600	3941100	5757100	4146400	3848900	5
137057	137057	4	4	4	137057 fgenesh2_kg.7_nr_4_nr_328_2_CFAF_CFAG_CFAH_EXTA	1	4	4	4	9	2	2	4	3	2	2	4	3	2	2	4	3	28.9	28.9	28.9	22.023	204	204	0	48.548	14.2	14.2	28.9	19.6	47950000	2955400	13051000	16881000	15063000	5327800	328370	1450100	1875700	1673700	0	11443000	10804000	12337000	1
194495	194495	1	1	1	194495 estExt_fgenesh2_kg.C_90110	1	1	1	1	15	1	1	1	1	1	1	1	1	1	1	1	1	2.7	2.7	2.7	28.752	257	257	0.0048077	6.4051	2.7	2.7	2.7	2.7	79411000	22706000	19784000	17181000	19741000	5294100	1513700	1318900	1145400	1316000	0	0	0	0	2
139997;136959;136889	139997;136959;136889	1;1;1	1;1;1	1;1;1	139997 fgenesh2_pg.1_nr_47;136959 fgenesh2_kg.6_nr_453_nr_2_2798_CFAF_CFAG_CFAH_EXTA;136889 fgenesh2_kg.6_nr_383_nr_2_1410_CFAF_CFAG_CFAH_EXTA	3	1	1	1	4	0	0	1	1	0	0	1	1	0	0	1	1	23.4	23.4	23.4	15.456	137	137;137;138	0	100.55	0	0	23.4	23.4	20401000	0	0	17734000	2667700	5100400	0	0	4433400	666940	0	0	0	0	0
191234	191234	5	5	5	191234 estExt_fgenesh2_kg.C_30245	1	5	5	5	9	1	2	3	2	1	2	3	2	1	2	3	2	36.6	36.6	36.6	17.764	161	161	0	47.375	8.7	5	31.7	23.6	43163000	13291000	9110700	12123000	8637800	4795900	1476800	1012300	1347000	959760	0	0	10002000	6671700	2
43698	43698	1	1	1	43698 gw1.8.389.1	1	1	1	1	4	0	0	1	1	0	0	1	1	0	0	1	1	11.1	11.1	11.1	24.826	235	235	0	25.778	0	0	11.1	11.1	19128000	0	0	17154000	1974100	4781900	0	0	4288400	493520	0	0	0	0	0
151665	151665	6	6	6	151665 fgenesh2_pm.6_nr_432	1	6	6	6	13	3	3	6	2	3	3	6	2	3	3	6	2	29	29	29	42.24	389	389	0	54.547	9.8	11.3	29	6.4	61629000	12051000	3755800	37102000	8720600	4740700	926970	288910	2854000	670820	7383000	9916600	10249000	7849300	5
205752	205752	4	4	4	205752 estExt_Genewise1Plus.C_60514	1	4	4	4	22	3	1	3	3	3	1	3	3	3	1	3	3	11.8	11.8	11.8	73.127	655	655	0	84.595	6	2.4	10.4	6	101070000	26840000	4633200	47878000	21720000	4594200	1220000	210600	2176300	987250	10661000	0	10907000	9929600	11
192455	192455	6	6	6	192455 estExt_fgenesh2_kg.C_50192	1	6	6	6	22	5	6	6	6	5	6	6	6	5	6	6	6	14.6	14.6	14.6	61.259	574	574	0	85.995	12.4	14.6	14.6	14.6	95540000	23871000	26585000	24701000	20383000	4342700	1085000	1208400	1122800	926480	7958600	9751500	6972600	7342000	4
193599	193599	6	6	6	193599 estExt_fgenesh2_kg.C_70092	1	6	6	6	12	2	2	5	2	2	2	5	2	2	2	5	2	27	27	27	32.362	307	307	0	39.235	7.2	6.2	24.8	7.2	50759000	5953700	29096000	11787000	3922400	4229900	496140	2424700	982260	326870	5114200	0	4207200	4458700	2
CON__P08779;CON__Q9Z2K1;CON__Q3ZAW8;CON__A2A4G1;CON__P19001;CON__Q9D312;CON__Q8N1A0	CON__P08779	15;7;7;6;4;2;1	7;2;2;0;0;0;0	7;2;2;0;0;0;0		7	15	7	7	29	14	10	14	12	6	5	6	4	6	5	6	4	35.9	22	22	51.267	473	473;469;474;456;403;431;295	0	229.7	31.5	27.1	31.5	27.5	121300000	32236000	43128000	28284000	17656000	4182900	1111600	1487200	975310	608820	13485000	19819000	11814000	8708100	8
193549	193549	1	1	1	193549 estExt_fgenesh2_kg.C_70041	1	1	1	1	7	1	1	1	1	1	1	1	1	1	1	1	1	8.3	8.3	8.3	26.209	252	252	0	14.405	8.3	8.3	8.3	8.3	29247000	5796700	7572900	10569000	5308600	4178200	828110	1081800	1509900	758370	0	0	0	0	1
226793	226793	6	6	6	226793 estExt_Genewise1.C_100552	1	6	6	6	17	3	3	5	5	3	3	5	5	3	3	5	5	22	22	22	42.032	381	381	0	67.914	11.3	5	20.2	18.9	69461000	9061800	14370000	29134000	16895000	4086000	533050	845290	1713800	993850	5039200	7029800	6995000	5678400	3
75698	75698	4	3	3	75698 e_gw1.10.324.1	1	4	3	3	10	2	2	4	3	1	1	3	2	1	1	3	2	45.8	33.8	33.8	16.11	142	142	0	38.75	19.7	19.7	45.8	38.7	40422000	7027000	7596000	14576000	11223000	4042200	702700	759600	1457600	1122300	0	0	0	0	0
188060;152421;186352	188060	7;1;1	7;1;1	7;1;1	188060 estExt_fgenesh2_pm.C_110258	3	7	7	7	23	5	6	7	4	5	6	7	4	5	6	7	4	15.8	15.8	15.8	59.238	543	543;533;566	0	85.826	11	12.7	15.8	9.4	92200000	23162000	25427000	27006000	16605000	4008700	1007000	1105500	1174200	721960	7296600	8560300	6784900	7167200	4
205329	205329	7	7	7	205329 estExt_Genewise1Plus.C_60029	1	7	7	7	21	3	1	7	3	3	1	7	3	3	1	7	3	25.4	25.4	25.4	72.658	677	677	0	94.333	10.5	1.9	25.4	12	81579000	16520000	9516500	49526000	6016700	3884700	786660	453170	2358400	286510	9784200	0	17030000	6117400	6
178049	178049	4	4	4	178049 estExt_fgenesh2_pg.C_40559	1	4	4	4	12	2	3	4	2	2	3	4	2	2	3	4	2	28.3	28.3	28.3	25.829	237	237	0	80.971	12.7	16	28.3	12.7	44137000	6324600	11024000	18566000	8222600	3678100	527050	918700	1547100	685210	0	6998900	9589500	6765200	3
193539	193539	8	8	8	193539 estExt_fgenesh2_kg.C_70031	1	8	8	8	12	6	4	6	3	6	4	6	3	6	4	6	3	31.8	31.8	31.8	24.279	217	217	0	50.519	27.6	13.8	22.6	10.6	42520000	15953000	10699000	12245000	3623300	3543300	1329400	891590	1020400	301940	5194200	7184700	5149700	5776500	5
CON__Q04695	CON__Q04695	17	7	3		1	17	7	3	29	15	6	10	8	7	2	1	0	3	0	0	0	36.6	19	6.5	48.105	432	432	0	79.835	31.2	12.7	17.4	15.3	100630000	91116000	6200500	3310300	0	3469900	3141900	213810	114150	0	26072000	2567200	0	0	12
188164	188164	2	2	2	188164 estExt_fgenesh2_pm.C_120099	1	2	2	2	15	2	1	1	2	2	1	1	2	2	1	1	2	6.5	6.5	6.5	54.469	505	505	0	49.327	6.5	4.2	4.2	6.5	50965000	11987000	11580000	17872000	9526500	3397600	799100	771970	1191500	635100	0	0	0	0	2
217653	217653	4	4	4	217653 estExt_Genewise1.C_22255	1	4	4	4	24	4	4	4	3	4	4	4	3	4	4	4	3	7.2	7.2	7.2	65.51	601	601	0	30.709	7.2	7.2	7.2	5.5	81354000	21557000	27485000	23540000	8772400	3389800	898190	1145200	980840	365520	8953600	12970000	8823200	8250100	4
70106	70106	4	4	4	70106 e_gw1.5.216.1	1	4	4	4	18	3	2	4	2	3	2	4	2	3	2	4	2	16.3	16.3	16.3	44.723	410	410	0	55.92	12.9	10	16.3	10	58211000	14714000	15555000	17572000	10370000	3233900	817440	864190	976230	576090	11616000	14156000	14496000	9528300	5
121682;121683	121682	8;1	8;1	8;1	121682 Genemark.8150_g	2	8	8	8	30	6	6	7	6	6	6	7	6	6	6	7	6	16.6	16.6	16.6	69.329	632	632;651	0	71.113	9.3	9.3	15.3	9.3	91525000	19702000	27936000	25897000	17990000	3050800	656740	931190	863240	599680	4980900	8407500	5513100	5558800	9
135047	135047	4	4	4	135047 fgenesh2_kg.3_nr_592_nr_2_1939_CFAF_CFAG_CFAH_EXTA	1	4	4	4	10	0	1	4	1	0	1	4	1	0	1	4	1	27.8	27.8	27.8	27.644	248	248	0	41.966	0	2.8	27.8	6.5	29767000	0	5117300	23853000	796220	2976700	0	511730	2385300	79622	0	0	0	0	0
138076	138076	1	1	1	138076 fgenesh2_kg.9_nr_108_nr_2_625_CFAF_CFAG_CFAH_EXTA	1	1	1	1	3	0	0	1	0	0	0	1	0	0	0	1	0	10	10	10	18.433	180	180	0	14.81	0	0	10	0	8535700	0	0	8535700	0	2845200	0	0	2845200	0	0	0	0	0	0
189367	189367	2	2	2	189367 estExt_fgenesh2_kg.C_10237	1	2	2	2	8	0	1	1	0	0	1	1	0	0	1	1	0	11.4	11.4	11.4	40.196	376	376	0	32.018	0	3.2	8.2	0	22637000	0	0	22637000	0	2829600	0	0	2829600	0	0	0	0	0	0
192678	192678	1	1	1	192678 estExt_fgenesh2_kg.C_50419	1	1	1	1	8	1	1	1	1	1	1	1	1	1	1	1	1	7.8	7.8	7.8	13.991	128	128	0	12.553	7.8	7.8	7.8	7.8	21398000	6446200	6497100	4335600	4119400	2674800	805770	812140	541950	514930	0	0	0	0	2
211936	211936	5	5	5	211936 estExt_Genewise1Plus.C_140244	1	5	5	5	16	3	2	4	2	3	2	4	2	3	2	4	2	16.2	16.2	16.2	46.403	431	431	0	48.249	7.2	4.6	13.7	4.6	40709000	6832700	9737600	16674000	7465300	2544300	427040	608600	1042100	466580	0	5592000	10143000	7395500	3
208718	208718	3	3	3	208718 estExt_Genewise1Plus.C_90309	1	3	3	3	15	0	0	3	1	0	0	3	1	0	0	3	1	24.1	24.1	24.1	44.981	415	415	0	189.73	0	0	24.1	5.5	38111000	0	0	31236000	6875000	2540700	0	0	2082400	458340	0	0	0	0	0
183321	183321	2	2	2	183321 estExt_fgenesh2_pm.C_20461	1	2	2	2	19	2	2	1	2	2	2	1	2	2	2	1	2	2.7	2.7	2.7	81.729	777	777	0	14.136	2.7	2.7	1.3	2.7	47961000	10401000	15200000	9053600	13307000	2524300	547440	799980	476510	700350	5535500	9629400	0	8024700	2
64273	64273	11	5	4	64273 e_gw1.2.1905.1	1	11	5	4	36	10	8	10	8	5	4	5	3	4	3	4	2	15.1	6.1	4.8	98.739	883	883	0	34.406	12.5	9.9	13.8	10.2	88286000	27332000	27036000	18183000	15735000	2452400	759230	751010	505090	437070	13941000	16235000	9614200	11187000	7
117501	117501	3	3	3	117501 Genemark.3969_g	1	3	3	3	14	2	2	3	2	2	2	3	2	2	2	3	2	9.9	9.9	9.9	59.216	535	535	0	133.33	6	6	9.9	6	31501000	5177000	5702800	14417000	6203700	2250100	369790	407340	1029800	443120	3040700	3810100	4449300	4098000	2
189889	189889	6	6	6	189889 estExt_fgenesh2_kg.C_10775	1	6	6	6	13	2	4	4	2	2	4	4	2	2	4	4	2	38.5	38.5	38.5	22.239	195	195	0	51.401	12.8	22.1	29.2	12.8	28936000	3703700	6632400	13287000	5313400	2225900	284900	510180	1022000	408730	2658300	4600900	4754600	4331300	2
183756	183756	1	1	1	183756 estExt_fgenesh2_pm.C_30029	1	1	1	1	6	1	1	1	1	1	1	1	1	1	1	1	1	7.9	7.9	7.9	15.526	139	139	0	8.2323	7.9	7.9	7.9	7.9	11782000	2620900	3154900	3735000	2271400	1963700	436810	525820	622510	378570	0	0	0	0	1
183646	183646	3	3	3	183646 estExt_fgenesh2_pm.C_20792	1	3	3	3	23	3	2	3	2	3	2	3	2	3	2	3	2	8.7	8.7	8.7	67.138	620	620	0	27.745	8.7	4.7	8.7	4.7	43505000	11528000	9578300	13693000	8706000	1891500	501220	416450	595340	378520	5581800	7138700	6929400	6632200	3
181818	181818	5	5	5	181818 estExt_fgenesh2_pm.C_10007	1	5	5	5	14	4	4	2	1	4	4	2	1	4	4	2	1	15.7	15.7	15.7	54.146	489	489	0	35.345	13.5	13.1	6.3	3.5	25977000	15952000	6138000	2527700	1358600	1855500	1139500	438430	180550	97045	6275100	7845300	0	0	4
138631	138631	2	2	2	138631 fgenesh2_kg.11_nr_7_nr_2_2183_CFAF_CFAG_CFAH_EXTA	1	2	2	2	19	2	2	2	2	2	2	2	2	2	2	2	2	7.4	7.4	7.4	36.535	338	338	0	20.725	7.4	7.4	7.4	7.4	34771000	7246700	9017500	10573000	7933300	1830000	381410	474610	556490	417540	4964600	7715700	6373600	6325200	2
63774	63774	3	3	3	63774 e_gw1.2.289.1	1	3	3	3	19	2	1	3	2	2	1	3	2	2	1	3	2	7.1	7.1	7.1	60.181	537	537	0	22.986	4.7	2	7.1	4.7	32003000	9298300	3361600	11752000	7591500	1684400	489390	176930	618510	399550	6825600	0	7000700	6183500	3
195272	195272	2	2	2	195272 estExt_fgenesh2_kg.C_120018	1	2	2	2	18	2	1	1	1	2	1	1	1	2	1	1	1	6	6	6	34.075	301	301	0	12.474	6	3.7	3.7	3.7	29782000	7977200	7904400	8344300	5556400	1654600	443180	439140	463570	308690	0	0	0	0	2
185824	185824	4	4	4	185824 estExt_fgenesh2_pm.C_60109	1	4	4	4	20	3	2	4	3	3	2	4	3	3	2	4	3	6.4	6.4	6.4	82.642	734	734	0	41.487	4.2	3	6.4	4.2	32451000	9771300	4327800	10766000	7585600	1622600	488570	216390	538320	379280	6694600	0	6669300	5703200	3
191933	191933	1	1	1	191933 estExt_fgenesh2_kg.C_40352	1	1	1	1	15	0	0	1	0	0	0	1	0	0	0	1	0	7.6	7.6	7.6	37.065	341	341	0	14.976	0	0	7.6	0	24289000	0	0	24289000	0	1619300	0	0	1619300	0	0	0	0	0	0
CON__ENSEMBL:ENSP00000377550;CON__P13646-1;CON__P35900;CON__Q14525;CON__Q9UE12;CON__Q15323;CON__Q497I4;CON__O76011;CON__Q6NTB9;CON__O76009;CON__Q9C075;CON__Q6IFU5;CON__Q8IUT8	CON__ENSEMBL:ENSP00000377550;CON__P13646-1	12;11;3;2;2;2;2;1;1;1;1;1;1	6;6;1;1;1;1;1;1;1;1;1;1;1	3;3;1;1;1;1;1;1;1;1;1;1;1	;	13	12	6	3	26	8	5	12	6	2	0	6	0	2	0	3	0	23.1	13.1	7.1	45.771	420	420;458;424;404;416;416;455;394;404;404;422;431;436	0	41.711	14.8	8.3	23.1	10	40439000	6910200	0	33529000	0	1555400	265780	0	1289600	0	5276900	0	7494900	0	2
180108	180108	4	4	4	180108 estExt_fgenesh2_pg.C_90236	1	4	4	4	23	3	3	3	1	3	3	3	1	3	3	3	1	8.8	8.8	8.8	47.636	432	432	0	23.519	6.7	6.2	6.7	2.1	31879000	8501800	8055700	12129000	3193400	1386100	369640	350250	527330	138840	4661700	5081200	4094000	0	3
201136	201136	1	1	1	201136 estExt_Genewise1Plus.C_30492	1	1	1	1	10	1	1	1	1	1	1	1	1	1	1	1	1	4.8	4.8	4.8	45.924	439	439	0	29.884	4.8	4.8	4.8	4.8	13740000	2455500	3884200	4402600	2997800	1374000	245550	388420	440260	299780	0	0	0	0	1
191066	191066	2	2	2	191066 estExt_fgenesh2_kg.C_30070	1	2	2	2	19	1	1	0	1	1	1	0	1	1	1	0	1	5.5	5.5	5.5	49.354	455	455	0	14.129	1.8	3.7	0	1.8	25514000	9733100	6496300	0	9284700	1342900	512270	341910	0	488670	0	0	0	0	1
177361	177361	2	2	2	177361 estExt_fgenesh2_pg.C_30391	1	2	2	2	14	1	1	2	1	1	1	2	1	1	1	2	1	9.2	9.2	9.2	45.1	426	426	0	16.773	2.3	2.3	9.2	2.3	18792000	4894000	5678100	8219800	0	1342300	349570	405580	587130	0	0	0	0	0	1
185801	185801	3	3	3	185801 estExt_fgenesh2_pm.C_60086	1	3	3	3	23	2	2	3	1	2	2	3	1	2	2	3	1	8.3	8.3	8.3	65.832	600	600	0	26.721	4.2	5.7	8.3	1.5	30595000	6521600	8958900	9598700	5515900	1330200	283550	389520	417330	239820	5837200	7297200	6356900	0	2
190490	190490	2	2	2	190490 estExt_fgenesh2_kg.C_20366	1	2	2	2	17	2	1	1	1	2	1	1	1	2	1	1	1	4.4	4.4	4.4	63.15	572	572	0	22.375	4.4	2.6	2.6	2.6	22295000	5621000	6328500	4844200	5501400	1311500	330650	372270	284950	323610	0	0	0	0	3
228269	228269	4	4	4	228269 estExt_Genewise1.C_130047	1	4	4	4	24	2	2	3	2	2	2	3	2	2	2	3	2	10.9	10.9	10.9	56.299	504	504	0	43.025	4.2	4.2	8.7	5	28971000	6778800	8812400	10550000	2830100	1207100	282450	367180	439580	117920	0	0	4475300	1888800	2
120846	120846	2	1	1	120846 Genemark.7314_g	1	2	1	1	7	1	2	1	1	1	1	1	0	1	1	1	0	10.1	4.1	4.1	39.966	387	387	0	7.9636	4.1	10.1	4.1	5.9	8258800	1989900	4057000	2211900	0	1179800	284270	579570	315990	0	0	0	0	0	0
68206	68206	2	2	2	68206 e_gw1.4.2047.1	1	2	2	2	5	0	0	2	0	0	0	2	0	0	0	2	0	28.6	28.6	28.6	14.092	133	133	0	40.913	0	0	28.6	0	5580300	0	0	5580300	0	1116100	0	0	1116100	0	0	0	0	0	0
181949	181949	8	4	4	181949 estExt_fgenesh2_pm.C_10141	1	8	4	4	35	6	3	7	5	4	2	3	3	4	2	3	3	13.1	5.4	5.4	87.758	791	791	0	28.563	8.1	4	11.8	6.7	39023000	9408400	10090000	10541000	8983400	1114900	268810	288280	301180	256670	6559900	9241100	0	7463300	4
194940	194940	1	1	1	194940 estExt_fgenesh2_kg.C_100219	1	1	1	1	11	1	1	1	1	1	1	1	1	1	1	1	1	3.1	3.1	3.1	46.22	421	421	0	8.4346	3.1	3.1	3.1	3.1	12250000	3327200	2707700	3477300	2737800	1113600	302470	246150	316120	248890	0	0	0	0	1
195442	195442	3	3	3	195442 estExt_fgenesh2_kg.C_120193	1	3	3	3	17	0	0	3	1	0	0	3	1	0	0	3	1	23.2	23.2	23.2	35.435	323	323	0	40.158	0	0	23.2	5.9	18581000	0	0	17570000	1011200	1093000	0	0	1033500	59480	0	0	0	0	0
194714;120944	194714	3;1	3;1	3;1	194714 estExt_fgenesh2_kg.C_90339	2	3	3	3	19	1	2	3	3	1	2	3	3	1	2	3	3	9.4	9.4	9.4	57.693	524	524;524	0	28.882	3.1	5	9.4	9.4	20757000	3082600	5307000	7365100	5002500	1092500	162240	279320	387640	263290	0	3250100	2463300	2937300	1
65577	65577	4	3	3	65577 e_gw1.3.85.1	1	4	3	3	23	4	4	2	4	3	3	2	3	3	3	2	3	7.1	5.3	5.3	71.755	658	658	0	63.385	7.1	7.1	4	7.1	23856000	6762000	6758900	6063500	4272000	1037200	294000	293860	263630	185740	3926800	4604700	3697000	2936000	3
213401	213401	3	3	3	213401 estExt_Genewise1.C_10187	1	3	3	3	12	0	0	3	1	0	0	3	1	0	0	3	1	8.4	8.4	8.4	55.042	512	512	0	77.627	0	0	8.4	2.9	12045000	0	0	10829000	1215900	1003700	0	0	902420	101320	0	0	0	0	0
211194	211194	4	4	4	211194 estExt_Genewise1Plus.C_120669	1	4	4	4	22	3	2	2	2	3	2	2	2	3	2	2	2	7.6	7.6	7.6	64.584	595	595	0	26.449	5.7	3.7	3.7	3.5	21300000	7815900	4805800	3966200	4712000	968180	355270	218450	180280	214180	3068100	3854800	0	0	3
200866	200866	5	5	5	200866 estExt_Genewise1Plus.C_30202	1	5	5	5	26	3	4	2	3	3	4	2	3	3	4	2	3	9.4	9.4	9.4	59.092	544	544	0	33.935	5	7.9	4	5.5	24814000	6896700	8493100	3504500	5919400	954370	265260	326660	134790	227670	3168700	0	0	3979600	2
132659	132659	2	2	2	132659 fgenesh2_kg.1_nr_121_nr_2_2859_CFAF_CFAG_CFAH_EXTA	1	2	2	2	7	1	0	1	0	1	0	1	0	1	0	1	0	26.2	26.2	26.2	11.749	107	107	0	40.567	11.2	0	15	0	6603400	1197000	0	5406500	0	943350	170990	0	772350	0	0	0	0	0	1
194569	194569	1	1	1	194569 estExt_fgenesh2_kg.C_90190	1	1	1	1	7	0	0	1	0	0	0	1	0	0	0	1	0	8.9	8.9	8.9	39.202	372	372	0	9.9973	0	0	8.9	0	6407200	0	0	6407200	0	915310	0	0	915310	0	0	0	0	0	0
194957	194957	2	2	2	194957 estExt_fgenesh2_kg.C_100236	1	2	2	2	8	0	1	2	1	0	1	2	1	0	1	2	1	10.2	10.2	10.2	27.01	255	255	0	36.17	0	6.3	10.2	6.3	7112900	0	1393300	2532500	3187000	889110	0	174160	316570	398380	0	0	0	0	0
186633;193868	186633	5;1	5;1	5;1	186633 estExt_fgenesh2_pm.C_70364	2	5	5	5	39	4	3	2	3	4	3	2	3	4	3	2	3	7.9	7.9	7.9	81.966	726	726;751	0	41.671	6.1	5.1	3.9	4.3	34115000	12558000	6281300	7147500	8128300	874750	322000	161060	183270	208420	0	3632000	3824100	0	2
217231	217231	7	7	7	217231 estExt_Genewise1.C_21776	1	7	7	7	48	1	2	6	1	1	2	6	1	1	2	6	1	9.3	9.3	9.3	141.49	1283	1283	0	51.947	0.9	1.9	8.3	0.7	41797000	9156100	12304000	17554000	2782700	870770	190750	256340	365710	57974	0	0	0	0	1
193505	193505	1	1	1	193505 estExt_fgenesh2_kg.C_60540	1	1	1	1	5	0	0	1	0	0	0	1	0	0	0	1	0	6.1	6.1	6.1	16.113	148	148	0	6.5181	0	0	6.1	0	4339200	0	0	4339200	0	867830	0	0	867830	0	0	0	0	0	0
136942	136942	1	1	1	136942 fgenesh2_kg.6_nr_436_nr_730_6_CFAF_CFAG_CFAH_EXTA	1	1	1	1	11	1	1	1	0	1	1	1	0	1	1	1	0	6.2	6.2	6.2	18.897	178	178	1	-2	6.2	6.2	6.2	0	9436300	4555100	3691800	1189400	0	857850	414100	335620	108130	0	0	0	0	0	2
204168	204168	4	3	3	204168 estExt_Genewise1Plus.C_50477	1	4	3	3	21	3	2	2	2	2	1	2	1	2	1	2	1	10.4	8.6	8.6	71.498	665	665	0	74.524	6.5	3.8	5.9	3.8	17700000	5287000	3369200	7422600	1621400	842860	251760	160440	353460	77209	0	0	0	0	1
179086	179086	1	1	1	179086 estExt_fgenesh2_pg.C_60509	1	1	1	1	11	1	1	1	1	1	1	1	1	1	1	1	1	1.9	1.9	1.9	57.307	529	529	0.0047847	6.3952	1.9	1.9	1.9	1.9	8761900	1748800	2586600	2297200	2129200	796530	158980	235140	208840	193570	0	0	0	0	1
121649;121650	121649	8;1	8;1	8;1	121649 Genemark.8117_g	2	8	8	8	46	1	5	3	3	1	5	3	3	1	5	3	3	11	11	11	113.06	1016	1016;1011	0	88.385	1.6	6.2	5.7	3.3	35867000	2705000	12115000	10259000	10788000	779710	58804	263360	223030	234520	0	6374700	0	4429800	0
179406	179406	1	1	1	179406 estExt_fgenesh2_pg.C_70332	1	1	1	1	15	1	1	1	1	1	1	1	1	1	1	1	1	3.5	3.5	3.5	35.891	316	316	0	10.686	3.5	3.5	3.5	3.5	11637000	1872100	4139300	2856800	2768900	775800	124810	275960	190450	184590	0	0	0	0	2
178597	178597	3	3	3	178597 estExt_fgenesh2_pg.C_50517	1	3	3	3	19	2	2	3	1	2	2	3	1	2	2	3	1	9	9	9	50.319	457	457	0	24.956	5	5	9	2	14167000	2933100	3814700	6188300	1231200	745640	154370	200770	325700	64797	1698800	2610000	1983300	0	2
CON__P04259	CON__P04259	19	1	1		1	19	1	1	30	15	13	13	14	1	0	0	0	1	0	0	0	31.7	3	3	59.998	564	564	0	10.064	26.4	20.9	21.5	21.8	19449000	19449000	0	0	0	648280	648280	0	0	0	0	0	0	0	1
194078	194078	2	2	2	194078 estExt_fgenesh2_kg.C_80031	1	2	2	2	20	1	1	2	1	1	1	2	1	1	1	2	1	5	5	5	57.232	515	515	0	13.589	2.1	2.1	5	2.1	12951000	2714100	2662000	5437000	2138200	647570	135710	133100	271850	106910	0	0	0	0	1
190202	190202	1	1	1	190202 estExt_fgenesh2_kg.C_20074	1	1	1	1	6	0	0	1	1	0	0	1	1	0	0	1	1	13.3	13.3	13.3	20.106	195	195	0	15.756	0	0	13.3	13.3	3602700	0	0	2996000	606690	600440	0	0	499330	101110	0	0	0	0	0
133083	133083	1	1	1	133083 fgenesh2_kg.1_nr_545_nr_2_1281_CFAF_CFAG_CFAH_EXTA	1	1	1	1	22	1	1	1	1	1	1	1	1	1	1	1	1	2.4	2.4	2.4	50.173	460	460	0	6.8074	2.4	2.4	2.4	2.4	13154000	3181900	2827800	3226800	3917000	597890	144630	128540	146670	178040	0	0	0	0	1
191535	191535	2	2	2	191535 estExt_fgenesh2_kg.C_30551	1	2	2	2	17	1	2	1	1	1	2	1	1	1	2	1	1	6.7	6.7	6.7	35.478	312	312	0	15.562	3.8	6.7	3.8	2.9	10077000	1791900	2622200	2545600	3116900	592740	105410	154250	149740	183350	0	0	0	0	0
214751	214751	1	1	1	214751 estExt_Genewise1.C_11602	1	1	1	1	11	1	1	1	1	1	1	1	1	1	1	1	1	3.6	3.6	3.6	32.819	305	305	0	6.8401	3.6	3.6	3.6	3.6	6364900	1416100	1785200	1508000	1655600	578630	128740	162290	137090	150510	0	0	0	0	1
196220	196220	2	2	2	196220 estExt_fgenesh2_kg.C_180028	1	2	2	2	9	0	0	2	0	0	0	2	0	0	0	2	0	14.5	14.5	14.5	38.204	359	359	0	28.49	0	0	14.5	0	5175100	0	0	5175100	0	575010	0	0	575010	0	0	0	0	0	0
121909	121909	2	2	2	121909 Genemark.8377_g	1	2	2	2	22	2	1	1	1	2	1	1	1	2	1	1	1	4	4	4	60.586	570	570	0	28.444	4	2.6	1.4	2.6	12460000	6777000	3566600	2116300	0	566360	308040	162120	96198	0	0	0	0	0	2
CON__P48668	CON__P48668	19	1	0		1	19	1	0	30	15	14	14	15	1	0	0	0	0	0	0	0	31.7	1.8	0	60.024	564	564	0	7.7559	26.4	23.9	24.5	24.8	16937000	16937000	0	0	0	564570	564570	0	0	0	0	0	0	0	2
194933	194933	1	1	1	194933 estExt_fgenesh2_kg.C_100212	1	1	1	1	7	0	0	1	0	0	0	1	0	0	0	1	0	9.9	9.9	9.9	22.597	222	222	0	8.932	0	0	9.9	0	3619900	0	0	3619900	0	517130	0	0	517130	0	0	0	0	0	0
225781	225781	2	2	2	225781 estExt_Genewise1.C_90380	1	2	2	2	11	0	0	2	0	0	0	2	0	0	0	2	0	7.6	7.6	7.6	69.37	631	631	0	19.368	0	0	7.6	0	5237800	0	0	5237800	0	476160	0	0	476160	0	0	0	0	0	0
121171	121171	2	2	2	121171 Genemark.7639_g	1	2	2	2	140	2	1	1	1	2	1	1	1	2	1	1	1	0.6	0.6	0.6	408.04	3776	3776	0	11.329	0.6	0.3	0.3	0.3	63866000	16378000	18266000	11430000	17792000	456180	116980	130470	81645	127080	0	0	0	0	0
135711;117494	135711;117494	1;1	1;1	1;1	135711 fgenesh2_kg.4_nr_647_nr_2_498_CFAF_CFAG_CFAH_EXTA;117494 Genemark.3962_g	2	1	1	1	17	1	1	1	0	1	1	1	0	1	1	1	0	1.9	1.9	1.9	58.447	528	528;536	0	9.2616	1.9	1.9	1.9	0	7405100	1842700	2273300	3289200	0	435600	108390	133720	193480	0	0	0	0	0	1
149875	149875	1	1	1	149875 fgenesh2_pm.4_nr_124	1	1	1	1	11	0	0	1	1	0	0	1	1	0	0	1	1	6.2	6.2	6.2	44.054	418	418	0	19.41	0	0	6.2	6.2	4716900	0	0	4716900	0	428810	0	0	428810	0	0	0	0	0	0
227686	227686	2	2	2	227686 estExt_Genewise1.C_120051	1	2	2	2	17	1	1	1	0	1	1	1	0	1	1	1	0	2.9	2.9	2.9	83.45	789	789	0	13.835	2.9	1.9	2.9	0	7148300	2258600	2765400	2124300	0	420490	132860	162670	124960	0	0	0	0	0	0
191440	191440	3	3	3	191440 estExt_fgenesh2_kg.C_30453	1	3	3	3	14	2	0	2	0	2	0	2	0	2	0	2	0	8.4	8.4	8.4	36.847	333	333	0	18.136	5.1	0	6	0	5714400	1012400	0	4702000	0	408170	72317	0	335860	0	0	0	0	0	2
CON__P02768-1;CON__P02769	CON__P02768-1;CON__P02769	2;1	2;1	2;1	;	2	2	2	2	36	1	2	0	0	1	2	0	0	1	2	0	0	4.1	4.1	4.1	69.366	609	609;607	0	13.362	1.6	4.1	0	0	14099000	3757700	10342000	0	0	391640	104380	287260	0	0	0	0	0	0	1
191333	191333	2	2	2	191333 estExt_fgenesh2_kg.C_30345	1	2	2	2	21	1	1	2	1	1	1	2	1	1	1	2	1	3.9	3.9	3.9	59.442	544	544	0	14.461	2	2	3.9	2	7442300	1310700	2018000	2821700	1291900	354400	62416	96097	134370	61517	0	0	0	0	1
190200	190200	1	1	1	190200 estExt_fgenesh2_kg.C_20071	1	1	1	1	5	1	1	0	0	1	1	0	0	1	1	0	0	8.7	8.7	8.7	19.931	195	195	0	16.157	8.7	8.7	0	0	1761800	0	1761800	0	0	352350	0	352350	0	0	0	0	0	0	1
178570	178570	2	2	2	178570 estExt_fgenesh2_pg.C_50490	1	2	2	2	19	0	0	2	1	0	0	2	1	0	0	2	1	8.2	8.2	8.2	55.278	514	514	0	31.884	0	0	8.2	4.9	6656200	0	0	5928500	727680	350320	0	0	312030	38299	0	0	0	0	0
138080	138080	1	1	1	138080 fgenesh2_kg.9_nr_112_nr_2_1834_CFAF_CFAG_CFAH_EXTA	1	1	1	1	11	0	0	1	0	0	0	1	0	0	0	1	0	9.9	9.9	9.9	17.481	162	162	0	7.9707	0	0	9.9	0	3718200	0	0	3718200	0	338020	0	0	338020	0	0	0	0	0	0
179427	179427	9	3	3	179427 estExt_fgenesh2_pg.C_70353	1	9	3	3	28	7	6	5	7	2	1	2	2	2	1	2	2	15.7	5.9	5.9	60.376	560	560	0	34.349	12	10.9	9.8	12	9381000	5251400	0	0	4129600	335040	187550	0	0	147490	0	0	0	0	3
133899;137858	133899;137858	1;1	1;1	1;1	133899 fgenesh2_kg.2_nr_329_nr_2_366_CFAF_CFAG_CFAH_EXTA;137858 fgenesh2_kg.8_nr_247_nr_2_1261_CFAF_CFAG_CFAH_EXTA	2	1	1	1	10	0	0	1	0	0	0	1	0	0	0	1	0	10.5	10.5	10.5	15.165	143	143;147	0	9.1069	0	0	10.5	0	3339800	0	0	3339800	0	333980	0	0	333980	0	0	0	0	0	0
191928	191928	1	1	1	191928 estExt_fgenesh2_kg.C_40347	1	1	1	1	17	1	1	1	1	1	1	1	1	1	1	1	1	3.6	3.6	3.6	43.526	389	389	0	8.8237	3.6	3.6	3.6	3.6	5666700	1417500	1217200	3032000	0	333340	83384	71599	178350	0	0	0	0	0	1
181624	181624	1	1	1	181624 estExt_fgenesh2_pg.C_170024	1	1	1	1	15	1	1	0	0	1	1	0	0	1	1	0	0	3	3	3	53.767	496	496	0	6.5519	3	3	0	0	4877200	2185400	2691800	0	0	325150	145700	179450	0	0	0	0	0	0	1
77442	77442	1	1	1	77442 e_gw1.12.127.1	1	1	1	1	19	0	0	1	0	0	0	1	0	0	0	1	0	7.8	7.8	7.8	48.402	438	438	0	14.003	0	0	7.8	0	6040200	0	0	6040200	0	317900	0	0	317900	0	0	0	0	0	0
190840	190840	1	1	1	190840 estExt_fgenesh2_kg.C_20720	1	1	1	1	7	0	0	1	0	0	0	1	0	0	0	1	0	14	14	14	13.769	121	121	0	18.888	0	0	14	0	2197400	0	0	2197400	0	313910	0	0	313910	0	0	0	0	0	0
66202	66202	1	1	1	66202 e_gw1.3.1670.1	1	1	1	1	7	0	0	1	0	0	0	1	0	0	0	1	0	9.7	9.7	9.7	38.135	359	359	0	9.3539	0	0	9.7	0	2156500	0	0	2156500	0	308070	0	0	308070	0	0	0	0	0	0
CON__P08727	CON__P08727	7	1	1		1	7	1	1	31	7	2	6	4	1	0	0	0	1	0	0	0	15.5	2.2	2.2	44.091	400	400	1	-2	15.5	4.8	13.2	8	8291300	8291300	0	0	0	267460	267460	0	0	0	0	0	0	0	1
CON__P19013	CON__P19013	4	2	2		1	4	2	2	31	2	1	4	2	0	0	2	0	0	0	2	0	5.7	3	3	63.91	594	594	0	17.94	2.7	1.5	5.7	2.7	7704400	0	0	7704400	0	248530	0	0	248530	0	0	0	0	0	0
184981	184981	2	2	2	184981 estExt_fgenesh2_pm.C_40702	1	2	2	2	19	0	2	0	1	0	2	0	1	0	2	0	1	6	6	6	58.74	531	531	0	13.729	0	6	0	2.8	4295800	0	2806200	0	1489600	226100	0	147700	0	78400	0	0	0	0	0
70764	70764	2	2	2	70764 e_gw1.6.1582.1	1	2	2	2	28	0	0	1	1	0	0	1	1	0	0	1	1	6.9	6.9	6.9	73.3	683	683	0	19.011	0	0	2.6	4.2	5897200	0	0	3867100	2030100	210610	0	0	138110	72503	0	0	0	0	0
CON__Q61782	CON__Q61782	4	1	1		1	4	1	1	6	4	4	3	3	1	1	0	0	1	1	0	0	46.2	10.8	10.8	10.662	93	93	0	6.5239	46.2	46.2	35.5	35.5	1257300	869560	387760	0	0	209550	144930	64627	0	0	0	0	0	0	1
64000	64000	2	2	2	64000 e_gw1.2.1849.1	1	2	2	2	72	0	0	2	1	0	0	2	1	0	0	2	1	3.3	3.3	3.3	133.09	1199	1199	0	27.086	0	0	3.3	1.3	14847000	0	0	13226000	1621600	206210	0	0	183690	22522	0	0	0	0	0
186398	186398	1	1	1	186398 estExt_fgenesh2_pm.C_70127	1	1	1	1	16	0	0	1	0	0	0	1	0	0	0	1	0	3.1	3.1	3.1	56.127	515	515	0	9.901	0	0	3.1	0	2856000	0	0	2856000	0	178500	0	0	178500	0	0	0	0	0	0
217766	217766	3	1	1	217766 estExt_Genewise1.C_30140	1	3	1	1	15	1	3	2	2	0	1	0	1	0	1	0	1	6.2	2.8	2.8	50.946	464	464	0.0047393	6.3162	1.9	6.2	3.4	4.7	2379900	0	1536600	0	843210	158660	0	102440	0	56214	0	0	0	0	0
192454	192454	1	1	1	192454 estExt_fgenesh2_kg.C_50191	1	1	1	1	10	0	0	1	0	0	0	1	0	0	0	1	0	5	5	5	31.15	279	279	0	7.3642	0	0	5	0	1529000	0	0	1529000	0	152900	0	0	152900	0	0	0	0	0	0
192901	192901	1	1	1	192901 estExt_fgenesh2_kg.C_50651	1	1	1	1	18	0	0	1	0	0	0	1	0	0	0	1	0	4.9	4.9	4.9	55.663	513	513	0	16.994	0	0	4.9	0	2655500	0	0	2655500	0	147530	0	0	147530	0	0	0	0	0	0
194643	194643	2	2	2	194643 estExt_fgenesh2_kg.C_90266	1	2	2	2	27	0	0	2	0	0	0	2	0	0	0	2	0	6	6	6	61.668	552	552	0	15.787	0	0	6	0	3783800	0	0	3783800	0	140140	0	0	140140	0	0	0	0	0	0
219485	219485	2	2	2	219485 estExt_Genewise1.C_40514	1	2	2	2	41	0	2	1	1	0	2	1	1	0	2	1	1	2.1	2.1	2.1	97.712	884	884	0	13.569	0	2.1	0.8	0.8	5525700	0	3111400	0	2414300	134770	0	75888	0	58886	0	0	0	0	0
190809	190809	2	2	2	190809 estExt_fgenesh2_kg.C_20687	1	2	2	2	32	0	0	2	0	0	0	2	0	0	0	2	0	4.7	4.7	4.7	79.691	701	701	0	16.991	0	0	4.7	0	2913500	0	0	2913500	0	91048	0	0	91048	0	0	0	0	0	0
193941	193941	1	1	1	193941 estExt_fgenesh2_kg.C_70444	1	1	1	1	21	0	0	1	0	0	0	1	0	0	0	1	0	2.5	2.5	2.5	62.046	552	552	0	6.6161	0	0	2.5	0	1802800	0	0	1802800	0	85846	0	0	85846	0	0	0	0	0	0
219134	219134	1	1	1	219134 estExt_Genewise1.C_40089	1	1	1	1	41	1	1	0	1	1	1	0	1	1	1	0	1	1.2	1.2	1.2	85.461	753	753	0	7.2922	1.2	1.2	0	1.2	2276600	1382300	0	0	894260	55526	33715	0	0	21811	0	0	0	0	1
222809	222809	1	1	1	222809 estExt_Genewise1.C_60596	1	1	1	1	29	0	0	1	0	0	0	1	0	0	0	1	0	3.9	3.9	3.9	61.275	565	565	0	7.9944	0	0	3.9	0	1502700	0	0	1502700	0	51817	0	0	51817	0	0	0	0	0	0
CON__Q86YZ3	CON__Q86YZ3	2	2	2		1	2	2	2	85	0	0	1	2	0	0	1	2	0	0	1	2	2	2	2	282.39	2850	2850	0	12.324	0	0	0.5	2	4203400	0	0	780650	3422800	49452	0	0	9184.1	40268	0	0	0	0	0
65743	65743	1	1	1	65743 e_gw1.3.1115.1	1	1	1	1	16	0	0	0	1	0	0	0	1	0	0	0	1	6	6	6	37.129	332	332	0	7.0246	0	0	0	6	671140	0	0	0	671140	41946	0	0	0	41946	0	0	0	0	0
195354	195354	1	1	1	195354 estExt_fgenesh2_kg.C_120101	1	1	1	1	25	0	0	0	1	0	0	0	1	0	0	0	1	2.9	2.9	2.9	58.703	519	519	0	6.8483	0	0	0	2.9	1034100	0	0	0	1034100	41362	0	0	0	41362	0	0	0	0	0
CON__Q7Z794	CON__Q7Z794	3	1	1		1	3	1	1	31	3	1	2	2	1	0	0	0	1	0	0	0	5.4	2.1	2.1	61.802	578	578	0.0093023	6.2281	5.4	2.1	3.3	3.3	1013800	1013800	0	0	0	32703	32703	0	0	0	0	0	0	0	1
CON__Q5D862	CON__Q5D862	1	1	1		1	1	1	1	74	1	0	1	0	1	0	1	0	1	0	1	0	0.5	0.5	0.5	248.07	2391	2391	0	7.4029	0.5	0	0.5	0	2162400	1146400	0	1016100	0	29222	15492	0	13730	0	0	0	0	0	1
114318	114318	2	2	2	114318 Genemark.786_g	1	2	2	2	87	0	2	0	0	0	2	0	0	0	2	0	0	1.2	1.2	1.2	197.96	1774	1774	0	10.757	0	1.2	0	0	0	0	0	0	0	0	0	0	0	0	0	0	0	0	0
115242	115242	1	1	1	115242 Genemark.1710_g	1	1	1	1	51	1	0	0	1	1	0	0	1	1	0	0	1	0.8	0.8	0.8	145.57	1300	1300	0.0047619	6.3584	0.8	0	0	0.8	0	0	0	0	0	0	0	0	0	0	0	0	0	0	1
176427	176427	1	1	1	176427 estExt_fgenesh2_pg.C_20109	1	1	1	1	54	0	0	1	0	0	0	1	0	0	0	1	0	0.7	0.7	0.7	112.84	988	988	0.0046948	6.308	0	0	0.7	0	0	0	0	0	0	0	0	0	0	0	0	0	0	0	0
186023	186023	1	1	1	186023 estExt_fgenesh2_pm.C_60309	1	1	1	1	34	1	0	0	0	1	0	0	0	1	0	0	0	1.2	1.2	1.2	64.49	580	580	0.0092166	6.1972	1.2	0	0	0	0	0	0	0	0	0	0	0	0	0	0	0	0	0	1
190326	190326	1	1	1	190326 estExt_fgenesh2_kg.C_20201	1	1	1	1	8	0	0	1	0	0	0	1	0	0	0	1	0	6.2	6.2	6.2	21.938	208	208	0.0046729	6.2596	0	0	6.2	0	0	0	0	0	0	0	0	0	0	0	0	0	0	0	0
195570	195570	1	1	1	195570 estExt_fgenesh2_kg.C_130086	1	1	1	1	8	0	0	1	0	0	0	1	0	0	0	1	0	10.5	10.5	10.5	18.238	162	162	0	22.687	0	0	10.5	0	0	0	0	0	0	0	0	0	0	0	0	0	0	0	0
203080	203080	1	1	1	203080 estExt_Genewise1Plus.C_41075	1	1	1	1	72	0	0	0	1	0	0	0	1	0	0	0	1	0.6	0.6	0.6	161.88	1443	1443	0	7.0943	0	0	0	0.6	0	0	0	0	0	0	0	0	0	0	0	0	0	0	0
77709	77709	1	1	1	77709 e_gw1.12.441.1	1	1	1	1	6	0	0	1	0	0	0	1	0	0	0	1	0	23.1	23.1	23.1	11.703	108	108	0	7.0695	0	0	23.1	0	0	0	0	0	0	0	0	0	0	0	0	0	0	0	0
CON__P12035;CON__Q01546	CON__P12035;CON__Q01546	6;4	1;0	1;0	;	2	6	1	1	32	3	3	4	5	0	0	1	0	0	0	1	0	8.6	1.9	1.9	64.503	629	629;638	1	-2	3.8	4.5	5.6	6.7	0	0	0	0	0	0	0	0	0	0	0	0	0	0	0
[truncated: 17 more columns]
